# Supplementary material for: Escherichia coli phylogeny drives co-amoxiclav resistance through variable expression of TEM-1 beta-lactamase
Source: Nat Commun. 2025 Sep 30;16:8669. doi: 10.1038/s41467-025-63714-6 (PMC12484619; doi:10.1038/s41467-025-63714-6)
Supplement: Supplementary file 4 — Supplementary Data 1 [file 41467_2025_63714_MOESM4_ESM.txt]

isolate.id	contig.id	isolate.assembly	contig.assembly	contig.length	contig.topology	contig.type	is.complete	contig.copy.number	plsdb.accession	plsdb.hashes	plsdb.identity	predicted.mobility	ezclermont.phylogroup	mlst.st	mlst.alleles	plasmidfinder	amrfinder.genes	amrfinder.profile	tem1.isolate	tem1.replicon	ampc.snv	ampc.promoter.snv	coamox.mic	guuid	accession	date
OXEC-59	OXEC-59_1	59	1	5214027	circular	chromosome	TRUE	1	CP099174.1	138/1000	0.910001	NA	B2	73	adk(36), fumC(24), gyrB(9), icd(13), mdh(17), purA(11), recA(25)	NA	emrD, tet(B), acrF, glpT_E448K, blaEC, pmrB_E123D	EFFLUX, TETRACYCLINE, FOSFOMYCIN, BETA-LACTAM, COLISTIN	1	0	TCAACCCTACGTGACGGACACTGGGCTGGAAGGTCACGACGCGGCTGGTCTTCTCCTGGTTGAATCGATAGTGCCTAAGCAGCGAGTAACCCTATGCAAAGCGGTCTGGGGGGATAAGGCCCAACGAGGCCTTGCTGCTCCACGCCGCGA	GGCTCCTAGGG	4.2	25ab3532-2e70-44bc-8bb1-cca43e1ed9fb	F14674	20/06/2013
OXEC-59	OXEC-59_2	59	2	95868	circular	plasmid	TRUE	1.95	CP048861.1	909/1000	0.995467	non-mobilizable	NA	NA	NA	IncFIB(AP001918)_1, IncFII(pRSB107)_1_pRSB107, IncFIA_1	tet(B), dfrA7, catA1, blaTEM-1	TETRACYCLINE, TRIMETHOPRIM, PHENICOL, BETA-LACTAM	1	1	NA	NA	4.2	25ab3532-2e70-44bc-8bb1-cca43e1ed9fb	F14674	20/06/2013
OXEC-59	OXEC-59_3	59	3	2101	circular	plasmid	TRUE	11.02	NZ_CP054163.1	980/1000	0.999038	non-mobilizable	NA	NA	NA	Col(BS512)_1	NA	NA	1	0	NA	NA	4.2	25ab3532-2e70-44bc-8bb1-cca43e1ed9fb	F14674	20/06/2013
OXEC-59	OXEC-59_4	59	4	1549	circular	plasmid	TRUE	7	NZ_CP031905.1	963/1000	0.998206	mobilizable	NA	NA	NA	Col(MG828)_1	NA	NA	1	0	NA	NA	4.2	25ab3532-2e70-44bc-8bb1-cca43e1ed9fb	F14674	20/06/2013
OXEC-53	OXEC-53_1	53	1	5079810	circular	chromosome	TRUE	1	CP099174.1	153/1000	0.914483	NA	F	59	adk(27), fumC(32), gyrB(24), icd(29), mdh(26), purA(19), recA(22)	NA	emrD, uhpT_E350Q, acrF, parE_I355T, glpT_E448K, mdtM, blaEC, cyaA_S352T	EFFLUX, FOSFOMYCIN, QUINOLONE, BETA-LACTAM, FOSMIDOMYCIN	2	0	TCAATCCTACGTGACGGGCACTGGGCTGGAATATCACGACGCGGCTGGTCTTCTCCTGGTTGAATCGATAGTGCCTAAGCAGCGAGTAACCTTATGCAAAGCGGTCTGGGGGGATAAGGCCCAACGAGGCCGTGCTGCTCTATACCGCAA	AGCTCCTAGGG	16.2	fcc19ea3-1a55-4886-b5b7-c84fe1f43f9a	F15364	03/07/2013
OXEC-53	OXEC-53_2	53	2	106552	circular	plasmid	TRUE	4.21	NZ_CP015160.1	642/1000	0.979118	conjugative	NA	NA	NA	IncFIB(AP001918)_1, Col156_1, IncFIC(FII)_1, ColRNAI_1	blaTEM-1, tet(A), dfrA17	BETA-LACTAM, TETRACYCLINE, TRIMETHOPRIM	2	1	NA	NA	16.2	fcc19ea3-1a55-4886-b5b7-c84fe1f43f9a	F15364	03/07/2013
OXEC-53	OXEC-53_3	53	3	67138	circular	plasmid	TRUE	3.45	NZ_CP123020.1	837/1000	0.991563	conjugative	NA	NA	NA	IncFII(pRSB107)_1_pRSB107	blaTEM-1, mph(A)	BETA-LACTAM, MACROLIDE	2	1	NA	NA	16.2	fcc19ea3-1a55-4886-b5b7-c84fe1f43f9a	F15364	03/07/2013
OXEC-53	OXEC-53_5	53	5	5631	circular	plasmid	TRUE	15.48	NZ_CP054347.1	998/1000	0.999905	mobilizable	NA	NA	NA	ColRNAI_1	NA	NA	2	0	NA	NA	16.2	fcc19ea3-1a55-4886-b5b7-c84fe1f43f9a	F15364	03/07/2013
OXEC-53	OXEC-53_4	53	4	5728	circular	plasmid	TRUE	11.83	NZ_CP116173.1	985/1000	0.999281	mobilizable	NA	NA	NA	Col156_1	NA	NA	2	0	NA	NA	16.2	fcc19ea3-1a55-4886-b5b7-c84fe1f43f9a	F15364	03/07/2013
OXEC-53	OXEC-53_6	53	6	5167	circular	plasmid	TRUE	14.11	NZ_CP103525.1	992/1000	0.999618	mobilizable	NA	NA	NA	Col156_1	NA	NA	2	0	NA	NA	16.2	fcc19ea3-1a55-4886-b5b7-c84fe1f43f9a	F15364	03/07/2013
OXEC-21	OXEC-21_1	21	1	5111210	circular	chromosome	FALSE	1	CP099174.1	165/1000	0.917777	NA	D	69	adk(21), fumC(35), gyrB(27), icd(6), mdh(5), purA(5), recA(4)	NA	mdtM, blaEC, cyaA_S352T, emrD, acrF, glpT_E448K	EFFLUX, BETA-LACTAM, FOSMIDOMYCIN, FOSFOMYCIN	1	0	TTGATCCTACGAGACGGGCACTGGGCTGGGAGGTCACGATGTCTCTAGTCTTCTCCTGGTTGCATCGCTGGTGCTTGTGCAGCGAGTAACCCTCTGCGAAGCGGCCTGGGGGGATAAGGCGCAATGAGGCCGTGTTGCTCTACACTGCGA	GGCTCCTAGGG	<=2.2	0bd449f2-b6f5-4f3f-bbb8-5784415c6899	F24034	17/10/2013
OXEC-21	OXEC-21_10	21	10	258	linear	plasmid	FALSE	3.1	NZ_CP038286.1	238/238	1	non-mobilizable	NA	NA	NA	NA	NA	NA	1	0	NA	NA	<=2.2	0bd449f2-b6f5-4f3f-bbb8-5784415c6899	F24034	17/10/2013
OXEC-21	OXEC-21_11	21	11	211	linear	plasmid	FALSE	2.79	NZ_LR890289.1	191/191	1	non-mobilizable	NA	NA	NA	NA	NA	NA	1	0	NA	NA	<=2.2	0bd449f2-b6f5-4f3f-bbb8-5784415c6899	F24034	17/10/2013
OXEC-21	OXEC-21_12	21	12	166	linear	plasmid	FALSE	3.04	CP088711.1	146/146	1	non-mobilizable	NA	NA	NA	NA	NA	NA	1	0	NA	NA	<=2.2	0bd449f2-b6f5-4f3f-bbb8-5784415c6899	F24034	17/10/2013
OXEC-21	OXEC-21_13	21	13	158	linear	plasmid	FALSE	2.53	NZ_LR882998.1	138/138	1	non-mobilizable	NA	NA	NA	NA	NA	NA	1	0	NA	NA	<=2.2	0bd449f2-b6f5-4f3f-bbb8-5784415c6899	F24034	17/10/2013
OXEC-21	OXEC-21_14	21	14	134	linear	plasmid	FALSE	2.31	NZ_CP065616.1	114/114	1	non-mobilizable	NA	NA	NA	NA	NA	NA	1	0	NA	NA	<=2.2	0bd449f2-b6f5-4f3f-bbb8-5784415c6899	F24034	17/10/2013
OXEC-21	OXEC-21_15	21	15	123	linear	plasmid	FALSE	2.79	NC_010660.1	103/103	1	non-mobilizable	NA	NA	NA	NA	NA	NA	1	0	NA	NA	<=2.2	0bd449f2-b6f5-4f3f-bbb8-5784415c6899	F24034	17/10/2013
OXEC-21	OXEC-21_2	21	2	107464	circular	plasmid	FALSE	2.1	CP125065.1	847/1000	0.992124	conjugative	NA	NA	NA	IncB/O/K/Z_2	tet(A), aph(6)-Id, dfrA14, aph(3'')-Ib, sul2	TETRACYCLINE, AMINOGLYCOSIDE, TRIMETHOPRIM, SULFONAMIDE	1	0	NA	NA	<=2.2	0bd449f2-b6f5-4f3f-bbb8-5784415c6899	F24034	17/10/2013
OXEC-21	OXEC-21_3	21	3	101991	linear	plasmid	FALSE	2.16	NZ_LS992169.1	999/1000	0.999952	conjugative	NA	NA	NA	IncFIA_1, IncFII(pRSB107)_1_pRSB107, IncFIB(AP001918)_1	aac(3)-IId, blaTEM-1	AMINOGLYCOSIDE, BETA-LACTAM	1	1	NA	NA	<=2.2	0bd449f2-b6f5-4f3f-bbb8-5784415c6899	F24034	17/10/2013
OXEC-21	OXEC-21_4	21	4	6647	circular	plasmid	FALSE	14.47	NZ_CP086477.1	999/1000	0.999952	mobilizable	NA	NA	NA	ColRNAI_1	NA	NA	1	0	NA	NA	<=2.2	0bd449f2-b6f5-4f3f-bbb8-5784415c6899	F24034	17/10/2013
OXEC-21	OXEC-21_5	21	5	5631	circular	plasmid	FALSE	19.37	CP088798.1	1000/1000	1	mobilizable	NA	NA	NA	ColRNAI_1	NA	NA	1	0	NA	NA	<=2.2	0bd449f2-b6f5-4f3f-bbb8-5784415c6899	F24034	17/10/2013
OXEC-21	OXEC-21_6	21	6	5167	circular	plasmid	FALSE	13.73	NZ_LR898881.1	685/1000	0.982145	mobilizable	NA	NA	NA	Col156_1	NA	NA	1	0	NA	NA	<=2.2	0bd449f2-b6f5-4f3f-bbb8-5784415c6899	F24034	17/10/2013
OXEC-21	OXEC-21_7	21	7	2072	linear	plasmid	FALSE	2.67	NZ_CP069439.1	1000/1000	1	non-mobilizable	NA	NA	NA	NA	NA	NA	1	0	NA	NA	<=2.2	0bd449f2-b6f5-4f3f-bbb8-5784415c6899	F24034	17/10/2013
OXEC-21	OXEC-21_8	21	8	1436	linear	plasmid	FALSE	2.17	NZ_LR890607.1	1000/1000	1	non-mobilizable	NA	NA	NA	NA	NA	NA	1	0	NA	NA	<=2.2	0bd449f2-b6f5-4f3f-bbb8-5784415c6899	F24034	17/10/2013
OXEC-21	OXEC-21_9	21	9	394	linear	plasmid	FALSE	2.56	NZ_LS992169.1	374/374	1	non-mobilizable	NA	NA	NA	NA	NA	NA	1	0	NA	NA	<=2.2	0bd449f2-b6f5-4f3f-bbb8-5784415c6899	F24034	17/10/2013
OXEC-238	OXEC-238_1	238	contig_1	4954536	circular	chromosome	TRUE	1	CP099174.1	148/1000	0.913038	NA	B2	95	adk(37), fumC(38), gyrB(19), icd(37), mdh(17), purA(11), recA(26)	NA	blaEC, marR_S3N, gyrA_S83L, glpT_E448K, emrD	BETA-LACTAM, MULTIDRUG, QUINOLONE, FOSFOMYCIN, EFFLUX	1	0	TCAACACTACGTGACGGACACTGGGCTGGAAGGTCACGACGCGGCTGGTCTTCTCCTGGTTGAATCGATAGTGCCTAAGCAGCGAGTAACCTTATGTAAGGCGGTCTGGGGGGATAAGGCCCAACGAGGCCGTGCTGCTCTATACCGCAA	AGC-TCTAGGG	16.2	9cc59b58-c306-4213-9b4d-18f6fa19dfab	F58941	12/06/2015
OXEC-238	OXEC-238_2	238	contig_2	147056	circular	plasmid	TRUE	1.39	OY754399.1	975/1000	0.998795	conjugative	NA	NA	NA	IncFII_1, IncFIB(AP001918)_1	aph(6)-Id, aph(3'')-Ib, sul2, blaTEM-1, dfrA5	AMINOGLYCOSIDE, SULFONAMIDE, BETA-LACTAM, TRIMETHOPRIM	1	1	NA	NA	16.2	9cc59b58-c306-4213-9b4d-18f6fa19dfab	F58941	12/06/2015
OXEC-238	OXEC-238_4	238	contig_3	9758	circular	plasmid	TRUE	3.52	NZ_CP063704.1	959/1000	0.998008	non-mobilizable	NA	NA	NA	Col(MG828)_1, ColRNAI_1, Col(MG828)_1, ColRNAI_1	NA	NA	1	0	NA	NA	16.2	9cc59b58-c306-4213-9b4d-18f6fa19dfab	F58941	12/06/2015
OXEC-238	OXEC-238_3	238	contig_4	9845	circular	plasmid	TRUE	5.93	NZ_LR898881.1	940/1000	0.997058	mobilizable	NA	NA	NA	Col156_1	NA	NA	1	0	NA	NA	16.2	9cc59b58-c306-4213-9b4d-18f6fa19dfab	F58941	12/06/2015
OXEC-528	OXEC-528_4	528	contig_5	19408	circular	plasmid	TRUE	2.88	NZ_CP116092.1	971/1000	0.9986	mobilizable	NA	NA	NA	ColRNAI_1, ColRNAI_1, ColRNAI_1	NA	NA	1	0	NA	NA	8.2	b4157ebc-032a-4860-b81b-8cd68ab983cf	F79080	13/05/2016
OXEC-528	OXEC-528_1	528	contig_2	5080410	circular	chromosome	TRUE	1	CP099174.1	146/1000	0.912446	NA	B2	95	adk(37), fumC(38), gyrB(19), icd(37), mdh(17), purA(11), recA(26)	NA	marR_S3N, glpT_E448K, acrF, emrD, pmrB_E123D, blaEC, mdtM	MULTIDRUG, FOSFOMYCIN, EFFLUX, COLISTIN, BETA-LACTAM	1	0	TCAACACTACGTGACGGACACTGGGCTGGAAGGTCACGACGCGGCTGGTCTTCTCCTGGTTGAATCGATAGTGCCTAAGCAGCGAGTAACCTTATGTAAGGCGGTCTGGGGGGATAAGGCCCAACGAGGCCGTGCTGCTCTATACCGCAA	AGCTTCTAGGG	8.2	b4157ebc-032a-4860-b81b-8cd68ab983cf	F79080	13/05/2016
OXEC-528	OXEC-528_3	528	contig_3	88127	circular	plasmid	TRUE	2.41	NZ_CP058363.1	895/1000	0.994731	conjugative	NA	NA	NA	IncB/O/K/Z_2	blaTEM-1	BETA-LACTAM	1	1	NA	NA	8.2	b4157ebc-032a-4860-b81b-8cd68ab983cf	F79080	13/05/2016
OXEC-528	OXEC-528_2	528	contig_4	133222	circular	plasmid	TRUE	1.81	CP088425.1	981/1000	0.999087	conjugative	NA	NA	NA	IncFIB(AP001918)_1	NA	NA	1	0	NA	NA	8.2	b4157ebc-032a-4860-b81b-8cd68ab983cf	F79080	13/05/2016
OXEC-71	OXEC-71_1	71	contig_1	4995034	circular	chromosome	FALSE	1	CP099174.1	147/1000	0.912743	NA	B2	-	adk(13), fumC(43), gyrB(~9), icd(36), mdh(30), purA(44), recA(25)	NA	acrF, uhpT_E350Q, pmrB_E123D, blaEC, mdtM, glpT_E448K	EFFLUX, FOSFOMYCIN, COLISTIN, BETA-LACTAM	1	0	CCAACCCTACGTGACGGGCACTGGGCTGGAAGGTCACGACGCGGCTGGTCTTCTCCTGGTTGAATCGATAGTGCCTAAGCAGCGAGTAACCCTATGTAAAGCGGCCTGGTAGGAGAAGGCCCAACGAGGTTGTGCTGCTCTATACCGCAA	GGCTCCTAGGG	>32.2	99d15922-2119-44ac-96b6-23e517e59a1e	F9535	02/05/2013
OXEC-71	OXEC-71_6	71	contig_10	48222	circular	plasmid	FALSE	1.64	NZ_CP048340.1	809/1000	0.989958	non-mobilizable	NA	NA	NA	NA	NA	NA	1	0	NA	NA	>32.2	99d15922-2119-44ac-96b6-23e517e59a1e	F9535	02/05/2013
OXEC-71	OXEC-71_8	71	contig_11	14762	circular	plasmid	FALSE	2.57	CP048872.1	685/1000	0.982145	mobilizable	NA	NA	NA	ColRNAI_1, ColRNAI_1, ColRNAI_1	NA	NA	1	0	NA	NA	>32.2	99d15922-2119-44ac-96b6-23e517e59a1e	F9535	02/05/2013
OXEC-71	OXEC-71_2	71	contig_2	105640	linear	plasmid	FALSE	3.41	NZ_CP051701.1	913/1000	0.995675	conjugative	NA	NA	NA	IncFII(pRSB107)_1_pRSB107, Col156_1, IncFIB(AP001918)_1	NA	NA	1	0	NA	NA	>32.2	99d15922-2119-44ac-96b6-23e517e59a1e	F9535	02/05/2013
OXEC-71	OXEC-71_3	71	contig_3	96896	circular	plasmid	FALSE	2.56	NZ_CP135699.1	842/1000	0.991844	conjugative	NA	NA	NA	IncB/O/K/Z_2	NA	NA	1	0	NA	NA	>32.2	99d15922-2119-44ac-96b6-23e517e59a1e	F9535	02/05/2013
OXEC-71	OXEC-71_5	71	contig_4	50405	linear	plasmid	FALSE	4.4	NZ_CP095511.1	889/1000	0.994413	conjugative	NA	NA	NA	NA	NA	NA	1	0	NA	NA	>32.2	99d15922-2119-44ac-96b6-23e517e59a1e	F9535	02/05/2013
OXEC-71	OXEC-71_10	71	contig_5	3989	linear	plasmid	FALSE	4.72	NZ_CP095511.1	974/1000	0.998746	non-mobilizable	NA	NA	NA	NA	NA	NA	1	0	NA	NA	>32.2	99d15922-2119-44ac-96b6-23e517e59a1e	F9535	02/05/2013
OXEC-71	OXEC-71_7	71	contig_7	22529	circular	plasmid	FALSE	2.67	NZ_CP124379.1	850/1000	0.992291	mobilizable	NA	NA	NA	ColRNAI_1, ColRNAI_1, ColRNAI_1, ColRNAI_1	NA	NA	1	0	NA	NA	>32.2	99d15922-2119-44ac-96b6-23e517e59a1e	F9535	02/05/2013
OXEC-71	OXEC-71_9	71	contig_8	5214	circular	plasmid	FALSE	10.86	NZ_CP069493.1	955/1000	0.99781	mobilizable	NA	NA	NA	ColRNAI_1	NA	NA	1	0	NA	NA	>32.2	99d15922-2119-44ac-96b6-23e517e59a1e	F9535	02/05/2013
OXEC-71	OXEC-71_4	71	contig_9	63612	linear	plasmid	FALSE	3.78	NZ_CP024888.1	867/1000	0.993227	conjugative	NA	NA	NA	IncFIC(FII)_1	blaTEMp_C32T, blaTEM-1	BETA-LACTAM	1	1	NA	NA	>32.2	99d15922-2119-44ac-96b6-23e517e59a1e	F9535	02/05/2013
OXEC-66	OXEC-66_1	66	contig_1	5080170	circular	chromosome	TRUE	1	CP099174.1	166/1000	0.918041	NA	D	69	adk(21), fumC(35), gyrB(27), icd(6), mdh(5), purA(5), recA(4)	NA	blaEC, mdtM, gyrA_S83L, glpT_E448K, parC_S80I, acrF, emrD, cyaA_S352T	BETA-LACTAM, EFFLUX, QUINOLONE, FOSFOMYCIN, FOSMIDOMYCIN	1	0	TTGATCCTACGAGACGGGCACTGGGCTGGGAGGTCACGATGTCTCTAGTCTTCTCCTGGTTGCATCGCTGGTGCTTGTGCAGCGAGTAACCCTCTGCGAAGCGGCCTGGGGGGATAAGGCGCAATGAGGCCGTGTTGCTCTACACTGCGA	GGCTCCTAGGG	8.2	9f942c8a-a8eb-42b7-af6a-68bacec7e7d6	H15706	15/05/2013
OXEC-66	OXEC-66_2	66	contig_2	155661	circular	plasmid	TRUE	1.98	CP088618.1	999/1000	0.999952	conjugative	NA	NA	NA	Col156_1, IncFIB(AP001918)_1, IncFIA_1, IncFII(pRSB107)_1_pRSB107	blaTEM-1, aph(6)-Id, aph(3'')-Ib, sul2, mph(A), dfrA14, tet(B)	BETA-LACTAM, AMINOGLYCOSIDE, SULFONAMIDE, MACROLIDE, TRIMETHOPRIM, TETRACYCLINE	1	1	NA	NA	8.2	9f942c8a-a8eb-42b7-af6a-68bacec7e7d6	H15706	15/05/2013
OXEC-37	OXEC-37_3	37	3	76054	circular	plasmid	TRUE	2.53	NZ_OX637966.1	654/1000	0.979982	conjugative	NA	NA	NA	IncFIC(FII)_1	NA	NA	1	0	NA	NA	32.2	52ee330f-d68b-4327-8880-fc0e1f48fe2f	H26046	04/09/2013
OXEC-37	OXEC-37_4	37	4	4062	circular	plasmid	TRUE	7.89	NZ_CP018941.1	937/1000	0.996906	mobilizable	NA	NA	NA	Col8282_1	NA	NA	1	0	NA	NA	32.2	52ee330f-d68b-4327-8880-fc0e1f48fe2f	H26046	04/09/2013
OXEC-37	OXEC-37_5	37	5	3137	circular	plasmid	TRUE	8.87	NZ_AP022094.1	992/1000	0.999618	mobilizable	NA	NA	NA	ColRNAI_1	NA	NA	1	0	NA	NA	32.2	52ee330f-d68b-4327-8880-fc0e1f48fe2f	H26046	04/09/2013
OXEC-37	OXEC-37_1	37	1	4973515	circular	chromosome	TRUE	1	CP099174.1	162/1000	0.916976	NA	D	70	adk(34), fumC(36), gyrB(28), icd(25), mdh(28), purA(16), recA(4)	NA	emrD, acrF, glpT_E448K, mdtM, blaEC	EFFLUX, FOSFOMYCIN, BETA-LACTAM	1	0	TTGACCCTACGTGACGGGCACTGGGCAGGGGGATCATGGCGCCTCTGGTCTTCTCCTGGTTGCATCGACAGCGCTTGAGCAGCGAGTAACCCTCTGCGAAGCGGCCTGGGGGGAGAAGGCGCAGCGAAGCCGTGCTGCTCTACACTGCGA	GGCTCCTAGGT	32.2	52ee330f-d68b-4327-8880-fc0e1f48fe2f	H26046	04/09/2013
OXEC-37	OXEC-37_2	37	2	92570	circular	plasmid	TRUE	2.68	NZ_CP103535.1	869/1000	0.993336	conjugative	NA	NA	NA	IncB/O/K/Z_2	blaTEM-1	BETA-LACTAM	1	1	NA	NA	32.2	52ee330f-d68b-4327-8880-fc0e1f48fe2f	H26046	04/09/2013
OXEC-182	OXEC-182_1	182	contig_1	5004311	circular	chromosome	TRUE	1	CP054241.1	165/1000	0.917777	NA	B2	131	adk(53), fumC(40), gyrB(47), icd(13), mdh(36), purA(28), recA(29)	NA	pmrB_E123D, blaEC, mdtM, gyrA_D87N, gyrA_S83L, glpT_E448K, parC_E84V, parC_S80I, parE_I529L, uhpT_E350Q, emrD	COLISTIN, BETA-LACTAM, EFFLUX, QUINOLONE, FOSFOMYCIN	1	0	TCAACCCTACGTGGCGGACACTGGGCTGGAAGGTCACGACGCGGCTGGTCTTCTCCTGGTTGAATCGATAGTGCCTAAGCAGCGAGTAACCCTATGTAAAGCGGTCTGGGGGGATAAGGCCCAACGAGGCCGTGCTGCTCTATACCGCAA	AGCTCCTAGGG	8.2	4d996302-0c00-4240-8a95-52d08c2c64e1	H35674	06/02/2014
OXEC-182	OXEC-182_2	182	contig_2	111901	circular	plasmid	TRUE	1.86	NZ_CP113488.1	745/1000	0.98608	non-mobilizable	NA	NA	NA	NA	NA	NA	1	0	NA	NA	8.2	4d996302-0c00-4240-8a95-52d08c2c64e1	H35674	06/02/2014
OXEC-182	OXEC-182_3	182	contig_3	101884	circular	plasmid	TRUE	2.04	NZ_CP128908.1	970/1000	0.998551	conjugative	NA	NA	NA	IncFII(29)_1_pUTI89, IncFIA_1, IncFIB(AP001918)_1	aac(3)-IId, blaTEM-1	AMINOGLYCOSIDE, BETA-LACTAM	1	1	NA	NA	8.2	4d996302-0c00-4240-8a95-52d08c2c64e1	H35674	06/02/2014
OXEC-182	OXEC-182_4	182	contig_4	54239	circular	plasmid	TRUE	3.36	OW995944.1	971/1000	0.9986	conjugative	NA	NA	NA	IncN_1	NA	NA	1	0	NA	NA	8.2	4d996302-0c00-4240-8a95-52d08c2c64e1	H35674	06/02/2014
OXEC-182	OXEC-182_5	182	contig_6	36106	circular	plasmid	TRUE	3.44	CP056820.1	967/1000	0.998403	conjugative	NA	NA	NA	NA	NA	NA	1	0	NA	NA	8.2	4d996302-0c00-4240-8a95-52d08c2c64e1	H35674	06/02/2014
OXEC-183	OXEC-183_1	183	1	5273477	circular	chromosome	FALSE	1	CP099174.1	162/1000	0.916976	NA	D	69	adk(21), fumC(35), gyrB(27), icd(6), mdh(5), purA(5), recA(4)	NA	glpT_E448K, acrF, emrD, cyaA_S352T, blaEC, mdtM	FOSFOMYCIN, EFFLUX, FOSMIDOMYCIN, BETA-LACTAM	1	0	TTGATCCTACGAGACGGGCACTGGGCTGGGAGGTCACGATGTCTCTAGTCTTCTCCTGGTTGCATCGCTGGTGCTTGTGCAGCGAGTAACCCTCTGCGAAGCGGCCTGGGGGGATAAGGCGCAATGAGGCCGTGTTGCTCTACACTGCGA	GGCTCCTAGGG	32.2	78586e32-254f-421f-8bc4-5c0337057d7f	H35784	06/02/2014
OXEC-183	OXEC-183_10	183	10	318	linear	plasmid	FALSE	2.99	NZ_CP095511.1	298/298	1	non-mobilizable	NA	NA	NA	NA	NA	NA	1	0	NA	NA	32.2	78586e32-254f-421f-8bc4-5c0337057d7f	H35784	06/02/2014
OXEC-183	OXEC-183_11	183	11	318	linear	plasmid	FALSE	3.09	OY754359.1	298/298	1	non-mobilizable	NA	NA	NA	NA	NA	NA	1	0	NA	NA	32.2	78586e32-254f-421f-8bc4-5c0337057d7f	H35784	06/02/2014
OXEC-183	OXEC-183_12	183	12	316	linear	plasmid	FALSE	2.88	NZ_CP095511.1	296/296	1	non-mobilizable	NA	NA	NA	NA	NA	NA	1	0	NA	NA	32.2	78586e32-254f-421f-8bc4-5c0337057d7f	H35784	06/02/2014
OXEC-183	OXEC-183_13	183	13	316	linear	plasmid	FALSE	2.85	NZ_CP024254.1	296/296	1	non-mobilizable	NA	NA	NA	NA	NA	NA	1	0	NA	NA	32.2	78586e32-254f-421f-8bc4-5c0337057d7f	H35784	06/02/2014
OXEC-183	OXEC-183_14	183	14	279	linear	plasmid	FALSE	1.36	NZ_CP024254.1	259/259	1	non-mobilizable	NA	NA	NA	NA	NA	NA	1	0	NA	NA	32.2	78586e32-254f-421f-8bc4-5c0337057d7f	H35784	06/02/2014
OXEC-183	OXEC-183_15	183	15	261	linear	plasmid	FALSE	1.92	NZ_CP024254.1	241/241	1	non-mobilizable	NA	NA	NA	NA	NA	NA	1	0	NA	NA	32.2	78586e32-254f-421f-8bc4-5c0337057d7f	H35784	06/02/2014
OXEC-183	OXEC-183_16	183	16	261	linear	plasmid	FALSE	1.79	NZ_CP095511.1	241/241	1	non-mobilizable	NA	NA	NA	NA	NA	NA	1	0	NA	NA	32.2	78586e32-254f-421f-8bc4-5c0337057d7f	H35784	06/02/2014
OXEC-183	OXEC-183_17	183	17	251	linear	plasmid	FALSE	1.18	NZ_CP095511.1	231/231	1	non-mobilizable	NA	NA	NA	NA	NA	NA	1	0	NA	NA	32.2	78586e32-254f-421f-8bc4-5c0337057d7f	H35784	06/02/2014
OXEC-183	OXEC-183_18	183	18	244	linear	plasmid	FALSE	2.97	NZ_CP130448.1	224/224	1	non-mobilizable	NA	NA	NA	NA	NA	NA	1	0	NA	NA	32.2	78586e32-254f-421f-8bc4-5c0337057d7f	H35784	06/02/2014
OXEC-183	OXEC-183_19	183	19	236	linear	plasmid	FALSE	3.1	NZ_CP095511.1	216/216	1	non-mobilizable	NA	NA	NA	NA	NA	NA	1	0	NA	NA	32.2	78586e32-254f-421f-8bc4-5c0337057d7f	H35784	06/02/2014
OXEC-183	OXEC-183_2	183	2	100445	linear	plasmid	FALSE	2.16	NZ_LR130565.1	988/1000	0.999425	conjugative	NA	NA	NA	IncFII(29)_1_pUTI89, Col156_1, IncFIB(AP001918)_1	NA	NA	1	0	NA	NA	32.2	78586e32-254f-421f-8bc4-5c0337057d7f	H35784	06/02/2014
OXEC-183	OXEC-183_20	183	20	227	linear	plasmid	FALSE	1.43	NZ_CP095511.1	204/204	1	non-mobilizable	NA	NA	NA	NA	NA	NA	1	0	NA	NA	32.2	78586e32-254f-421f-8bc4-5c0337057d7f	H35784	06/02/2014
OXEC-183	OXEC-183_21	183	21	218	linear	plasmid	FALSE	3.59	OY754359.1	198/198	1	non-mobilizable	NA	NA	NA	NA	NA	NA	1	0	NA	NA	32.2	78586e32-254f-421f-8bc4-5c0337057d7f	H35784	06/02/2014
OXEC-183	OXEC-183_22	183	22	213	linear	plasmid	FALSE	1.94	NZ_AP022208.1	193/193	1	non-mobilizable	NA	NA	NA	NA	NA	NA	1	0	NA	NA	32.2	78586e32-254f-421f-8bc4-5c0337057d7f	H35784	06/02/2014
OXEC-183	OXEC-183_23	183	23	200	linear	plasmid	FALSE	3.94	NZ_CP024254.1	180/180	1	non-mobilizable	NA	NA	NA	NA	NA	NA	1	0	NA	NA	32.2	78586e32-254f-421f-8bc4-5c0337057d7f	H35784	06/02/2014
OXEC-183	OXEC-183_24	183	24	185	linear	plasmid	FALSE	4.92	NZ_CP130448.1	165/165	1	non-mobilizable	NA	NA	NA	NA	NA	NA	1	0	NA	NA	32.2	78586e32-254f-421f-8bc4-5c0337057d7f	H35784	06/02/2014
OXEC-183	OXEC-183_25	183	25	182	linear	plasmid	FALSE	3.78	OY754359.1	162/162	1	non-mobilizable	NA	NA	NA	NA	NA	NA	1	0	NA	NA	32.2	78586e32-254f-421f-8bc4-5c0337057d7f	H35784	06/02/2014
OXEC-183	OXEC-183_26	183	26	182	linear	plasmid	FALSE	3.66	OY754359.1	162/162	1	non-mobilizable	NA	NA	NA	NA	NA	NA	1	0	NA	NA	32.2	78586e32-254f-421f-8bc4-5c0337057d7f	H35784	06/02/2014
OXEC-183	OXEC-183_27	183	27	173	linear	plasmid	FALSE	2.42	NZ_CP130062.1	153/153	1	non-mobilizable	NA	NA	NA	NA	NA	NA	1	0	NA	NA	32.2	78586e32-254f-421f-8bc4-5c0337057d7f	H35784	06/02/2014
OXEC-183	OXEC-183_28	183	28	166	linear	plasmid	FALSE	1.81	NZ_CP130062.1	146/146	1	non-mobilizable	NA	NA	NA	NA	NA	NA	1	0	NA	NA	32.2	78586e32-254f-421f-8bc4-5c0337057d7f	H35784	06/02/2014
OXEC-183	OXEC-183_29	183	29	166	linear	plasmid	FALSE	1.91	NZ_CP024254.1	146/146	1	non-mobilizable	NA	NA	NA	NA	NA	NA	1	0	NA	NA	32.2	78586e32-254f-421f-8bc4-5c0337057d7f	H35784	06/02/2014
OXEC-183	OXEC-183_3	183	3	84184	linear	plasmid	FALSE	2	NZ_OW969692.1	941/1000	0.997108	conjugative	NA	NA	NA	IncB/O/K/Z_2	aph(6)-Id, blaTEM-1, aph(3'')-Ib, sul2	AMINOGLYCOSIDE, BETA-LACTAM, SULFONAMIDE	1	1	NA	NA	32.2	78586e32-254f-421f-8bc4-5c0337057d7f	H35784	06/02/2014
OXEC-183	OXEC-183_30	183	30	162	linear	plasmid	FALSE	2	NZ_CP095511.1	142/142	1	non-mobilizable	NA	NA	NA	NA	NA	NA	1	0	NA	NA	32.2	78586e32-254f-421f-8bc4-5c0337057d7f	H35784	06/02/2014
OXEC-183	OXEC-183_31	183	31	158	linear	plasmid	FALSE	2.87	OY754359.1	138/138	1	non-mobilizable	NA	NA	NA	NA	NA	NA	1	0	NA	NA	32.2	78586e32-254f-421f-8bc4-5c0337057d7f	H35784	06/02/2014
OXEC-183	OXEC-183_32	183	32	131	linear	plasmid	FALSE	3.26	NZ_CP130448.1	111/111	1	non-mobilizable	NA	NA	NA	NA	NA	NA	1	0	NA	NA	32.2	78586e32-254f-421f-8bc4-5c0337057d7f	H35784	06/02/2014
OXEC-183	OXEC-183_33	183	33	124	linear	plasmid	FALSE	3.49	NZ_CP095511.1	104/104	1	non-mobilizable	NA	NA	NA	NA	NA	NA	1	0	NA	NA	32.2	78586e32-254f-421f-8bc4-5c0337057d7f	H35784	06/02/2014
OXEC-183	OXEC-183_34	183	34	123	linear	plasmid	FALSE	2.86	NZ_AP026081.1	103/103	1	non-mobilizable	NA	NA	NA	NA	NA	NA	1	0	NA	NA	32.2	78586e32-254f-421f-8bc4-5c0337057d7f	H35784	06/02/2014
OXEC-183	OXEC-183_35	183	35	107	linear	plasmid	FALSE	2.75	NZ_CP024254.1	87/87	1	non-mobilizable	NA	NA	NA	NA	NA	NA	1	0	NA	NA	32.2	78586e32-254f-421f-8bc4-5c0337057d7f	H35784	06/02/2014
OXEC-183	OXEC-183_36	183	36	107	linear	plasmid	FALSE	2.65	NZ_CP095511.1	87/87	1	non-mobilizable	NA	NA	NA	NA	NA	NA	1	0	NA	NA	32.2	78586e32-254f-421f-8bc4-5c0337057d7f	H35784	06/02/2014
OXEC-183	OXEC-183_37	183	37	106	linear	plasmid	FALSE	2.44	NZ_CP095511.1	86/86	1	non-mobilizable	NA	NA	NA	NA	NA	NA	1	0	NA	NA	32.2	78586e32-254f-421f-8bc4-5c0337057d7f	H35784	06/02/2014
OXEC-183	OXEC-183_38	183	38	106	linear	plasmid	FALSE	2.44	NZ_CP024254.1	86/86	1	non-mobilizable	NA	NA	NA	NA	NA	NA	1	0	NA	NA	32.2	78586e32-254f-421f-8bc4-5c0337057d7f	H35784	06/02/2014
OXEC-183	OXEC-183_39	183	39	104	linear	plasmid	FALSE	2.92	NZ_LR882998.1	84/84	1	non-mobilizable	NA	NA	NA	NA	NA	NA	1	0	NA	NA	32.2	78586e32-254f-421f-8bc4-5c0337057d7f	H35784	06/02/2014
OXEC-183	OXEC-183_4	183	4	5163	circular	plasmid	FALSE	8.74	CP048874.1	996/1000	0.999809	mobilizable	NA	NA	NA	Col156_1	NA	NA	1	0	NA	NA	32.2	78586e32-254f-421f-8bc4-5c0337057d7f	H35784	06/02/2014
OXEC-183	OXEC-183_40	183	40	100	linear	plasmid	FALSE	3.18	OY754359.1	80/80	1	non-mobilizable	NA	NA	NA	NA	NA	NA	1	0	NA	NA	32.2	78586e32-254f-421f-8bc4-5c0337057d7f	H35784	06/02/2014
OXEC-183	OXEC-183_5	183	5	429	linear	plasmid	FALSE	2.02	NZ_CP095511.1	409/409	1	non-mobilizable	NA	NA	NA	NA	NA	NA	1	0	NA	NA	32.2	78586e32-254f-421f-8bc4-5c0337057d7f	H35784	06/02/2014
OXEC-183	OXEC-183_6	183	6	429	linear	plasmid	FALSE	2.27	NZ_CP024254.1	409/409	1	non-mobilizable	NA	NA	NA	NA	NA	NA	1	0	NA	NA	32.2	78586e32-254f-421f-8bc4-5c0337057d7f	H35784	06/02/2014
OXEC-183	OXEC-183_7	183	7	409	linear	plasmid	FALSE	2.21	NZ_CP024254.1	389/389	1	non-mobilizable	NA	NA	NA	NA	NA	NA	1	0	NA	NA	32.2	78586e32-254f-421f-8bc4-5c0337057d7f	H35784	06/02/2014
OXEC-183	OXEC-183_8	183	8	391	linear	plasmid	FALSE	3.42	OY754359.1	371/371	1	non-mobilizable	NA	NA	NA	NA	NA	NA	1	0	NA	NA	32.2	78586e32-254f-421f-8bc4-5c0337057d7f	H35784	06/02/2014
OXEC-183	OXEC-183_9	183	9	334	linear	plasmid	FALSE	3.25	NZ_CP095511.1	314/314	1	non-mobilizable	NA	NA	NA	NA	NA	NA	1	0	NA	NA	32.2	78586e32-254f-421f-8bc4-5c0337057d7f	H35784	06/02/2014
OXEC-87	OXEC-87_1	87	contig_1	4991625	circular	chromosome	TRUE	1	CP099174.1	148/1000	0.913038	NA	B2	95	adk(37), fumC(38), gyrB(19), icd(37), mdh(17), purA(11), recA(26)	NA	pmrB_E123D, blaEC, mdtM, marR_S3N, glpT_E448K, acrF, emrD	COLISTIN, BETA-LACTAM, EFFLUX, MULTIDRUG, FOSFOMYCIN	1	0	TCAACACTACGTGACGGACACTGGGCTGGAAGGTCACGACGCGGCTGGTCTTCTCCTGGTTGAATCGATAGTGCCTAAGCAGCGAGTAACCTTATGTAAGGCGGTCTGGGGGGATAAGGCCCAACGAGGCCGTGCTGCTCTATACCGCAA	AGCTTCTAGGG	8.2	9a95f5a0-6536-4d16-afd2-78fb644606fa	H8703	07/03/2013
OXEC-87	OXEC-87_3	87	contig_2	100394	circular	plasmid	TRUE	2.53	NZ_CP103572.1	751/1000	0.986457	conjugative	NA	NA	NA	IncB/O/K/Z_2	NA	NA	1	0	NA	NA	8.2	9a95f5a0-6536-4d16-afd2-78fb644606fa	H8703	07/03/2013
OXEC-87	OXEC-87_2	87	contig_3	156902	circular	plasmid	TRUE	1.89	CP088618.1	863/1000	0.993008	conjugative	NA	NA	NA	IncFIA_1, IncFII(29)_1_pUTI89, Col156_1, IncFIB(AP001918)_1	blaTEM-1, aph(6)-Id, aph(3'')-Ib, sul2, mph(A), dfrA14, tet(B)	BETA-LACTAM, AMINOGLYCOSIDE, SULFONAMIDE, MACROLIDE, TRIMETHOPRIM, TETRACYCLINE	1	1	NA	NA	8.2	9a95f5a0-6536-4d16-afd2-78fb644606fa	H8703	07/03/2013
OXEC-317	OXEC-317_1	317	1	4757228	circular	chromosome	TRUE	1	CP099174.1	160/1000	0.916433	NA	D	-	adk(373), fumC(~452), gyrB(264), icd(375), mdh(224), purA(16), recA(248)	NA	emrD, acrF, glpT_E448K, mdtM, blaEC, cyaA_S352T	EFFLUX, FOSFOMYCIN, BETA-LACTAM, FOSMIDOMYCIN	1	0	TCGATCCTACGTGACGGGCAATGGGTTTGGAGGACACGACGCGGCTGGTCCTCTCTTGGTTGCATCGCTGGCGCTTGAACAGCGAGTAACCCTATGCGAAGCGGCCTGGGGTGAGAAGGCGCAACGAGGCCGTGCTGCTCTACGCCGCGA	GGCTCCTAGGG	>32.2	8dec9287-f974-4397-af3a-e2b1dfa15959	L10888	24/09/2017
OXEC-317	OXEC-317_2	317	2	109619	circular	plasmid	TRUE	1.31	CP057127.1	936/1000	0.996855	non-mobilizable	NA	NA	NA	NA	NA	NA	1	0	NA	NA	>32.2	8dec9287-f974-4397-af3a-e2b1dfa15959	L10888	24/09/2017
OXEC-317	OXEC-317_3	317	3	92598	circular	plasmid	TRUE	2.62	CP077327.1	950/1000	0.99756	conjugative	NA	NA	NA	IncB/O/K/Z_2	aph(6)-Id, blaTEM-1, dfrA14, aph(3'')-Ib, sul2	AMINOGLYCOSIDE, BETA-LACTAM, TRIMETHOPRIM, SULFONAMIDE	1	1	NA	NA	>32.2	8dec9287-f974-4397-af3a-e2b1dfa15959	L10888	24/09/2017
OXEC-317	OXEC-317_4	317	4	7939	circular	plasmid	TRUE	13.54	NZ_CP135217.1	999/1000	0.999952	mobilizable	NA	NA	NA	ColRNAI_1	NA	NA	1	0	NA	NA	>32.2	8dec9287-f974-4397-af3a-e2b1dfa15959	L10888	24/09/2017
OXEC-317	OXEC-317_5	317	5	6744	circular	plasmid	TRUE	11.78	NZ_CP075657.1	931/1000	0.996601	mobilizable	NA	NA	NA	Col156_1	NA	NA	1	0	NA	NA	>32.2	8dec9287-f974-4397-af3a-e2b1dfa15959	L10888	24/09/2017
OXEC-237	OXEC-237_1	237	contig_1	5123796	circular	chromosome	FALSE	1	CP099174.1	203/1000	0.92688	NA	A	10	adk(10), fumC(11), gyrB(4), icd(8), mdh(8), purA(8), recA(2)	Col440I_1	mdtM, blaEC, blaTEM-1, acrF	EFFLUX, BETA-LACTAM	1	1	TCGATCCTACGTGAGGGGCACTGTGCTGGAAGGTCACGATGCGGCTGGTCTTCTCCTGGTTGCATCGACAGCGCTTGTGCAGCGAGTAACCCTATGCGAAGCGGCCTGGGGGGAGAAGGCGCAACGAAGCCGTGCTGCACTACGACGTGA	GGCTCCTAGGG	4.2	61c5beb1-e6f7-4924-9656-02dca2e3f706	L11215	08/06/2015
OXEC-237	OXEC-237_5	237	contig_2	4623	linear	plasmid	FALSE	2.6	CP061244.1	907/1000	0.995363	non-mobilizable	NA	NA	NA	NA	NA	NA	1	0	NA	NA	4.2	61c5beb1-e6f7-4924-9656-02dca2e3f706	L11215	08/06/2015
OXEC-237	OXEC-237_2	237	contig_4	81190	circular	plasmid	FALSE	2.3	CP088797.1	858/1000	0.992734	non-mobilizable	NA	NA	NA	IncFII(pRSB107)_1_pRSB107, IncFIB(AP001918)_1	NA	NA	1	0	NA	NA	4.2	61c5beb1-e6f7-4924-9656-02dca2e3f706	L11215	08/06/2015
OXEC-237	OXEC-237_4	237	contig_5	9538	circular	plasmid	FALSE	4.54	CP124983.1	950/1000	0.99756	mobilizable	NA	NA	NA	ColRNAI_1, Col440II_1, ColRNAI_1, Col440II_1	NA	NA	1	0	NA	NA	4.2	61c5beb1-e6f7-4924-9656-02dca2e3f706	L11215	08/06/2015
OXEC-237	OXEC-237_3	237	contig_6	11753	circular	plasmid	FALSE	8.12	NZ_CP041341.1	801/1000	0.989489	mobilizable	NA	NA	NA	Col156_1, Col156_1, Col156_1	NA	NA	1	0	NA	NA	4.2	61c5beb1-e6f7-4924-9656-02dca2e3f706	L11215	08/06/2015
OXEC-6	OXEC-6_1	6	contig_1	5245419	circular	chromosome	FALSE	1	CP099174.1	142/1000	0.91124	NA	B2	144	adk(13), fumC(43), gyrB(9), icd(36), mdh(30), purA(44), recA(25)	NA	pmrB_E123D, blaEC, glpT_E448K, acrF, uhpT_E350Q, emrD	COLISTIN, BETA-LACTAM, FOSFOMYCIN, EFFLUX	1	0	CCAACCCTACGTGACGGGCACTGGGCTGGAAGGTCACGACGCGGCTGGTCTTCTCCTGGTTGAATCGATAGTGCCTAAGCAGCGAGTAACCCTATGTAAAGCGGCCTGGGGGGAGAAGGCCCAACGAGGTTGTGCTGCTCTATACCGCAA	GGCTCCTAGGG	8.2	e0c5b5f1-8367-4a41-a284-6d104fb40381	L11312	19/12/2013
OXEC-6	OXEC-6_5	6	contig_4	15436	linear	plasmid	FALSE	3.09	NZ_AP028096.1	973/1000	0.998697	non-mobilizable	NA	NA	NA	NA	blaTEM-1	BETA-LACTAM	1	1	NA	NA	8.2	e0c5b5f1-8367-4a41-a284-6d104fb40381	L11312	19/12/2013
OXEC-6	OXEC-6_4	6	contig_5	52899	linear	plasmid	FALSE	4	NZ_AP022208.1	800/1000	0.98943	conjugative	NA	NA	NA	NA	NA	NA	1	0	NA	NA	8.2	e0c5b5f1-8367-4a41-a284-6d104fb40381	L11312	19/12/2013
OXEC-6	OXEC-6_3	6	contig_6	69603	linear	plasmid	FALSE	2.64	CP072912.1	988/1000	0.999425	mobilizable	NA	NA	NA	IncFII(29)_1_pUTI89, Col156_1, IncFIB(AP001918)_1	NA	NA	1	0	NA	NA	8.2	e0c5b5f1-8367-4a41-a284-6d104fb40381	L11312	19/12/2013
OXEC-6	OXEC-6_2	6	contig_7	85870	circular	plasmid	FALSE	2.27	NZ_OX030730.1	899/1000	0.994943	conjugative	NA	NA	NA	IncB/O/K/Z_2	NA	NA	1	0	NA	NA	8.2	e0c5b5f1-8367-4a41-a284-6d104fb40381	L11312	19/12/2013
OXEC-6	OXEC-6_6	6	contig_8	4072	circular	plasmid	FALSE	7.45	CP056306.1	976/1000	0.998844	mobilizable	NA	NA	NA	Col8282_1	NA	NA	1	0	NA	NA	8.2	e0c5b5f1-8367-4a41-a284-6d104fb40381	L11312	19/12/2013
OXEC-297	OXEC-297_1	297	contig_1	5116362	circular	chromosome	TRUE	1	CP099174.1	160/1000	0.916433	NA	D	38	adk(4), fumC(26), gyrB(2), icd(25), mdh(5), purA(5), recA(19)	NA	blaTEM-1, catA1, blaEC, cyaA_S352T, acrF, glpT_E448K, gyrA_S83L	BETA-LACTAM, PHENICOL, FOSMIDOMYCIN, EFFLUX, FOSFOMYCIN, QUINOLONE	2	1	TTGATCCTACGAGACGGGCACCGGACAGGGGGATCACGACGCGGCTAGTCTTCTCCTGGTTGCATCGCTGGTGCTTGAGCAGCGAGTAACCCTCTGCGAAGCGGCCTGGGG---------------------------------------	GGCTCCTAGGG	>32.2	ad89ba91-9d15-4874-9f1f-492bc692b4c1	L11590	27/01/2016
OXEC-297	OXEC-297_2	297	contig_2	114324	circular	plasmid	TRUE	1.78	NZ_CP128913.1	713/1000	0.984021	conjugative	NA	NA	NA	IncFIB(AP001918)_1, Col156_1	blaTEMp_C32T, blaTEM-1	BETA-LACTAM	2	1	NA	NA	>32.2	ad89ba91-9d15-4874-9f1f-492bc692b4c1	L11590	27/01/2016
OXEC-320	OXEC-320_1	320	contig_1	5157522	circular	chromosome	TRUE	1	CP099174.1	147/1000	0.912743	NA	B2	131	adk(53), fumC(40), gyrB(47), icd(13), mdh(36), purA(28), recA(29)	NA	blaEC, blaTEM-1, aac(3)-IId, dfrA12, aadA2, sul1, gyrA_S83L, glpT_E448K, ptsI_V25I, parC_S80R, parE_I529L, emrD, pmrB_E123D	BETA-LACTAM, AMINOGLYCOSIDE, TRIMETHOPRIM, SULFONAMIDE, QUINOLONE, FOSFOMYCIN, EFFLUX, COLISTIN	2	1	TCAACCCTACGTGGCGGACACTGGGCTGGAAGGTCACGACGCGGCTGGTCTTCTCCTGGTTGAATCGATAGTGCCTAAGCAGCGAGTAACCCTATGTAAAGCGGTCTGGGGGGATAAGGCCCAACGAGGCCGTGCTGCTCTATACCGCAA	AGCTCCTAGGG	32.2	a98ee833-aba5-49ef-b247-7585585495f5	L11942	26/09/2017
OXEC-320	OXEC-320_2	320	contig_2	142458	circular	plasmid	TRUE	2.14	NZ_CP030770.1	967/1000	0.998403	conjugative	NA	NA	NA	IncFIB(AP001918)_1, Col156_1, IncFII(29)_1_pUTI89	dfrA17, aadA5, sul1, mph(A)	TRIMETHOPRIM, AMINOGLYCOSIDE, SULFONAMIDE, MACROLIDE	2	0	NA	NA	32.2	a98ee833-aba5-49ef-b247-7585585495f5	L11942	26/09/2017
OXEC-320	OXEC-320_3	320	contig_3	106248	circular	plasmid	TRUE	2.82	NZ_CP122636.1	791/1000	0.988897	conjugative	NA	NA	NA	IncB/O/K/Z_2	sul2, aph(3'')-Ib, blaTEM-1, aph(6)-Id	SULFONAMIDE, AMINOGLYCOSIDE, BETA-LACTAM	2	1	NA	NA	32.2	a98ee833-aba5-49ef-b247-7585585495f5	L11942	26/09/2017
OXEC-164	OXEC-164_1	164	contig_1	4889571	circular	chromosome	TRUE	1	CP099174.1	148/1000	0.913038	NA	B2	131	adk(53), fumC(40), gyrB(47), icd(13), mdh(36), purA(28), recA(29)	NA	mdtM, blaEC, pmrB_E123D, emrD, uhpT_E350Q, parE_I529L, ptsI_V25I, glpT_E448K, gyrA_S83L	EFFLUX, BETA-LACTAM, COLISTIN, FOSFOMYCIN, QUINOLONE	1	0	TCAACCCTACGTGGCGGACACTGGGCTGGAAGGTCACGACGCGGCTGGTCTTCTCCTGGTTGAATCGATAGTGCCTAAGCAGCGAGTAACCCTATGTAAAGCGGTCTGGGGGGATAAGGCCCAACGAGGCCGTGCTGCTCTATACCGCAA	AGCTCCTAGGG	16.2	ed45f06b-51b4-4028-9922-ca45f6dd5ba0	L1219	13/04/2014
OXEC-164	OXEC-164_2	164	contig_2	121930	circular	plasmid	TRUE	1.7	NZ_CP124516.1	991/1000	0.99957	conjugative	NA	NA	NA	Col156_1, IncFII(29)_1_pUTI89, IncFIB(AP001918)_1	aac(3)-IId, blaTEM-1	AMINOGLYCOSIDE, BETA-LACTAM	1	1	NA	NA	16.2	ed45f06b-51b4-4028-9922-ca45f6dd5ba0	L1219	13/04/2014
OXEC-164	OXEC-164_3	164	contig_5	4066	circular	plasmid	TRUE	5.69	NZ_CP124381.1	977/1000	0.998893	mobilizable	NA	NA	NA	NA	NA	NA	1	0	NA	NA	16.2	ed45f06b-51b4-4028-9922-ca45f6dd5ba0	L1219	13/04/2014
OXEC-382	OXEC-382_1	382	contig_1	4971884	circular	chromosome	FALSE	1	CP099174.1	147/1000	0.912743	NA	B2	131	adk(53), fumC(40), gyrB(47), icd(13), mdh(36), purA(28), recA(29)	NA	gyrA_S83L, glpT_E448K, ptsI_V25I, parE_I529L, acrF, uhpT_E350Q, emrD, pmrB_E123D, blaEC, mdtM	QUINOLONE, FOSFOMYCIN, EFFLUX, COLISTIN, BETA-LACTAM	1	0	TCAACCCTACGTGGCGGACACTGGGCTGGAAGGTCACGACGCGGCTGGTCTTCTCCTGGTTGAATCGATAGTGCCTAAGCAGCGAGTAACCCTATGTAAAGCGGTCTGGGGGGATAAGGCCCAACGAGGCCGTGCTGCTCTATACCGCAA	AGCTCCTAGGG	8.2	aa8a5154-6e59-4c86-8bf1-381b7ebe6d40	L12840	11/03/2017
OXEC-382	OXEC-382_2	382	contig_2	135754	circular	plasmid	FALSE	1.78	NZ_CP015160.1	993/1000	0.999666	conjugative	NA	NA	NA	Col156_1, IncFII(29)_1_pUTI89, IncFIB(AP001918)_1	dfrA17, aadA5, sul1, mph(A), sul2, aph(3'')-Ib, aph(6)-Id, tet(A), blaTEM-1	TRIMETHOPRIM, AMINOGLYCOSIDE, SULFONAMIDE, MACROLIDE, TETRACYCLINE, BETA-LACTAM	1	1	NA	NA	8.2	aa8a5154-6e59-4c86-8bf1-381b7ebe6d40	L12840	11/03/2017
OXEC-382	OXEC-382_3	382	contig_4	5718	linear	plasmid	FALSE	3.14	NZ_CP034659.1	358/1000	0.952262	non-mobilizable	NA	NA	NA	NA	NA	NA	1	0	NA	NA	8.2	aa8a5154-6e59-4c86-8bf1-381b7ebe6d40	L12840	11/03/2017
OXEC-299	OXEC-299_1	299	contig_1	5077256	circular	chromosome	TRUE	1	CP099174.1	165/1000	0.917777	NA	D	69	adk(21), fumC(35), gyrB(27), icd(6), mdh(5), purA(5), recA(4)	NA	blaEC, cyaA_S352T, emrD, acrF, glpT_E448K	BETA-LACTAM, FOSMIDOMYCIN, EFFLUX, FOSFOMYCIN	1	0	TTGATCCTACGAGACGGGCACTGGGCTGGGAGGTCACGATGTCTCTAGTCTTCTCCTGGTTGCATCGCTGGTGCTTGTGCAGCGAGTAACCCTCTGCGAAGCGGCCTGGGGGGATAAGGCGCAATGAGGCCGTGTTGCTCTACACTGCGA	GGCTCCTAGGG	4.2	1c9f6ed1-20ab-4c35-9c8c-dab6c3e5ba7c	L12994	31/01/2016
OXEC-299	OXEC-299_2	299	contig_2	158249	circular	plasmid	TRUE	1.34	NZ_CP074681.1	993/1000	0.999666	conjugative	NA	NA	NA	IncFIB(AP001918)_1, IncFIA_1, IncFIC(FII)_1	blaTEM-1	BETA-LACTAM	1	1	NA	NA	4.2	1c9f6ed1-20ab-4c35-9c8c-dab6c3e5ba7c	L12994	31/01/2016
OXEC-299	OXEC-299_3	299	contig_3	41677	circular	plasmid	TRUE	2.43	NZ_CP033354.2	996/1000	0.999809	conjugative	NA	NA	NA	IncP1_3	NA	NA	1	0	NA	NA	4.2	1c9f6ed1-20ab-4c35-9c8c-dab6c3e5ba7c	L12994	31/01/2016
OXEC-80	OXEC-80_1	80	contig_1	4972377	circular	chromosome	TRUE	1	CP099174.1	167/1000	0.918304	NA	D	69	adk(21), fumC(35), gyrB(27), icd(6), mdh(5), purA(5), recA(4)	NA	blaEC, glpT_E448K, acrF, dfrA7, sul1, blaTEM-1, aph(6)-Id, aph(3'')-Ib, sul2, tet(A), emrD, cyaA_S352T	BETA-LACTAM, FOSFOMYCIN, EFFLUX, TRIMETHOPRIM, SULFONAMIDE, AMINOGLYCOSIDE, TETRACYCLINE, FOSMIDOMYCIN	1	1	TTGATCCTACGAGACGGGCACTGGGCTGGGAGGTCACGATGTCTCTAGTCTTCTCCTGGTTGCATCGCTGGTGCTTGTGCAGCGAGTAACCCTCTGCGAAGCGGCCTGGGGGGATAAGGCGCAATGAGGCCGTGTTGCTCTACACTGCGA	GGCTCCTAGGG	8.2	2495349a-a7a7-44d0-8248-59217b9ccdfd	L13434	02/04/2013
OXEC-80	OXEC-80_2	80	contig_4	21318	circular	plasmid	TRUE	2.48	CP056848.1	607/1000	0.976508	mobilizable	NA	NA	NA	Col440I_1, Col440I_1, Col440I_1, Col440I_1, Col440I_1	NA	NA	1	0	NA	NA	8.2	2495349a-a7a7-44d0-8248-59217b9ccdfd	L13434	02/04/2013
OXEC-3	OXEC-3_1	3	contig_1	4886877	circular	chromosome	TRUE	1	CP099174.1	157/1000	0.915608	NA	G	-	adk(1440?), fumC(45), gyrB(41), icd(43), mdh(5), purA(32), recA(2)	NA	mdtM, blaEC, cyaA_S352T, emrD, acrF, glpT_E448K	EFFLUX, BETA-LACTAM, FOSMIDOMYCIN, FOSFOMYCIN	1	0	TTGATCCTACGTGACGAGCACTGGGCTGGGGGATCACGGCGCCTCTAGTCTGTGTCGAACCACATTGCTGGTGCTTGAGCGGCGAGTAACCCTCTGCGAAGCGGCCTGGGG---------------------------------------	GGCTCCTAGGG	8.2	44858c68-5073-458c-a5d4-d4e59a0913bf	L13481	27/12/2013
OXEC-3	OXEC-3_2	3	contig_2	219423	circular	plasmid	TRUE	1.93	NZ_CP065153.1	777/1000	0.988057	conjugative	NA	NA	NA	IncFIB(AP001918)_1, IncFIC(FII)_1	catA1, blaTEM-1, sul2, aph(3'')-Ib, aph(6)-Id, dfrA1, aadA1, sul1, mph(B)	PHENICOL, BETA-LACTAM, SULFONAMIDE, AMINOGLYCOSIDE, TRIMETHOPRIM, MACROLIDE	1	1	NA	NA	8.2	44858c68-5073-458c-a5d4-d4e59a0913bf	L13481	27/12/2013
OXEC-3	OXEC-3_4	3	contig_3	110703	circular	plasmid	TRUE	1.81	NZ_CP058309.1	761/1000	0.987078	non-mobilizable	NA	NA	NA	IncFIB(pHCM2)_1_pHCM2	NA	NA	1	0	NA	NA	8.2	44858c68-5073-458c-a5d4-d4e59a0913bf	L13481	27/12/2013
OXEC-3	OXEC-3_3	3	contig_4	110909	circular	plasmid	TRUE	2.78	CP082637.1	502/1000	0.967716	conjugative	NA	NA	NA	IncFII_1	NA	NA	1	0	NA	NA	8.2	44858c68-5073-458c-a5d4-d4e59a0913bf	L13481	27/12/2013
OXEC-239	OXEC-239_1	239	1	5172346	circular	chromosome	FALSE	1	CP099174.1	163/1000	0.917245	NA	D	69	adk(21), fumC(35), gyrB(27), icd(6), mdh(5), purA(5), recA(4)	NA	gyrA_S83L, glpT_E448K, acrF, emrD, cyaA_S352T, blaEC, mdtM	QUINOLONE, FOSFOMYCIN, EFFLUX, FOSMIDOMYCIN, BETA-LACTAM	2	0	TTGATCCTACGAGACGGGCACTGGGCTGGGAGGTCACGATGTCTCTAGTCTTCTCCTGGTTGCATCGCTGGTGCTTGTGCAGCGAGTAACCCTCTGCGAAGCGGCCTGGGGGGATAAGGCGCAATGAGGCCGTGTTGCTCTACACTGCGA	GGCTCCTAGGG	32.2	d2a03bcf-37ff-4875-a77f-8347bf25a870	L13530	12/06/2015
OXEC-239	OXEC-239_2	239	2	106646	circular	plasmid	FALSE	2.58	CP048302.1	910/1000	0.995519	conjugative	NA	NA	NA	IncFII_1	NA	NA	2	0	NA	NA	32.2	d2a03bcf-37ff-4875-a77f-8347bf25a870	L13530	12/06/2015
OXEC-239	OXEC-239_3	239	3	93091	linear	plasmid	FALSE	2.92	NZ_LR890406.1	998/1000	0.999905	non-mobilizable	NA	NA	NA	IncFIB(AP001918)_1, Col156_1	tet(A), blaTEM-1, aac(3)-IIe, sul1, aadA5, dfrA17	TETRACYCLINE, BETA-LACTAM, AMINOGLYCOSIDE, SULFONAMIDE, TRIMETHOPRIM	2	1	NA	NA	32.2	d2a03bcf-37ff-4875-a77f-8347bf25a870	L13530	12/06/2015
OXEC-239	OXEC-239_4	239	4	87333	circular	plasmid	FALSE	2.77	NZ_CP032260.1	884/1000	0.994146	conjugative	NA	NA	NA	IncB/O/K/Z_2	blaTEM-1	BETA-LACTAM	2	1	NA	NA	32.2	d2a03bcf-37ff-4875-a77f-8347bf25a870	L13530	12/06/2015
OXEC-239	OXEC-239_5	239	5	6365	circular	plasmid	FALSE	20.74	NZ_LR890407.1	811/1000	0.990074	mobilizable	NA	NA	NA	Col156_1	NA	NA	2	0	NA	NA	32.2	d2a03bcf-37ff-4875-a77f-8347bf25a870	L13530	12/06/2015
OXEC-239	OXEC-239_6	239	6	5632	circular	plasmid	FALSE	15.77	CP088798.1	1000/1000	1	mobilizable	NA	NA	NA	ColRNAI_1	NA	NA	2	0	NA	NA	32.2	d2a03bcf-37ff-4875-a77f-8347bf25a870	L13530	12/06/2015
OXEC-239	OXEC-239_7	239	7	499	linear	plasmid	FALSE	13.16	OW969769.1	479/479	1	non-mobilizable	NA	NA	NA	NA	NA	NA	2	0	NA	NA	32.2	d2a03bcf-37ff-4875-a77f-8347bf25a870	L13530	12/06/2015
OXEC-239	OXEC-239_8	239	8	277	linear	plasmid	FALSE	12.6	OW969813.1	257/257	1	non-mobilizable	NA	NA	NA	NA	NA	NA	2	0	NA	NA	32.2	d2a03bcf-37ff-4875-a77f-8347bf25a870	L13530	12/06/2015
OXEC-79	OXEC-79_1	79	contig_1	5017065	circular	chromosome	TRUE	1	CP099174.1	147/1000	0.912743	NA	B2	95	adk(37), fumC(38), gyrB(19), icd(37), mdh(17), purA(11), recA(26)	NA	mdtM, blaEC, pmrB_E123D, emrD, acrF, glpT_E448K, marR_S3N	EFFLUX, BETA-LACTAM, COLISTIN, FOSFOMYCIN, MULTIDRUG	1	0	TCAACACTACGTGACGGACACTGGGCTGGAAGGTCACGACGCGGCTGGTCTTCTCCTGGTTGAATCGATAGTGCCTAAGCAGCGAGTAACCTTATGTAAGGCGGTCTGGGGGGATAAGGCCCAACGAGGCCGTGCTGCTCTATACCGCAA	AGCTTCTAGGG	8.2	fc05bd5e-5394-441e-a14f-e704a7286813	L13738	06/04/2013
OXEC-79	OXEC-79_5	79	contig_4	11426	circular	plasmid	TRUE	7.14	CP088798.1	925/1000	0.996294	mobilizable	NA	NA	NA	ColRNAI_1, ColRNAI_1	NA	NA	1	0	NA	NA	8.2	fc05bd5e-5394-441e-a14f-e704a7286813	L13738	06/04/2013
OXEC-79	OXEC-79_2	79	contig_5	139077	circular	plasmid	TRUE	1.61	OY754399.1	994/1000	0.999713	conjugative	NA	NA	NA	IncFII_1, IncFIB(AP001918)_1	aph(6)-Id, aph(3'')-Ib, sul2, blaTEM-1, dfrA5, tet(A)	AMINOGLYCOSIDE, SULFONAMIDE, BETA-LACTAM, TRIMETHOPRIM, TETRACYCLINE	1	1	NA	NA	8.2	fc05bd5e-5394-441e-a14f-e704a7286813	L13738	06/04/2013
OXEC-79	OXEC-79_3	79	contig_6	14077	circular	plasmid	TRUE	2.86	CP048872.1	769/1000	0.98757	mobilizable	NA	NA	NA	ColRNAI_1, ColRNAI_1, ColRNAI_1	NA	NA	1	0	NA	NA	8.2	fc05bd5e-5394-441e-a14f-e704a7286813	L13738	06/04/2013
OXEC-79	OXEC-79_4	79	contig_7	13967	circular	plasmid	TRUE	6.99	NZ_CP062872.1	962/1000	0.998157	mobilizable	NA	NA	NA	ColRNAI_1, ColRNAI_1	NA	NA	1	0	NA	NA	8.2	fc05bd5e-5394-441e-a14f-e704a7286813	L13738	06/04/2013
OXEC-2	OXEC-2_1	2	contig_1	4841047	circular	chromosome	TRUE	1	CP099174.1	150/1000	0.913621	NA	B2	-	adk(53?), fumC(40), gyrB(47), icd(13), mdh(36), purA(28), recA(29)	NA	pmrB_E123D, blaEC, mdtM, gyrA_S83L, glpT_E448K, ptsI_V25I, parE_I529L, parE_S458A, acrF, uhpT_E350Q, emrD	COLISTIN, BETA-LACTAM, EFFLUX, QUINOLONE, FOSFOMYCIN	1	0	TCAACCCTACGTGGCGGACACTGGGCTGGAAGGTCACGACGCGGCTGGTCTTCTCCTGGTTGAATCGATAGTGCCTAAGCAGCGAGTAACCCTATGTAAAGCGGTCTGGGGGGATAAGGCCCAACGAGGCCGTGCTGCTCTATACCGCAA	AGCTCCTAGGG	16.2	bb0b9c32-c038-4f0e-a325-8d0d7b313e01	L13910	29/12/2013
OXEC-2	OXEC-2_2	2	contig_2	131338	circular	plasmid	TRUE	1.74	NZ_LS992169.1	998/1000	0.999905	conjugative	NA	NA	NA	IncFIB(AP001918)_1, IncFIA_1, IncFII(pRSB107)_1_pRSB107, Col156_1	blaTEM-1	BETA-LACTAM	1	1	NA	NA	16.2	bb0b9c32-c038-4f0e-a325-8d0d7b313e01	L13910	29/12/2013
OXEC-322	OXEC-322_1	322	1	4992751	circular	chromosome	TRUE	1	CP099174.1	225/1000	0.931433	NA	B1	453	adk(99), fumC(6), gyrB(33), icd(33), mdh(24), purA(8), recA(7)	NA	pmrB_Y358N, blaEC, mdtM, glpT_E448K, acrF	COLISTIN, BETA-LACTAM, EFFLUX, FOSFOMYCIN	1	0	TCGATCCTACGTGACGGGCACTGGGCTGGGAGGTCATGGCGCAGCTGGTCTTCTCCTGGTTGCATCGACATCCCTTGAGCAGCAGGAGTCCCGACCCAGAGCGGCCTGGGGGGAGAGGATGCAACGAAACCGTGCTGATCTACGCCGCGA	GATTCCTAGGG	8.2	d3719a25-de46-4a84-9b54-834823687b8b	L14244	01/10/2017
OXEC-322	OXEC-322_2	322	2	84498	circular	plasmid	TRUE	2.88	NZ_LR882059.1	819/1000	0.990537	conjugative	NA	NA	NA	IncFIB(AP001918)_1	NA	NA	1	0	NA	NA	8.2	d3719a25-de46-4a84-9b54-834823687b8b	L14244	01/10/2017
OXEC-322	OXEC-322_3	322	3	81586	circular	plasmid	TRUE	2.68	NZ_CP091047.1	980/1000	0.999038	conjugative	NA	NA	NA	IncFII_1	blaTEM-1, dfrA14, tet(A), sul2, aph(3'')-Ib, aph(6)-Id	BETA-LACTAM, TRIMETHOPRIM, TETRACYCLINE, SULFONAMIDE, AMINOGLYCOSIDE	1	1	NA	NA	8.2	d3719a25-de46-4a84-9b54-834823687b8b	L14244	01/10/2017
OXEC-1	OXEC-1_1	1	contig_1	5198943	circular	chromosome	TRUE	1	CP099174.1	181/1000	0.921831	NA	E	57	adk(6), fumC(31), gyrB(5), icd(28), mdh(1), purA(1), recA(2)	NA	gyrA_D87N, gyrA_S83L, glpT_E448K, sul2, parC_S80I, acrF, blaEC, mdtM, nfsA_R15C	QUINOLONE, FOSFOMYCIN, SULFONAMIDE, EFFLUX, BETA-LACTAM, NITROFURAN	1	0	------CCCAGTGAGGGGCACTGGGCTGGGAGGCCGCGACGCGGCTGGGCTTCTCCTGGTTGCATCGACAGCGCTTGAGCAGCGATTAACCCTATGCAAAGTAGTCTGGGGGGATGAGGCGCAACGAGGCCGTGCTGCTCTACGCCGCGG	GGCTCCTAGGG	8.2	0d88da70-e4de-4dd6-93f3-aba2ab0dacb0	L14441	30/12/2013
OXEC-1	OXEC-1_2	1	contig_2	144486	circular	plasmid	TRUE	1.89	NZ_CP126947.1	979/1000	0.99899	conjugative	NA	NA	NA	IncFIB(AP001918)_1, IncFIC(FII)_1	NA	NA	1	0	NA	NA	8.2	0d88da70-e4de-4dd6-93f3-aba2ab0dacb0	L14441	30/12/2013
OXEC-1	OXEC-1_3	1	contig_3	110970	circular	plasmid	TRUE	1.78	NZ_CP100546.1	959/1000	0.998008	conjugative	NA	NA	NA	IncI1_1_Alpha	dfrA1, blaTEM-1, sul2	TRIMETHOPRIM, BETA-LACTAM, SULFONAMIDE	1	1	NA	NA	8.2	0d88da70-e4de-4dd6-93f3-aba2ab0dacb0	L14441	30/12/2013
OXEC-1	OXEC-1_4	1	contig_4	88852	circular	plasmid	TRUE	1.42	NZ_CP127257.1	751/1000	0.986457	non-mobilizable	NA	NA	NA	IncY_1	NA	NA	1	0	NA	NA	8.2	0d88da70-e4de-4dd6-93f3-aba2ab0dacb0	L14441	30/12/2013
OXEC-75	OXEC-75_1	75	1	5047857	circular	chromosome	TRUE	1	CP099174.1	148/1000	0.913038	NA	B2	12	adk(13), fumC(13), gyrB(9), icd(13), mdh(16), purA(10), recA(9)	NA	emrD, acrF, glpT_E448K, blaEC, pmrB_E123D	EFFLUX, FOSFOMYCIN, BETA-LACTAM, COLISTIN	1	0	CCAACCCTACGTGACGGGCACTGGGCTGGAAGGTCACGACGCGGCTGGTCTTCTCCTGGTTGAATCGATAGTGCCTAAGCAGCGAGTAACCCTATGCAAAGCGGTCTGGGGGGATAAGGCCCAACGAGGCCGTGCTGCTCCACGCCGCGA	GGCTCCTAGGG	<=2.2	479b24e4-e663-4b48-8806-32ab4a0d6787	L15243	21/04/2013
OXEC-75	OXEC-75_2	75	2	28968	circular	plasmid	TRUE	0.26	CP088743.1	990/1000	0.999522	non-mobilizable	NA	NA	NA	NA	NA	NA	1	0	NA	NA	<=2.2	479b24e4-e663-4b48-8806-32ab4a0d6787	L15243	21/04/2013
OXEC-75	OXEC-75_3	75	3	10302	circular	plasmid	TRUE	2.08	NZ_CP103598.1	502/1000	0.967716	mobilizable	NA	NA	NA	Col440I_1, Col440II_1	blaTEM-1	BETA-LACTAM	1	1	NA	NA	<=2.2	479b24e4-e663-4b48-8806-32ab4a0d6787	L15243	21/04/2013
OXEC-75	OXEC-75_4	75	4	5179	circular	plasmid	TRUE	0.47	NZ_LR898881.1	810/1000	0.990016	mobilizable	NA	NA	NA	Col156_1	NA	NA	1	0	NA	NA	<=2.2	479b24e4-e663-4b48-8806-32ab4a0d6787	L15243	21/04/2013
OXEC-449	OXEC-449_1	449	contig_1	5006904	circular	chromosome	TRUE	1	CP099174.1	166/1000	0.918041	NA	D	69	adk(21), fumC(35), gyrB(27), icd(6), mdh(5), purA(5), recA(4)	NA	cyaA_S352T, emrD, acrF, glpT_E448K, blaEC	FOSMIDOMYCIN, EFFLUX, FOSFOMYCIN, BETA-LACTAM	1	0	TTGATCCTACGAGACGGGCACTGGGCTGGGAGGTCACGATGTCTCTAGTCTTCTCCTGGTTGCATCGCTGGTGCTTGTGCAGCGAGTAACCCTCTGCGAAGCGGCCTGGGGGGATAAGGCGCAATGAGGCCGTGTTGCTCTACACTGCGA	GGCTCCTAGGG	32.2	bc116324-cdc4-44d5-82d8-e8f3107c84b7	L1590	04/09/2017
OXEC-449	OXEC-449_2	449	contig_2	158243	circular	plasmid	TRUE	1.75	NZ_CP074681.1	991/1000	0.99957	conjugative	NA	NA	NA	IncFIA_1, IncFIC(FII)_1, IncFIB(AP001918)_1	blaTEM-1	BETA-LACTAM	1	1	NA	NA	32.2	bc116324-cdc4-44d5-82d8-e8f3107c84b7	L1590	04/09/2017
OXEC-449	OXEC-449_4	449	contig_3	36269	circular	plasmid	TRUE	2.59	NZ_CP065104.1	878/1000	0.993824	non-mobilizable	NA	NA	NA	NA	NA	NA	1	0	NA	NA	32.2	bc116324-cdc4-44d5-82d8-e8f3107c84b7	L1590	04/09/2017
OXEC-449	OXEC-449_3	449	contig_4	36310	circular	plasmid	TRUE	3.46	AP026741.1	654/1000	0.979982	conjugative	NA	NA	NA	IncX4_1	NA	NA	1	0	NA	NA	32.2	bc116324-cdc4-44d5-82d8-e8f3107c84b7	L1590	04/09/2017
OXEC-449	OXEC-449_6	449	contig_5	14300	circular	plasmid	TRUE	2.12	NZ_CP073966.1	906/1000	0.99531	mobilizable	NA	NA	NA	ColRNAI_1, Col440II_1, ColRNAI_1, Col440II_1, ColRNAI_1, Col440II_1	NA	NA	1	0	NA	NA	32.2	bc116324-cdc4-44d5-82d8-e8f3107c84b7	L1590	04/09/2017
OXEC-449	OXEC-449_5	449	contig_6	14876	circular	plasmid	TRUE	3.24	NZ_CP058577.1	961/1000	0.998107	mobilizable	NA	NA	NA	Col156_1, Col156_1	NA	NA	1	0	NA	NA	32.2	bc116324-cdc4-44d5-82d8-e8f3107c84b7	L1590	04/09/2017
OXEC-194	OXEC-194_1	194	1	5056867	circular	chromosome	TRUE	1	CP099174.1	166/1000	0.918041	NA	D	69	adk(21), fumC(35), gyrB(27), icd(6), mdh(5), purA(5), recA(4)	NA	blaEC, mdtM, glpT_E448K, acrF, emrD, cyaA_S352T	BETA-LACTAM, EFFLUX, FOSFOMYCIN, FOSMIDOMYCIN	1	0	TTGATCCTACGAGACGGGCACTGGGCTGGGAGGTCACGATGTCTCTAGTCTTCTCCTGGTTGCATCGCTGGTGCTTGTGCAGCGAGTAACCCTCTGCGAAGCGGCCTGGGGGGATAAGGCGCAATGAGGCCGTGTTGCTCTACACTGCGA	GGCTCCTAGGG	8.2	67c4fadc-d6b9-4ecf-a7e2-d82667530917	L16176	05/01/2014
OXEC-194	OXEC-194_2	194	2	139919	circular	plasmid	TRUE	1.82	NZ_CP030770.1	994/1000	0.999713	conjugative	NA	NA	NA	IncFIB(AP001918)_1, Col156_1, IncFII(29)_1_pUTI89	dfrA17, aadA5, sul1, mph(A), blaTEM-1, sul2, aph(3'')-Ib, aph(6)-Id	TRIMETHOPRIM, AMINOGLYCOSIDE, SULFONAMIDE, MACROLIDE, BETA-LACTAM	1	1	NA	NA	8.2	67c4fadc-d6b9-4ecf-a7e2-d82667530917	L16176	05/01/2014
OXEC-194	OXEC-194_3	194	3	30722	circular	plasmid	TRUE	4.24	CP114757.1	915/1000	0.995779	non-mobilizable	NA	NA	NA	IncX1_1	NA	NA	1	0	NA	NA	8.2	67c4fadc-d6b9-4ecf-a7e2-d82667530917	L16176	05/01/2014
OXEC-194	OXEC-194_4	194	4	7940	circular	plasmid	TRUE	23.63	NZ_AP022819.1	924/1000	0.996243	mobilizable	NA	NA	NA	ColRNAI_1	NA	NA	1	0	NA	NA	8.2	67c4fadc-d6b9-4ecf-a7e2-d82667530917	L16176	05/01/2014
OXEC-194	OXEC-194_5	194	5	7462	circular	plasmid	TRUE	9.06	CP056633.1	997/1000	0.999857	mobilizable	NA	NA	NA	Col156_1	NA	NA	1	0	NA	NA	8.2	67c4fadc-d6b9-4ecf-a7e2-d82667530917	L16176	05/01/2014
OXEC-194	OXEC-194_6	194	6	5631	circular	plasmid	TRUE	24.64	CP088798.1	1000/1000	1	mobilizable	NA	NA	NA	ColRNAI_1	NA	NA	1	0	NA	NA	8.2	67c4fadc-d6b9-4ecf-a7e2-d82667530917	L16176	05/01/2014
OXEC-194	OXEC-194_7	194	7	4072	circular	plasmid	TRUE	8.72	CP114350.1	1000/1000	1	mobilizable	NA	NA	NA	Col8282_1	NA	NA	1	0	NA	NA	8.2	67c4fadc-d6b9-4ecf-a7e2-d82667530917	L16176	05/01/2014
OXEC-194	OXEC-194_8	194	8	2101	circular	plasmid	TRUE	14.7	NZ_CP054163.1	1000/1000	1	non-mobilizable	NA	NA	NA	Col(BS512)_1	NA	NA	1	0	NA	NA	8.2	67c4fadc-d6b9-4ecf-a7e2-d82667530917	L16176	05/01/2014
OXEC-194	OXEC-194_9	194	9	1552	circular	plasmid	TRUE	9.15	NZ_CP043413.1	1000/1000	1	mobilizable	NA	NA	NA	Col(MG828)_1	NA	NA	1	0	NA	NA	8.2	67c4fadc-d6b9-4ecf-a7e2-d82667530917	L16176	05/01/2014
OXEC-193	OXEC-193_1	193	contig_1	4826677	circular	chromosome	TRUE	1	CP099174.1	234/1000	0.933174	NA	C	23	adk(6), fumC(4), gyrB(12), icd(1), mdh(20), purA(13), recA(7)	NA	mdtM, blaEC, pmrB_Y358N, acrF, glpT_E448K	EFFLUX, BETA-LACTAM, COLISTIN, FOSFOMYCIN	1	0	TCGATCCTACGTGACGGGCACTGGGCTGGGAGGTCATGGCGCAGCTGGTCTTCTCCTGGTTGCATCGACATCCCTTGAGCAGCAGGAGTCCCGACCCAGAGCGGCCTGGGGGGAGAGGATGCAACGAAACCGTGCTGATCTACGCCGCGA	GATTCCTAGGG	8.2	574849bf-e308-41cd-8cd5-08b013eb3d3a	L16391	06/01/2014
OXEC-193	OXEC-193_2	193	contig_2	105662	circular	plasmid	TRUE	1.74	NZ_CP122881.1	806/1000	0.989782	conjugative	NA	NA	NA	IncI1_1_Alpha	tet(A), sul2, aph(6)-Id, aph(3'')-Ib, sul2, blaTEM-1	TETRACYCLINE, SULFONAMIDE, AMINOGLYCOSIDE, BETA-LACTAM	1	1	NA	NA	8.2	574849bf-e308-41cd-8cd5-08b013eb3d3a	L16391	06/01/2014
OXEC-193	OXEC-193_3	193	contig_3	4248	circular	plasmid	TRUE	16.74	CP082544.1	725/1000	0.984803	mobilizable	NA	NA	NA	ColRNAI_1	NA	NA	1	0	NA	NA	8.2	574849bf-e308-41cd-8cd5-08b013eb3d3a	L16391	06/01/2014
OXEC-73	OXEC-73_5	73	5	5631	circular	plasmid	TRUE	39.68	NZ_CP054347.1	993/1000	0.999666	mobilizable	NA	NA	NA	ColRNAI_1	NA	NA	1	0	NA	NA	32.2	fc75ec09-9c26-4e4e-ae3b-8af3a088a9f9	L16464	01/05/2013
OXEC-73	OXEC-73_6	73	6	5167	circular	plasmid	TRUE	10.83	NZ_CP070034.1	981/1000	0.999087	mobilizable	NA	NA	NA	Col156_1	NA	NA	1	0	NA	NA	32.2	fc75ec09-9c26-4e4e-ae3b-8af3a088a9f9	L16464	01/05/2013
OXEC-73	OXEC-73_7	73	7	3726	circular	plasmid	TRUE	11.59	NZ_CP012638.1	644/1000	0.979263	mobilizable	NA	NA	NA	Col156_1	NA	NA	1	0	NA	NA	32.2	fc75ec09-9c26-4e4e-ae3b-8af3a088a9f9	L16464	01/05/2013
OXEC-73	OXEC-73_1	73	1	5047121	circular	chromosome	TRUE	1	CP099174.1	144/1000	0.911847	NA	B2	95	adk(37), fumC(38), gyrB(19), icd(37), mdh(17), purA(11), recA(26)	NA	marR_S3N, mdtM, blaEC, pmrB_E123D, emrD, acrF, glpT_E448K	MULTIDRUG, EFFLUX, BETA-LACTAM, COLISTIN, FOSFOMYCIN	1	0	TCAACACTACGTGACGGACACTGGGCTGGAAGGTCACGACGCGGCTGGTCTTCTCCTGGTTGAATCGATAGTGCCTAAGCAGCGAGTAACCTTATGTAAGGCGGTCTGGGGGGATAAGGCCCAACGAGGCCGTGCTGCTCTATACCGCAA	AGCTTCTAGGG	32.2	fc75ec09-9c26-4e4e-ae3b-8af3a088a9f9	L16464	01/05/2013
OXEC-73	OXEC-73_4	73	4	6647	circular	plasmid	TRUE	18.62	NZ_CP016519.1	994/1000	0.999713	mobilizable	NA	NA	NA	ColRNAI_1	NA	NA	1	0	NA	NA	32.2	fc75ec09-9c26-4e4e-ae3b-8af3a088a9f9	L16464	01/05/2013
OXEC-73	OXEC-73_3	73	3	87341	circular	plasmid	TRUE	2.19	NZ_CP032260.1	884/1000	0.994146	conjugative	NA	NA	NA	IncB/O/K/Z_2	blaTEM-1	BETA-LACTAM	1	1	NA	NA	32.2	fc75ec09-9c26-4e4e-ae3b-8af3a088a9f9	L16464	01/05/2013
OXEC-73	OXEC-73_2	73	2	131260	circular	plasmid	TRUE	1.65	NC_011747.1	1000/1000	1	conjugative	NA	NA	NA	IncFIB(AP001918)_1	NA	NA	1	0	NA	NA	32.2	fc75ec09-9c26-4e4e-ae3b-8af3a088a9f9	L16464	01/05/2013
OXEC-324	OXEC-324_1	324	contig_1	5051793	circular	chromosome	TRUE	1	CP099174.1	170/1000	0.919083	NA	D	69	adk(21), fumC(35), gyrB(27), icd(6), mdh(5), purA(5), recA(4)	NA	blaEC, mdtM, glpT_E448K, acrF, emrD, cyaA_S352T	BETA-LACTAM, EFFLUX, FOSFOMYCIN, FOSMIDOMYCIN	1	0	TTGATCCTACGAGACGGGCACTGGGCTGGGAGGTCACGATGTCTCTAGTCTTCTCCTGGTTGCATCGCTGGTGCTTGTGCAGCGAGTAACCCTCTGCGAAGCGGCCTGGGGGGATAAGGCGCAATGAGGCCGTGTTGCTCTACACTGCGA	GGCTCCTAGGG	8.2	304334fd-505c-4c17-8a4c-f9a72f756b4b	L16680	05/10/2017
OXEC-324	OXEC-324_2	324	contig_2	143361	circular	plasmid	TRUE	1.4	OY754399.1	995/1000	0.999761	conjugative	NA	NA	NA	IncFIB(AP001918)_1, IncFII_1	blaTEM-1, sul2, aph(3'')-Ib, aph(6)-Id	BETA-LACTAM, SULFONAMIDE, AMINOGLYCOSIDE	1	1	NA	NA	8.2	304334fd-505c-4c17-8a4c-f9a72f756b4b	L16680	05/10/2017
OXEC-191	OXEC-191_1	191	contig_1	5084836	circular	chromosome	TRUE	1	CP099174.1	141/1000	0.910933	NA	B2	95	adk(37), fumC(38), gyrB(19), icd(37), mdh(17), purA(11), recA(26)	NA	glpT_E448K, marR_S3N, mdtM, blaEC, pmrB_E123D, emrD	FOSFOMYCIN, MULTIDRUG, EFFLUX, BETA-LACTAM, COLISTIN	1	0	TCAACACTACGTGACGGACACTGGGCTGGAAGGTCACGACGCGGCTGGTCTTCTCCTGGTTGAATCGATAGTGCCTAAGCAGCGAGTAACCTTATGTAAGGCGGTCTGGGGGGATAAGGCCCAACGAGGCCGTGCTGCTCTATACCGCAA	AGCTTCTAGGG	8.2	4b803631-6034-4868-b080-ba36bdd18d33	L16733	07/01/2014
OXEC-191	OXEC-191_2	191	contig_2	143577	circular	plasmid	TRUE	1.45	OY754399.1	994/1000	0.999713	conjugative	NA	NA	NA	IncFIB(AP001918)_1, IncFII_1	dfrA5, blaTEM-1	TRIMETHOPRIM, BETA-LACTAM	1	1	NA	NA	8.2	4b803631-6034-4868-b080-ba36bdd18d33	L16733	07/01/2014
OXEC-191	OXEC-191_4	191	contig_5	8768	circular	plasmid	TRUE	4.95	NZ_CP058808.1	627/1000	0.978016	mobilizable	NA	NA	NA	Col156_1, Col156_1	NA	NA	1	0	NA	NA	8.2	4b803631-6034-4868-b080-ba36bdd18d33	L16733	07/01/2014
OXEC-191	OXEC-191_3	191	contig_6	13977	circular	plasmid	TRUE	8.23	NZ_CP018987.1	976/1000	0.998844	mobilizable	NA	NA	NA	ColRNAI_1, ColRNAI_1	NA	NA	1	0	NA	NA	8.2	4b803631-6034-4868-b080-ba36bdd18d33	L16733	07/01/2014
OXEC-385	OXEC-385_1	385	contig_1	5163054	circular	chromosome	TRUE	1	CP099174.1	150/1000	0.913621	NA	F	-	adk(27), fumC(~32), gyrB(24), icd(29), mdh(26), purA(19), recA(22)	NA	parE_I355T, acrF, uhpT_E350Q, emrD, cyaA_S352T, blaEC, mdtM, glpT_E448K	QUINOLONE, EFFLUX, FOSFOMYCIN, FOSMIDOMYCIN, BETA-LACTAM	2	0	TCAATCCTACGTGACGGGCACTGGGCTGGAATATCACGACGCGGCTGGTCTTCTCCTGGTTGAATCGATAGTGCCTAAGCAGCGAGTAACCTTATGCAAAGCGGTCTGGGGGGATAAGGCCCAACGAGGCCGTGCTGCTCTATACCGCAA	AGCTCCTAGGG	>32.2	3d256025-a3ac-4500-bf12-b4fde47040d7	L16797	20/03/2017
OXEC-385	OXEC-385_2	385	contig_2	75209	circular	plasmid	TRUE	2.11	NZ_CP012632.1	782/1000	0.988359	conjugative	NA	NA	NA	IncFII_1	blaTEMp_C32T, blaTEM-1	BETA-LACTAM	2	1	NA	NA	>32.2	3d256025-a3ac-4500-bf12-b4fde47040d7	L16797	20/03/2017
OXEC-385	OXEC-385_3	385	contig_3	55878	circular	plasmid	TRUE	3.08	NZ_CP103471.1	789/1000	0.988778	non-mobilizable	NA	NA	NA	NA	blaTEM-1	BETA-LACTAM	2	1	NA	NA	>32.2	3d256025-a3ac-4500-bf12-b4fde47040d7	L16797	20/03/2017
OXEC-385	OXEC-385_4	385	contig_4	15352	circular	plasmid	TRUE	2.16	NZ_LR890613.1	664/1000	0.98069	mobilizable	NA	NA	NA	Col156_1, Col156_1, Col156_1	NA	NA	2	0	NA	NA	>32.2	3d256025-a3ac-4500-bf12-b4fde47040d7	L16797	20/03/2017
OXEC-240	OXEC-240_1	240	contig_1	4960316	circular	chromosome	TRUE	1	CP054241.1	160/1000	0.916433	NA	B2	131	adk(53), fumC(40), gyrB(47), icd(13), mdh(36), purA(28), recA(29)	NA	pmrB_E123D, blaEC, mdtM, gyrA_D87N, gyrA_S83L, glpT_E448K, ptsI_V25I, parC_E84V, parC_S80I, parE_I529L, uhpT_E350Q, emrD	COLISTIN, BETA-LACTAM, EFFLUX, QUINOLONE, FOSFOMYCIN	1	0	TCAACCCTACGTGGCGGACACTGGGCTGGAAGGTCACGACGCGGCTGGTCTTCTCCTGGTTGAATCGATAGTGCCTAAGCAGCGAGTAACCCTATGTAAAGCGGTCTGGGGGGATAAGGCCCAACGAGGCCGTGCTGCTCTATACCGCAA	AGCTCCTAGGG	32.2	d56fbd30-fb14-428b-990a-6e607749136b	L17075	21/06/2015
OXEC-240	OXEC-240_2	240	contig_2	73486	circular	plasmid	TRUE	10.55	NZ_CP054220.1	989/1000	0.999473	conjugative	NA	NA	NA	IncFIA_1, IncFIB(AP001918)_1, IncFII(pRSB107)_1_pRSB107	blaTEM-1	BETA-LACTAM	1	1	NA	NA	32.2	d56fbd30-fb14-428b-990a-6e607749136b	L17075	21/06/2015
OXEC-240	OXEC-240_3	240	contig_3	9986	circular	plasmid	TRUE	7.17	NZ_CP030334.1	943/1000	0.997209	mobilizable	NA	NA	NA	Col156_1, Col156_1	NA	NA	1	0	NA	NA	32.2	d56fbd30-fb14-428b-990a-6e607749136b	L17075	21/06/2015
OXEC-192	OXEC-192_1	192	contig_1	5027790	circular	chromosome	TRUE	1	CP099174.1	147/1000	0.912743	NA	B2	131	adk(53), fumC(40), gyrB(47), icd(13), mdh(36), purA(28), recA(29)	NA	mdtM, blaEC, pmrB_E123D, emrD, uhpT_E350Q, parE_I529L, glpT_E448K, gyrA_S83L	EFFLUX, BETA-LACTAM, COLISTIN, FOSFOMYCIN, QUINOLONE	1	0	TCAACCCTACGTGGCGGACACTGGGCTGGAAGGTCACGACGCGGCTGGTCTTCTCCTGGTTGAATCGATAGTGCCTAAGCAGCGAGTAACCCTATGTAAAGCGGTCTGGGGGGATAAGGCCCAACGAGGCCGTGCTGCTCTATACCGCAA	AGCTCCTAGGG	>32.2	c8775c08-c194-4976-8d9c-5b06f5fb92f3	L17095	07/01/2014
OXEC-192	OXEC-192_2	192	contig_2	145744	circular	plasmid	TRUE	1.7	NZ_CP124516.1	992/1000	0.999618	conjugative	NA	NA	NA	IncFIB(AP001918)_1, IncFII(29)_1_pUTI89, Col156_1	blaTEMp_C32T, blaTEM-1, aac(3)-IId, tet(A), aph(6)-Id, aph(3'')-Ib, sul2, mph(A), sul1, aadA5, dfrA17	BETA-LACTAM, AMINOGLYCOSIDE, TETRACYCLINE, SULFONAMIDE, MACROLIDE, TRIMETHOPRIM	1	1	NA	NA	>32.2	c8775c08-c194-4976-8d9c-5b06f5fb92f3	L17095	07/01/2014
OXEC-386	OXEC-386_1	386	contig_1	5171311	circular	chromosome	TRUE	1	CP099174.1	145/1000	0.912148	NA	B2	12	adk(13), fumC(13), gyrB(9), icd(13), mdh(16), purA(10), recA(9)	NA	mdtM, blaEC, pmrB_E123D, emrD, acrF, glpT_E448K	EFFLUX, BETA-LACTAM, COLISTIN, FOSFOMYCIN	1	0	CCAACCCTACGTGACGGGCACTGGGCTGGAAGGTCACGACGCGGCTGGTCTTCTCCTGGTTGAATCGATAGTGCCTAAGCAGCGAGTAACCCTATGCAAAGCGGTCTGGGGGGATAAGGCCCAACGAGGCCGTGCTGCTCCACGCCGCGA	GGCTCCTAGGG	8.2	bd95873d-728f-419a-9b15-73684adb92a5	L17387	22/03/2017
OXEC-386	OXEC-386_2	386	contig_2	91889	circular	plasmid	TRUE	2.23	NZ_CP058363.1	987/1000	0.999377	conjugative	NA	NA	NA	IncB/O/K/Z_2	aph(6)-Id, blaTEM-1, aph(3'')-Ib, sul2	AMINOGLYCOSIDE, BETA-LACTAM, SULFONAMIDE	1	1	NA	NA	8.2	bd95873d-728f-419a-9b15-73684adb92a5	L17387	22/03/2017
OXEC-189	OXEC-189_1	189	contig_1	5153073	circular	chromosome	FALSE	1	CP099174.1	163/1000	0.917245	NA	D	69	adk(21), fumC(35), gyrB(27), icd(6), mdh(5), purA(5), recA(4)	NA	cyaA_S352T, emrD, acrF, glpT_E448K, mdtM, blaEC	FOSMIDOMYCIN, EFFLUX, FOSFOMYCIN, BETA-LACTAM	1	0	TTGATCCTACGAGACGGGCACTGGGCTGGGAGGTCACGATGTCTCTAGTCTTCTCCTGGTTGCATCGCTGGTGCTTGTGCAGCGAGTAACCCTCTGCGAAGCGGCCTGGGGGGATAAGGCGCAATGAGGCCGTGTTGCTCTACACTGCGA	GGCTCCTAGGG	16.2	6fe17ed2-47ba-4013-9119-aaa0215a7816	L17449	09/01/2014
OXEC-189	OXEC-189_7	189	contig_10	13861	circular	plasmid	FALSE	6.54	CP088455.1	665/1000	0.98076	mobilizable	NA	NA	NA	Col156_1, Col156_1	NA	NA	1	0	NA	NA	16.2	6fe17ed2-47ba-4013-9119-aaa0215a7816	L17449	09/01/2014
OXEC-189	OXEC-189_8	189	contig_11	8146	circular	plasmid	FALSE	3.45	CP114350.1	961/1000	0.998107	mobilizable	NA	NA	NA	Col8282_1, Col8282_1	NA	NA	1	0	NA	NA	16.2	6fe17ed2-47ba-4013-9119-aaa0215a7816	L17449	09/01/2014
OXEC-189	OXEC-189_5	189	contig_2	15883	linear	plasmid	FALSE	1.47	CP061260.1	604/1000	0.976277	non-mobilizable	NA	NA	NA	NA	NA	NA	1	0	NA	NA	16.2	6fe17ed2-47ba-4013-9119-aaa0215a7816	L17449	09/01/2014
OXEC-189	OXEC-189_6	189	contig_3	14386	linear	plasmid	FALSE	1.45	CP088669.1	976/1000	0.998844	non-mobilizable	NA	NA	NA	NA	NA	NA	1	0	NA	NA	16.2	6fe17ed2-47ba-4013-9119-aaa0215a7816	L17449	09/01/2014
OXEC-189	OXEC-189_3	189	contig_4	93872	linear	plasmid	FALSE	2.91	NZ_OW969692.1	863/1000	0.993008	conjugative	NA	NA	NA	IncB/O/K/Z_2	aph(6)-Id, blaTEM-1, aph(3'')-Ib, sul2	AMINOGLYCOSIDE, BETA-LACTAM, SULFONAMIDE	1	1	NA	NA	16.2	6fe17ed2-47ba-4013-9119-aaa0215a7816	L17449	09/01/2014
OXEC-189	OXEC-189_4	189	contig_7	21058	linear	plasmid	FALSE	1.8	NZ_CP135650.1	929/1000	0.996499	non-mobilizable	NA	NA	NA	NA	tet(A)	TETRACYCLINE	1	0	NA	NA	16.2	6fe17ed2-47ba-4013-9119-aaa0215a7816	L17449	09/01/2014
OXEC-189	OXEC-189_2	189	contig_9	122093	circular	plasmid	FALSE	2.1	NZ_LR130565.1	996/1000	0.999809	conjugative	NA	NA	NA	IncFIB(AP001918)_1, IncFII(29)_1_pUTI89, Col156_1	NA	NA	1	0	NA	NA	16.2	6fe17ed2-47ba-4013-9119-aaa0215a7816	L17449	09/01/2014
OXEC-190	OXEC-190_1	190	contig_1	5049246	circular	chromosome	FALSE	1	CP099174.1	147/1000	0.912743	NA	B2	-	adk(37), fumC(38), gyrB(19), icd(37), mdh(~923), purA(11), recA(26)	NA	pmrB_E123D, blaEC, mdtM, marR_S3N, glpT_E448K, acrF, emrD	COLISTIN, BETA-LACTAM, EFFLUX, MULTIDRUG, FOSFOMYCIN	1	0	TCAACACTACGTGACGGACACTGGGCTGGAAGGTCACGACGCGGCTGGTCTTCTCCTGGTTGAATCGATAGTGCCTAAGCAGCGAGTAACCTTATGTAAGGCGGTCTGGGGGGATAAGGCCCAACGAGGCCGTGCTGCTCTATACCGCAA	AGCTTCTAGGG	16.2	6bfca6d0-4e35-45ef-8e0f-a8e2e38cf5df	L17718	09/01/2014
OXEC-190	OXEC-190_5	190	contig_4	2141	linear	plasmid	FALSE	6.76	NZ_CP122468.1	612/1000	0.976889	non-mobilizable	NA	NA	NA	ColpVC_1	NA	NA	1	0	NA	NA	16.2	6bfca6d0-4e35-45ef-8e0f-a8e2e38cf5df	L17718	09/01/2014
OXEC-190	OXEC-190_2	190	contig_5	128094	circular	plasmid	FALSE	1.59	CP088425.1	986/1000	0.999329	conjugative	NA	NA	NA	IncFIB(AP001918)_1	NA	NA	1	0	NA	NA	16.2	6bfca6d0-4e35-45ef-8e0f-a8e2e38cf5df	L17718	09/01/2014
OXEC-190	OXEC-190_4	190	contig_6	16847	circular	plasmid	FALSE	5.51	NZ_CP083885.1	805/1000	0.989724	mobilizable	NA	NA	NA	ColRNAI_1, ColRNAI_1, ColRNAI_1	NA	NA	1	0	NA	NA	16.2	6bfca6d0-4e35-45ef-8e0f-a8e2e38cf5df	L17718	09/01/2014
OXEC-190	OXEC-190_3	190	contig_7	91890	circular	plasmid	FALSE	1.85	NZ_OW969692.1	992/1000	0.999618	conjugative	NA	NA	NA	IncB/O/K/Z_2	sul2, aph(3'')-Ib, blaTEM-1, aph(6)-Id	SULFONAMIDE, AMINOGLYCOSIDE, BETA-LACTAM	1	1	NA	NA	16.2	6bfca6d0-4e35-45ef-8e0f-a8e2e38cf5df	L17718	09/01/2014
OXEC-188	OXEC-188_1	188	contig_1	4826415	circular	chromosome	TRUE	1	CP099174.1	151/1000	0.91391	NA	B2	131	adk(53), fumC(40), gyrB(47), icd(13), mdh(36), purA(28), recA(29)	NA	pmrB_E123D, blaEC, mdtM, glpT_E448K, ptsI_V25I, parE_I529L, acrF, uhpT_E350Q, emrD	COLISTIN, BETA-LACTAM, EFFLUX, FOSFOMYCIN, QUINOLONE	1	0	TCAACCCTACGTGGCGGACACTGGGCTGGAAGGTCACGACGCGGCTGGTCTTCTCCTGGTTGAATCGATAGTGCCTAAGCAGCGAGTAACCCTATGTAAAGCGGTCTGGGGGGATAAGGCCCAACGAGGCCGTGCTGCTCTATACCGCAA	AGCTCCTAGGG	16.2	63392671-e015-4c46-bbf7-2d1168d55854	L18033	10/01/2014
OXEC-188	OXEC-188_2	188	contig_2	137970	circular	plasmid	TRUE	1.97	CP056877.1	968/1000	0.998452	conjugative	NA	NA	NA	IncFII(pRSB107)_1_pRSB107, Col156_1, IncFIB(pB171)_1_pB171, IncFIA_1	blaTEM-1, tet(B)	BETA-LACTAM, TETRACYCLINE	1	1	NA	NA	16.2	63392671-e015-4c46-bbf7-2d1168d55854	L18033	10/01/2014
OXEC-301	OXEC-301_2	301	2	120035	circular	plasmid	TRUE	2.66	NZ_CP124472.1	997/1000	0.999857	conjugative	NA	NA	NA	IncFIB(AP001918)_1, Col156_1, IncFII(29)_1_pUTI89	blaTEM-1	BETA-LACTAM	2	1	NA	NA	16.2	bfeb0a98-3879-495e-83aa-5b8057c9f9e6	L18111	10/02/2016
OXEC-301	OXEC-301_3	301	3	86804	circular	plasmid	TRUE	2.79	NZ_CP021203.1	861/1000	0.992899	conjugative	NA	NA	NA	IncFII_1	dfrA17, aadA5, sul1, armA, mph(A), aac(3)-IIe, blaTEM-1	TRIMETHOPRIM, AMINOGLYCOSIDE, SULFONAMIDE, MACROLIDE, BETA-LACTAM	2	1	NA	NA	16.2	bfeb0a98-3879-495e-83aa-5b8057c9f9e6	L18111	10/02/2016
OXEC-301	OXEC-301_1	301	1	4943907	circular	chromosome	TRUE	1	CP099174.1	148/1000	0.913038	NA	B2	131	adk(53), fumC(40), gyrB(47), icd(13), mdh(36), purA(28), recA(29)	NA	emrD, uhpT_E350Q, acrF, parE_I529L, ptsI_V25I, glpT_E448K, gyrA_S83L, mdtM, blaEC, pmrB_E123D	EFFLUX, FOSFOMYCIN, QUINOLONE, BETA-LACTAM, COLISTIN	2	0	TCAACCCTACGTGGCGGACACTGGGCTGGAAGGTCACGACGCGGCTGGTCTTCTCCTGGTTGAATCGATAGTGCCTAAGCAGCGAGTAACCCTATGTAAAGCGGTCTGGGGGGATAAGGCCCAACGAGGCCGTGCTGCTCTATACCGCAA	AGCTCCTAGGG	16.2	bfeb0a98-3879-495e-83aa-5b8057c9f9e6	L18111	10/02/2016
OXEC-241	OXEC-241_1	241	1	5034445	circular	chromosome	TRUE	1	CP054241.1	165/1000	0.917777	NA	B2	131	adk(53), fumC(40), gyrB(47), icd(13), mdh(36), purA(28), recA(29)	NA	gyrA_D87N, gyrA_S83L, glpT_E448K, ptsI_V25I, parC_E84V, parC_S80I, parE_I529L, acrF, uhpT_E350Q, emrD, pmrB_E123D, blaEC, mdtM	QUINOLONE, FOSFOMYCIN, EFFLUX, COLISTIN, BETA-LACTAM	1	0	TCAACCCTACGTGGCGGACACTGGGCTGGAAGGTCACGACGCGGCTGGTCTTCTCCTGGTTGAATCGATAGTGCCTAAGCAGCGAGTAACCCTATGTAAAGCGGTCTGGGGGGATAAGGCCCAACGAGGCCGTGCTGCTCTATACCGCAA	AGCTCCTAGGG	8.2	c14c0f32-2c63-4822-89a0-e913cb027c64	L18363	23/06/2015
OXEC-241	OXEC-241_2	241	2	112317	circular	plasmid	TRUE	2.93	NZ_CP013832.1	897/1000	0.994837	conjugative	NA	NA	NA	IncFIA_1, IncFII_1	blaTEM-1, sul1, aadA5, dfrA17	BETA-LACTAM, SULFONAMIDE, AMINOGLYCOSIDE, TRIMETHOPRIM	1	1	NA	NA	8.2	c14c0f32-2c63-4822-89a0-e913cb027c64	L18363	23/06/2015
OXEC-241	OXEC-241_3	241	3	37537	circular	plasmid	TRUE	4.65	CP082524.1	898/1000	0.99489	conjugative	NA	NA	NA	IncX1_1	NA	NA	1	0	NA	NA	8.2	c14c0f32-2c63-4822-89a0-e913cb027c64	L18363	23/06/2015
OXEC-387	OXEC-387_3	387	contig_7	94767	circular	plasmid	FALSE	2.38	NZ_OW848982.1	938/1000	0.996957	conjugative	NA	NA	NA	IncI1_1_Alpha	blaTEM-1, lnu(F), aadA1	BETA-LACTAM, LINCOSAMIDE, AMINOGLYCOSIDE	1	1	NA	NA	8.2	51b375a6-db5f-4dd3-9b61-947ef735d3bd	L18663	24/03/2017
OXEC-387	OXEC-387_7	387	contig_8	4548	circular	plasmid	FALSE	28.67	NZ_CP045685.1	856/1000	0.992623	non-mobilizable	NA	NA	NA	Col(MG828)_1, Col(MG828)_1	NA	NA	1	0	NA	NA	8.2	51b375a6-db5f-4dd3-9b61-947ef735d3bd	L18663	24/03/2017
OXEC-387	OXEC-387_6	387	contig_9	14251	circular	plasmid	FALSE	5.9	CP099048.1	792/1000	0.988957	mobilizable	NA	NA	NA	Col156_1, Col156_1	NA	NA	1	0	NA	NA	8.2	51b375a6-db5f-4dd3-9b61-947ef735d3bd	L18663	24/03/2017
OXEC-387	OXEC-387_1	387	contig_1	4883577	circular	chromosome	FALSE	1	CP099174.1	223/1000	0.931037	NA	C	-	adk(6), fumC(4), gyrB(12), icd(1), mdh(20), purA(1150?), recA(7)	NA	glpT_E448K, acrF, pmrB_Y358N, blaEC, mdtM	FOSFOMYCIN, EFFLUX, COLISTIN, BETA-LACTAM	1	0	TCGATCCTACGTGACGGGCACTGGGCTGGGAGGTCATGGCGCAGCTGGTCTTCTCCTGGTTGCATCGACATCCCTTGAGCAGCAGGAGTCCCGACCCAGAGCGGCCTGGGGGGAGAGGATGCAACGAAACCGTGCTGATCTACGCCGCGA	GATTCCTAGGG	8.2	51b375a6-db5f-4dd3-9b61-947ef735d3bd	L18663	24/03/2017
OXEC-387	OXEC-387_2	387	contig_2	110146	circular	plasmid	FALSE	2.21	NZ_CP126956.1	973/1000	0.998697	conjugative	NA	NA	NA	IncFIB(AP001918)_1, IncFIC(FII)_1	NA	NA	1	0	NA	NA	8.2	51b375a6-db5f-4dd3-9b61-947ef735d3bd	L18663	24/03/2017
OXEC-387	OXEC-387_5	387	contig_3	34142	linear	plasmid	FALSE	2.02	CP088810.1	827/1000	0.990996	non-mobilizable	NA	NA	NA	NA	NA	NA	1	0	NA	NA	8.2	51b375a6-db5f-4dd3-9b61-947ef735d3bd	L18663	24/03/2017
OXEC-387	OXEC-387_4	387	contig_4	37307	linear	plasmid	FALSE	1.73	CP088810.1	569/1000	0.973506	non-mobilizable	NA	NA	NA	NA	NA	NA	1	0	NA	NA	8.2	51b375a6-db5f-4dd3-9b61-947ef735d3bd	L18663	24/03/2017
OXEC-64	OXEC-64_2	64	2	155118	circular	plasmid	TRUE	1.55	OY754399.1	996/1000	0.999809	conjugative	NA	NA	NA	IncFIB(AP001918)_1, IncFII_1	tet(A), dfrA5, blaTEM-1, aph(6)-Id, aph(3'')-Ib, sul2	TETRACYCLINE, TRIMETHOPRIM, BETA-LACTAM, AMINOGLYCOSIDE, SULFONAMIDE	1	1	NA	NA	8.2	0d9b6457-3985-4783-9a1f-eb4303e07546	L18791	24/05/2013
OXEC-64	OXEC-64_3	64	3	7939	circular	plasmid	TRUE	19.75	NZ_CP135217.1	999/1000	0.999952	mobilizable	NA	NA	NA	ColRNAI_1	NA	NA	1	0	NA	NA	8.2	0d9b6457-3985-4783-9a1f-eb4303e07546	L18791	24/05/2013
OXEC-64	OXEC-64_4	64	4	5631	circular	plasmid	TRUE	20.21	CP088798.1	1000/1000	1	mobilizable	NA	NA	NA	ColRNAI_1	NA	NA	1	0	NA	NA	8.2	0d9b6457-3985-4783-9a1f-eb4303e07546	L18791	24/05/2013
OXEC-64	OXEC-64_5	64	5	5219	circular	plasmid	TRUE	21.93	NZ_CP069493.1	996/1000	0.999809	mobilizable	NA	NA	NA	ColRNAI_1	NA	NA	1	0	NA	NA	8.2	0d9b6457-3985-4783-9a1f-eb4303e07546	L18791	24/05/2013
OXEC-64	OXEC-64_6	64	6	5169	circular	plasmid	TRUE	14.36	CP088360.1	967/1000	0.998403	mobilizable	NA	NA	NA	Col156_1	NA	NA	1	0	NA	NA	8.2	0d9b6457-3985-4783-9a1f-eb4303e07546	L18791	24/05/2013
OXEC-64	OXEC-64_1	64	1	4961560	circular	chromosome	TRUE	1	CP099174.1	148/1000	0.913038	NA	B2	95	adk(37), fumC(38), gyrB(19), icd(37), mdh(17), purA(11), recA(26)	NA	marR_S3N, blaEC, pmrB_E123D, emrD, acrF, glpT_E448K	MULTIDRUG, BETA-LACTAM, COLISTIN, EFFLUX, FOSFOMYCIN	1	0	TCAACACTACGTGACGGACACTGGGCTGGAAGGTCACGACGCGGCTGGTCTTCTCCTGGTTGAATCGATAGTGCCTAAGCAGCGAGTAACCTTATGTAAGGCGGTCTGGGGGGATAAGGCCCAACGAGGCCGTGCTGCTCTATACCGCAA	AGCTTCTAGGG	8.2	0d9b6457-3985-4783-9a1f-eb4303e07546	L18791	24/05/2013
OXEC-110	OXEC-110_1	110	contig_1	4871653	circular	chromosome	FALSE	1	CP099174.1	230/1000	0.932408	NA	C	88	adk(6), fumC(4), gyrB(12), icd(1), mdh(20), purA(12), recA(7)	NA	blaEC, mdtM, glpT_E448K, acrF	BETA-LACTAM, EFFLUX, FOSFOMYCIN	2	0	TCGATCCTACGTGACGGGCACTGGGCTGGGAGGTCATGGCGCAGCTGGTCTTCTCCTGGTTGCATCGACATCCCTTGAGCAGCAGGAGTCCCGACCCAGAGCGGCCTGGGGGGAGAGGATGCAACGAAACCGTGCTGATCTACGCCGCGA	GATTCCTAGGG	>32.2	17597a5b-feae-4bdc-a1db-4dac0b2c603c	L18991	18/10/2014
OXEC-110	OXEC-110_2	110	contig_2	144902	circular	plasmid	FALSE	2.04	NZ_CP118998.1	977/1000	0.998893	conjugative	NA	NA	NA	IncFIB(AP001918)_1, IncFII_1	blaTEM-1, tet(A)	BETA-LACTAM, TETRACYCLINE	2	1	NA	NA	>32.2	17597a5b-feae-4bdc-a1db-4dac0b2c603c	L18991	18/10/2014
OXEC-110	OXEC-110_5	110	contig_3	11597	circular	plasmid	FALSE	10.78	NZ_CP120552.1	908/1000	0.995415	mobilizable	NA	NA	NA	ColRNAI_1	blaTEMp_C32T, blaTEM-1	BETA-LACTAM	2	1	NA	NA	>32.2	17597a5b-feae-4bdc-a1db-4dac0b2c603c	L18991	18/10/2014
OXEC-110	OXEC-110_3	110	contig_5	83823	circular	plasmid	FALSE	2.1	NZ_CP010831.1	884/1000	0.994146	conjugative	NA	NA	NA	IncI1_1_Alpha	NA	NA	2	0	NA	NA	>32.2	17597a5b-feae-4bdc-a1db-4dac0b2c603c	L18991	18/10/2014
OXEC-110	OXEC-110_4	110	contig_6	57658	circular	plasmid	FALSE	1.96	CP043017.1	863/1000	0.993008	conjugative	NA	NA	NA	IncI2_1_Delta	NA	NA	2	0	NA	NA	>32.2	17597a5b-feae-4bdc-a1db-4dac0b2c603c	L18991	18/10/2014
OXEC-110	OXEC-110_6	110	contig_7	6647	linear	plasmid	FALSE	10.02	NZ_CP127307.1	982/1000	0.999135	mobilizable	NA	NA	NA	ColRNAI_1	NA	NA	2	0	NA	NA	>32.2	17597a5b-feae-4bdc-a1db-4dac0b2c603c	L18991	18/10/2014
OXEC-389	OXEC-389_1	389	contig_1	4933089	circular	chromosome	TRUE	1	CP099174.1	168/1000	0.918565	NA	D	69	adk(21), fumC(35), gyrB(27), icd(6), mdh(5), purA(5), recA(4)	NA	blaEC, glpT_E448K, acrF, emrD, cyaA_S352T	BETA-LACTAM, FOSFOMYCIN, EFFLUX, FOSMIDOMYCIN	1	0	TTGATCCTACGAGACGGGCACTGGGCTGGGAGGTCACGATGTCTCTAGTCTTCTCCTGGTTGCATCGCTGGTGCTTGTGCAGCGAGTAACCCTCTGCGAAGCGGCCTGGGGGGATAAGGCGCAATGAGGCCGTGTTGCTCTACACTGCGA	GGCTCCTAGGG	16.2	9340217b-3034-4600-8715-254ba0f84805	L19042	25/03/2017
OXEC-389	OXEC-389_4	389	contig_2	4984	circular	plasmid	TRUE	17.76	NZ_CP070184.1	570/1000	0.973588	mobilizable	NA	NA	NA	ColRNAI_1	NA	NA	1	0	NA	NA	16.2	9340217b-3034-4600-8715-254ba0f84805	L19042	25/03/2017
OXEC-389	OXEC-389_3	389	contig_3	9817	circular	plasmid	TRUE	9.25	NZ_CP069573.1	949/1000	0.99751	mobilizable	NA	NA	NA	Col156_1, Col156_1	NA	NA	1	0	NA	NA	16.2	9340217b-3034-4600-8715-254ba0f84805	L19042	25/03/2017
OXEC-389	OXEC-389_2	389	contig_4	118890	circular	plasmid	TRUE	1.93	NZ_CP034396.1	719/1000	0.984414	conjugative	NA	NA	NA	IncFII(pRSB107)_1_pRSB107, IncFIB(AP001918)_1	sul1, aadA1, dfrA1, sul2, aph(3'')-Ib, aph(6)-Id, blaTEM-1, tet(B)	SULFONAMIDE, AMINOGLYCOSIDE, TRIMETHOPRIM, BETA-LACTAM, TETRACYCLINE	1	1	NA	NA	16.2	9340217b-3034-4600-8715-254ba0f84805	L19042	25/03/2017
OXEC-530	OXEC-530_5	530	5	5167	circular	plasmid	TRUE	9.92	NZ_CP103525.1	1000/1000	1	mobilizable	NA	NA	NA	Col156_1	NA	NA	2	0	NA	NA	16.2	4fe3b2df-0437-43f1-9446-0244b1a62756	L19546	13/02/2016
OXEC-530	OXEC-530_1	530	1	5135920	circular	chromosome	TRUE	1	CP099174.1	141/1000	0.910933	NA	B2	95	adk(37), fumC(38), gyrB(19), icd(37), mdh(17), purA(11), recA(26)	NA	marR_S3N, glpT_E448K, acrF, emrD, pmrB_E123D, blaEC, mdtM	MULTIDRUG, FOSFOMYCIN, EFFLUX, COLISTIN, BETA-LACTAM	2	0	TCAACACTACGTGACGGACACTGGGCTGGAAGGTCACGACGCGGCTGGTCTTCTCCTGGTTGAATCGATAGTGCCTAAGCAGCGAGTAACCTTATGTAAGGCGGTCTGGGGGGATAAGGCCCAACGAGGCCGTGCTGCTCTATACCGCAA	AGCTTCTAGGG	16.2	4fe3b2df-0437-43f1-9446-0244b1a62756	L19546	13/02/2016
OXEC-530	OXEC-530_2	530	2	139212	circular	plasmid	TRUE	1.71	NZ_CP134390.1	982/1000	0.999135	conjugative	NA	NA	NA	IncFIB(AP001918)_1, IncFII_1	blaTEM-1	BETA-LACTAM	2	1	NA	NA	16.2	4fe3b2df-0437-43f1-9446-0244b1a62756	L19546	13/02/2016
OXEC-530	OXEC-530_4	530	4	6996	circular	plasmid	TRUE	6.64	NZ_CP018987.1	981/1000	0.999087	mobilizable	NA	NA	NA	ColRNAI_1	NA	NA	2	0	NA	NA	16.2	4fe3b2df-0437-43f1-9446-0244b1a62756	L19546	13/02/2016
OXEC-530	OXEC-530_3	530	3	91902	circular	plasmid	TRUE	2.04	NZ_CP058363.1	992/1000	0.999618	conjugative	NA	NA	NA	IncB/O/K/Z_2	aph(6)-Id, blaTEM-1, aph(3'')-Ib, sul2	AMINOGLYCOSIDE, BETA-LACTAM, SULFONAMIDE	2	1	NA	NA	16.2	4fe3b2df-0437-43f1-9446-0244b1a62756	L19546	13/02/2016
OXEC-109	OXEC-109_1	109	contig_1	4837770	circular	chromosome	TRUE	1	CP099174.1	188/1000	0.923498	NA	E	8318	adk(83), fumC(23), gyrB(155), icd(12), mdh(1), purA(2), recA(17)	NA	emrD, blaEC, mdtM, glpT_E448K, acrF	EFFLUX, BETA-LACTAM, FOSFOMYCIN	2	0	TCGATCCTACGTGACGGGCACTGGGCTGGGAGGCCGCGACGCGGCTGGGCTTCTCCTGGTTGCATCGACAGCGCTTGAGCAGCGATTAACCCTATGCGAAGCGGTCTGGGGGGATGAGGCGCAACGAGGCCGTGCTGCTCTACGCCGCGG	GGCTCCTAGGG	16.2	d8df0019-fd8d-4e23-a1ee-0219e878771d	L19608	19/10/2014
OXEC-109	OXEC-109_3	109	contig_2	71814	circular	plasmid	TRUE	2.48	NZ_CP031295.1	665/1000	0.98076	conjugative	NA	NA	NA	IncFII_1	blaTEM-1	BETA-LACTAM	2	1	NA	NA	16.2	d8df0019-fd8d-4e23-a1ee-0219e878771d	L19608	19/10/2014
OXEC-109	OXEC-109_4	109	contig_3	11462	circular	plasmid	TRUE	6.16	NZ_CP130671.1	967/1000	0.998403	mobilizable	NA	NA	NA	ColRNAI_1, ColRNAI_1	NA	NA	2	0	NA	NA	16.2	d8df0019-fd8d-4e23-a1ee-0219e878771d	L19608	19/10/2014
OXEC-109	OXEC-109_6	109	contig_4	6731	circular	plasmid	TRUE	6.9	CP080517.1	927/1000	0.996397	mobilizable	NA	NA	NA	NA	NA	NA	2	0	NA	NA	16.2	d8df0019-fd8d-4e23-a1ee-0219e878771d	L19608	19/10/2014
OXEC-109	OXEC-109_2	109	contig_5	93025	circular	plasmid	TRUE	2.32	NZ_OW848982.1	996/1000	0.999809	conjugative	NA	NA	NA	IncI1_1_Alpha	blaTEM-1	BETA-LACTAM	2	1	NA	NA	16.2	d8df0019-fd8d-4e23-a1ee-0219e878771d	L19608	19/10/2014
OXEC-109	OXEC-109_5	109	contig_6	10873	circular	plasmid	TRUE	2.65	NZ_CP080068.1	933/1000	0.996703	non-mobilizable	NA	NA	NA	IncX1_1	NA	NA	2	0	NA	NA	16.2	d8df0019-fd8d-4e23-a1ee-0219e878771d	L19608	19/10/2014
OXEC-61	OXEC-61_1	61	contig_1	5077875	circular	chromosome	TRUE	1	CP099174.1	166/1000	0.918041	NA	D	69	adk(21), fumC(35), gyrB(27), icd(6), mdh(5), purA(5), recA(4)	NA	blaEC, glpT_E448K, acrF, emrD, cyaA_S352T	BETA-LACTAM, FOSFOMYCIN, EFFLUX, FOSMIDOMYCIN	1	0	TTGATCCTACGAGACGGGCACTGGGCTGGGAGGTCACGATGTCTCTAGTCTTCTCCTGGTTGCATCGCTGGTGCTTGTGCAGCGAGTAACCCTCTGCGAAGCGGCCTGGGGGGATAAGGCGCAATGAGGCCGTGTTGCTCTACACTGCGA	GGCTCCTAGGG	4.2	9a4d4e79-765d-4997-b396-e07b80c316ed	L20169	06/06/2013
OXEC-61	OXEC-61_2	61	contig_2	74460	circular	plasmid	TRUE	2.26	AP019705.1	956/1000	0.99786	conjugative	NA	NA	NA	IncFII(pHN7A8)_1_pHN7A8	tet(B), dfrA8, blaTEM-1, sul2, aph(3'')-Ib, aph(6)-Id	TETRACYCLINE, TRIMETHOPRIM, BETA-LACTAM, SULFONAMIDE, AMINOGLYCOSIDE	1	1	NA	NA	4.2	9a4d4e79-765d-4997-b396-e07b80c316ed	L20169	06/06/2013
OXEC-388	OXEC-388_1	388	contig_1	4900492	circular	chromosome	TRUE	1	CP099174.1	233/1000	0.932984	NA	C	-	adk(6), fumC(4), gyrB(12), icd(1), mdh(923?), purA(12), recA(7)	NA	acrF, glpT_E448K, mdtM, blaEC, pmrB_Y358N	EFFLUX, FOSFOMYCIN, BETA-LACTAM, COLISTIN	1	0	TCGATCCTACGTGACGGGCACTGGGCTGGGAGGTCATGGCGCAGCTGGTCTTCTCCTGGTTGCATCGACATCCCTTGAGCAGCAGGAGTCCCGACCCAGAGCGGCCTGGGGGGAGAGGATGCAACGAAACCGTGCTGATCTACGCCGCGA	GATTCCTAGGG	16.2	1b06ceb4-031f-44da-927b-20e31889abbe	L20452	28/03/2017
OXEC-388	OXEC-388_2	388	contig_2	172815	circular	plasmid	TRUE	1.75	NZ_CP025329.1	669/1000	0.981041	conjugative	NA	NA	NA	IncFIB(AP001918)_1, IncFII(pHN7A8)_1_pHN7A8	tet(A), blaTEM-1, sul2, aph(3'')-Ib, aph(6)-Id, dfrA1, aadA1, sul1, mph(B)	TETRACYCLINE, BETA-LACTAM, SULFONAMIDE, AMINOGLYCOSIDE, TRIMETHOPRIM, MACROLIDE	1	1	NA	NA	16.2	1b06ceb4-031f-44da-927b-20e31889abbe	L20452	28/03/2017
OXEC-388	OXEC-388_3	388	contig_4	30800	circular	plasmid	TRUE	3.88	NZ_CP133489.1	913/1000	0.995675	conjugative	NA	NA	NA	IncX4_1	NA	NA	1	0	NA	NA	16.2	1b06ceb4-031f-44da-927b-20e31889abbe	L20452	28/03/2017
OXEC-162	OXEC-162_1	162	contig_1	5068908	circular	chromosome	TRUE	1	CP054241.1	165/1000	0.917777	NA	B2	131	adk(53), fumC(40), gyrB(47), icd(13), mdh(36), purA(28), recA(29)	NA	pmrB_E123D, emrD, uhpT_E350Q, acrF, parE_I529L, ptsI_V25I, glpT_E448K, mdtM, blaEC	COLISTIN, EFFLUX, FOSFOMYCIN, QUINOLONE, BETA-LACTAM	2	0	TCAACCCTACGTGGCGGACACTGGGCTGGAAGGTCACGACGCGGCTGGTCTTCTCCTGGTTGAATCGATAGTGCCTAAGCAGCGAGTAACCCTATGTAAAGCGGTCTGGGGGGATAAGGCCCAACGAGGCCGTGCTGCTCTATACCGCAA	AGCTCCTAGGG	32.2	ff7c9035-24ab-4dcf-a2ef-fa011f7e2304	L2077	15/04/2014
OXEC-162	OXEC-162_3	162	contig_2	75528	circular	plasmid	TRUE	2.68	NZ_CP035881.1	751/1000	0.986457	conjugative	NA	NA	NA	NA	blaTEM-1	BETA-LACTAM	2	1	NA	NA	32.2	ff7c9035-24ab-4dcf-a2ef-fa011f7e2304	L2077	15/04/2014
OXEC-162	OXEC-162_6	162	contig_3	4062	circular	plasmid	TRUE	8.24	CP050744.1	976/1000	0.998844	mobilizable	NA	NA	NA	Col8282_1	NA	NA	2	0	NA	NA	32.2	ff7c9035-24ab-4dcf-a2ef-fa011f7e2304	L2077	15/04/2014
OXEC-162	OXEC-162_5	162	contig_4	5516	circular	plasmid	TRUE	17.8	CP077382.1	978/1000	0.998941	mobilizable	NA	NA	NA	ColRNAI_1	NA	NA	2	0	NA	NA	32.2	ff7c9035-24ab-4dcf-a2ef-fa011f7e2304	L2077	15/04/2014
OXEC-162	OXEC-162_2	162	contig_5	112156	circular	plasmid	TRUE	1.93	NZ_CP041338.1	999/1000	0.999952	non-mobilizable	NA	NA	NA	IncFIC(FII)_1, IncFIA_1, IncFIB(AP001918)_1	blaTEM-1, mph(A), sul1, aadA5, dfrA17	BETA-LACTAM, MACROLIDE, SULFONAMIDE, AMINOGLYCOSIDE, TRIMETHOPRIM	2	1	NA	NA	32.2	ff7c9035-24ab-4dcf-a2ef-fa011f7e2304	L2077	15/04/2014
OXEC-162	OXEC-162_4	162	contig_6	40512	circular	plasmid	TRUE	3.48	NZ_CP098326.1	705/1000	0.983492	conjugative	NA	NA	NA	NA	NA	NA	2	0	NA	NA	32.2	ff7c9035-24ab-4dcf-a2ef-fa011f7e2304	L2077	15/04/2014
OXEC-108	OXEC-108_1	108	1	5243293	circular	chromosome	TRUE	1	CP099174.1	164/1000	0.917512	NA	D	69	adk(21), fumC(35), gyrB(27), icd(6), mdh(5), purA(5), recA(4)	NA	emrD, acrF, parC_S80I, glpT_E448K, gyrA_D87H, gyrA_S83L, mdtM, blaEC, cyaA_S352T	EFFLUX, QUINOLONE, FOSFOMYCIN, QUINOLONE/TRICLOSAN, BETA-LACTAM, FOSMIDOMYCIN	1	0	TTGATCCTACGAGACGGGCACTGGGCTGGGAGGTCACGATGTCTCTAGTCTTCTCCTGGTTGCATCGCTGGTGCTTGTGCAGCGAGTAACCCTCTGCGAAGCGGCCTGGGGGGATAAGGCGCAATGAGGCCGTGTTGCTCTACACTGCGA	GGCTCCTAGGG	4.2	e6deba2d-2cda-4597-ab76-00a45c3f9142	L21198	23/10/2014
OXEC-108	OXEC-108_2	108	2	139731	circular	plasmid	TRUE	2.15	CP088618.1	997/1000	0.999857	conjugative	NA	NA	NA	IncFIB(AP001918)_1, Col156_1, IncFII(pRSB107)_1_pRSB107, IncFIA_1	tet(B), dfrA14, mph(A), sul2, aph(3'')-Ib, aph(6)-Id, blaTEM-1	TETRACYCLINE, TRIMETHOPRIM, MACROLIDE, SULFONAMIDE, AMINOGLYCOSIDE, BETA-LACTAM	1	1	NA	NA	4.2	e6deba2d-2cda-4597-ab76-00a45c3f9142	L21198	23/10/2014
OXEC-108	OXEC-108_3	108	3	5167	circular	plasmid	TRUE	18.59	NZ_CP103525.1	1000/1000	1	mobilizable	NA	NA	NA	Col156_1	NA	NA	1	0	NA	NA	4.2	e6deba2d-2cda-4597-ab76-00a45c3f9142	L21198	23/10/2014
OXEC-328	OXEC-328_1	328	1	5292118	circular	chromosome	FALSE	1	CP099174.1	163/1000	0.917245	NA	D	69	adk(21), fumC(35), gyrB(27), icd(6), mdh(5), purA(5), recA(4)	NA	emrD, acrF, glpT_E448K, mdtM, blaEC, cyaA_S352T	EFFLUX, FOSFOMYCIN, BETA-LACTAM, FOSMIDOMYCIN	1	0	TTGATCCTACGAGACGGGCACTGGGCTGGGAGGTCACGATGTCTCTAGTCTTCTCCTGGTTGCATCGCTGGTGCTTGTGCAGCGAGTAACCCTCTGCGAAGCGGCCTGGGGGGATAAGGCGCAATGAGGCCGTGTTGCTCTACACTGCGA	GGCTCCTAGGG	8.2	3378378c-c8b3-4339-ad5a-4d75f8a2aa5e	L21527	16/10/2017
OXEC-328	OXEC-328_10	328	10	316	linear	plasmid	FALSE	2.73	NZ_LR882977.1	296/296	1	non-mobilizable	NA	NA	NA	NA	NA	NA	1	0	NA	NA	8.2	3378378c-c8b3-4339-ad5a-4d75f8a2aa5e	L21527	16/10/2017
OXEC-328	OXEC-328_11	328	11	247	linear	plasmid	FALSE	2.35	OY754380.1	227/227	1	non-mobilizable	NA	NA	NA	NA	NA	NA	1	0	NA	NA	8.2	3378378c-c8b3-4339-ad5a-4d75f8a2aa5e	L21527	16/10/2017
OXEC-328	OXEC-328_12	328	12	234	linear	plasmid	FALSE	3.88	NZ_CP073964.1	214/214	1	non-mobilizable	NA	NA	NA	NA	NA	NA	1	0	NA	NA	8.2	3378378c-c8b3-4339-ad5a-4d75f8a2aa5e	L21527	16/10/2017
OXEC-328	OXEC-328_13	328	13	123	linear	plasmid	FALSE	5.76	NZ_CP128256.1	103/103	1	non-mobilizable	NA	NA	NA	NA	NA	NA	1	0	NA	NA	8.2	3378378c-c8b3-4339-ad5a-4d75f8a2aa5e	L21527	16/10/2017
OXEC-328	OXEC-328_2	328	2	133032	linear	plasmid	FALSE	2.18	NZ_CP030770.1	971/1000	0.9986	conjugative	NA	NA	NA	IncFII(29)_1_pUTI89, IncFIB(AP001918)_1, Col156_1	dfrA17, aadA5, tet(B), blaTEM-1, aph(6)-Id, aph(3'')-Ib, sul2, mph(A)	TRIMETHOPRIM, AMINOGLYCOSIDE, TETRACYCLINE, BETA-LACTAM, SULFONAMIDE, MACROLIDE	1	1	NA	NA	8.2	3378378c-c8b3-4339-ad5a-4d75f8a2aa5e	L21527	16/10/2017
OXEC-328	OXEC-328_3	328	3	61550	linear	plasmid	FALSE	2.02	NZ_LR882977.1	977/1000	0.998893	non-mobilizable	NA	NA	NA	IncY_1	NA	NA	1	0	NA	NA	8.2	3378378c-c8b3-4339-ad5a-4d75f8a2aa5e	L21527	16/10/2017
OXEC-328	OXEC-328_4	328	4	30769	linear	plasmid	FALSE	1.44	NZ_LR882977.1	999/1000	0.999952	non-mobilizable	NA	NA	NA	NA	NA	NA	1	0	NA	NA	8.2	3378378c-c8b3-4339-ad5a-4d75f8a2aa5e	L21527	16/10/2017
OXEC-328	OXEC-328_5	328	5	9138	circular	plasmid	FALSE	26.67	NZ_CP135217.1	858/1000	0.992734	mobilizable	NA	NA	NA	ColRNAI_1	NA	NA	1	0	NA	NA	8.2	3378378c-c8b3-4339-ad5a-4d75f8a2aa5e	L21527	16/10/2017
OXEC-328	OXEC-328_6	328	6	5631	circular	plasmid	FALSE	27.53	CP088798.1	992/1000	0.999618	mobilizable	NA	NA	NA	ColRNAI_1	NA	NA	1	0	NA	NA	8.2	3378378c-c8b3-4339-ad5a-4d75f8a2aa5e	L21527	16/10/2017
OXEC-328	OXEC-328_7	328	7	5146	circular	plasmid	FALSE	14.2	NZ_CP122598.1	811/1000	0.990074	mobilizable	NA	NA	NA	Col156_1	NA	NA	1	0	NA	NA	8.2	3378378c-c8b3-4339-ad5a-4d75f8a2aa5e	L21527	16/10/2017
OXEC-328	OXEC-328_8	328	8	2883	linear	plasmid	FALSE	1.65	CP088508.1	1000/1000	1	non-mobilizable	NA	NA	NA	NA	NA	NA	1	0	NA	NA	8.2	3378378c-c8b3-4339-ad5a-4d75f8a2aa5e	L21527	16/10/2017
OXEC-328	OXEC-328_9	328	9	671	linear	plasmid	FALSE	6.85	OW969813.1	651/651	1	non-mobilizable	NA	NA	NA	NA	NA	NA	1	0	NA	NA	8.2	3378378c-c8b3-4339-ad5a-4d75f8a2aa5e	L21527	16/10/2017
OXEC-329	OXEC-329_1	329	contig_1	5020772	circular	chromosome	FALSE	1	CP099174.1	167/1000	0.918304	NA	D	69	adk(21), fumC(35), gyrB(27), icd(6), mdh(5), purA(5), recA(4)	NA	blaEC, cyaA_S352T, emrD, acrF, glpT_E448K	BETA-LACTAM, FOSMIDOMYCIN, EFFLUX, FOSFOMYCIN	2	0	TTGATCCTACGAGACGGGCACTGGGCTGGGAGGTCACGATGTCTCTAGTCTTCTCCTGGTTGCATCGCTGGTGCTTGTGCAGCGAGTAACCCTCTGCGAAGCGGCCTGGGGGGATAAGGCGCAATGAGGCCGTGTTGCTCTACACTGCGA	GGCTCCTAGGG	>32.2	3e7e0845-fe8a-4314-8ab0-42cf3d96c283	L21584	16/10/2017
OXEC-329	OXEC-329_2	329	contig_2	148498	linear	plasmid	FALSE	2.01	OY754399.1	990/1000	0.999522	conjugative	NA	NA	NA	IncFII_1, IncFIB(AP001918)_1	dfrA5, blaTEM-1, sul2, aph(3'')-Ib, aph(6)-Id, blaTEM-1	TRIMETHOPRIM, BETA-LACTAM, SULFONAMIDE, AMINOGLYCOSIDE	2	2	NA	NA	>32.2	3e7e0845-fe8a-4314-8ab0-42cf3d96c283	L21584	16/10/2017
OXEC-329	OXEC-329_3	329	contig_5	37820	linear	plasmid	FALSE	2.65	NC_011148.1	959/1000	0.998008	conjugative	NA	NA	NA	pSL483_1	NA	NA	2	0	NA	NA	>32.2	3e7e0845-fe8a-4314-8ab0-42cf3d96c283	L21584	16/10/2017
OXEC-107	OXEC-107_1	107	contig_1	5023170	circular	chromosome	FALSE	1	CP099174.1	146/1000	0.912446	NA	B2	95	adk(37), fumC(38), gyrB(19), icd(37), mdh(17), purA(11), recA(26)	NA	acrF, emrD, pmrB_E123D, blaEC, mdtM, marR_S3N, glpT_E448K	EFFLUX, COLISTIN, BETA-LACTAM, MULTIDRUG, FOSFOMYCIN	1	0	TCAACACTACGTGACGGACACTGGGCTGGAAGGTCACGACGCGGCTGGTCTTCTCCTGGTTGAATCGATAGTGCCTAAGCAGCGAGTAACCTTATGTAAGGCGGTCTGGGGGGATAAGGCCCAACGAGGCCGTGCTGCTCTATACCGCAA	AGCTTCTAGGG	>32.2	ac23d0e8-78f2-4ad4-9d7f-160e4275b19b	L21866	25/10/2014
OXEC-107	OXEC-107_4	107	contig_2	6454	linear	plasmid	FALSE	1.43	CP088430.1	675/1000	0.981458	non-mobilizable	NA	NA	NA	NA	NA	NA	1	0	NA	NA	>32.2	ac23d0e8-78f2-4ad4-9d7f-160e4275b19b	L21866	25/10/2014
OXEC-107	OXEC-107_3	107	contig_3	6885	linear	plasmid	FALSE	1.4	NZ_CP082081.1	985/1000	0.999281	non-mobilizable	NA	NA	NA	NA	NA	NA	1	0	NA	NA	>32.2	ac23d0e8-78f2-4ad4-9d7f-160e4275b19b	L21866	25/10/2014
OXEC-107	OXEC-107_2	107	contig_6	206080	circular	plasmid	FALSE	1.82	NZ_LR130565.1	583/1000	0.974634	conjugative	NA	NA	NA	IncFIB(AP001918)_1, Col156_1, IncFII(29)_1_pUTI89, IncB/O/K/Z_2	sul2, aph(3'')-Ib, blaTEMp_C32T, blaTEM-1, aph(6)-Id	SULFONAMIDE, AMINOGLYCOSIDE, BETA-LACTAM	1	1	NA	NA	>32.2	ac23d0e8-78f2-4ad4-9d7f-160e4275b19b	L21866	25/10/2014
OXEC-56	OXEC-56_4	56	4	6668	circular	plasmid	TRUE	10.85	NZ_CP082099.1	999/1000	0.999952	mobilizable	NA	NA	NA	ColRNAI_1	NA	NA	1	0	NA	NA	8.2	024d720b-7bf8-4524-bdd6-e9033cb3e91e	L21974	22/06/2013
OXEC-56	OXEC-56_3	56	3	95174	circular	plasmid	TRUE	1.43	NZ_CP117715.1	729/1000	0.985061	non-mobilizable	NA	NA	NA	IncY_1	NA	NA	1	0	NA	NA	8.2	024d720b-7bf8-4524-bdd6-e9033cb3e91e	L21974	22/06/2013
OXEC-56	OXEC-56_5	56	5	1546	circular	plasmid	TRUE	10.99	NZ_CP112985.1	934/1000	0.996754	mobilizable	NA	NA	NA	Col(MG828)_1	NA	NA	1	0	NA	NA	8.2	024d720b-7bf8-4524-bdd6-e9033cb3e91e	L21974	22/06/2013
OXEC-56	OXEC-56_1	56	1	5197563	circular	chromosome	TRUE	1	CP099174.1	162/1000	0.916976	NA	D	69	adk(21), fumC(35), gyrB(27), icd(6), mdh(5), purA(5), recA(4)	NA	mdtM, blaEC, cyaA_S352T, emrD, acrF, glpT_E448K	EFFLUX, BETA-LACTAM, FOSMIDOMYCIN, FOSFOMYCIN	1	0	TTGATCCTACGAGACGGGCACTGGGCTGGGAGGTCACGATGTCTCTAGTCTTCTCCTGGTTGCATCGCTGGTGCTTGTGCAGCGAGTAACCCTCTGCGAAGCGGCCTGGGGGGATAAGGCGCAATGAGGCCGTGTTGCTCTACACTGCGA	GGCTCCTAGGG	8.2	024d720b-7bf8-4524-bdd6-e9033cb3e91e	L21974	22/06/2013
OXEC-56	OXEC-56_2	56	2	145077	circular	plasmid	TRUE	1.9	NZ_CP030770.1	996/1000	0.999809	conjugative	NA	NA	NA	IncFIB(AP001918)_1, Col156_1, IncFII(29)_1_pUTI89	blaTEM-1, mph(A), aph(6)-Id, aph(3'')-Ib, sul2, dfrA17, aadA5, sul1	BETA-LACTAM, MACROLIDE, AMINOGLYCOSIDE, SULFONAMIDE, TRIMETHOPRIM	1	1	NA	NA	8.2	024d720b-7bf8-4524-bdd6-e9033cb3e91e	L21974	22/06/2013
OXEC-106	OXEC-106_1	106	contig_1	4938696	circular	chromosome	TRUE	1	CP099174.1	148/1000	0.913038	NA	B2	131	adk(53), fumC(40), gyrB(47), icd(13), mdh(36), purA(28), recA(29)	NA	pmrB_E123D, blaEC, mdtM, dfrA17, aadA5, sul1, mph(A), sul2, aph(3'')-Ib, aph(6)-Id, tet(A), gyrA_S83L, glpT_E448K, parE_I529L, uhpT_E350Q, emrD	COLISTIN, BETA-LACTAM, EFFLUX, TRIMETHOPRIM, AMINOGLYCOSIDE, SULFONAMIDE, MACROLIDE, TETRACYCLINE, QUINOLONE, FOSFOMYCIN	1	0	TCAACCCTACGTGGCGGACACTGGGCTGGAAGGTCACGACGCGGCTGGTCTTCTCCTGGTTGAATCGATAGTGCCTAAGCAGCGAGTAACCCTATGTAAAGCGGTCTGGGGGGATAAGGCCCAACGAGGCCGTGCTGCTCTATACCGCAA	AGCTCCTAGGG	32.2	a03958f9-e325-4134-a499-c75ca1190cce	L22300	27/10/2014
OXEC-106	OXEC-106_2	106	contig_2	123330	circular	plasmid	TRUE	2.13	NZ_CP124472.1	968/1000	0.998452	conjugative	NA	NA	NA	IncFII(29)_1_pUTI89, IncFIB(AP001918)_1, Col156_1	blaTEM-1	BETA-LACTAM	1	1	NA	NA	32.2	a03958f9-e325-4134-a499-c75ca1190cce	L22300	27/10/2014
OXEC-119	OXEC-119_1	119	contig_1	5047155	circular	chromosome	TRUE	1	CP054241.1	164/1000	0.917512	NA	B2	-	adk(53), fumC(40), gyrB(47), icd(13), mdh(~923), purA(28), recA(29)	NA	glpT_E448K, gyrA_D87N, gyrA_S83L, mdtM, blaEC, pmrB_E123D, emrD, uhpT_E350Q, acrF, parE_I529L, parC_E84V, parC_S80I	FOSFOMYCIN, QUINOLONE, EFFLUX, BETA-LACTAM, COLISTIN	1	0	TCAACCCTACGTGGCGGACACTGGGCTGGAAGGTCACGACGCGGCTGGTCTTCTCCTGGTTGAATCGATAGTGCCTAAGCAGCGAGTAACCCTATGTAAAGCGGTCTGGGGGGATAAGGCCCAACGAGGCCGTGCTGCTCTATACCGCAA	AGCTCCTAGGG	16.2	ed8e9fc6-8186-48f9-91c0-f2f387442d75	L2238	04/09/2014
OXEC-119	OXEC-119_2	119	contig_2	79890	circular	plasmid	TRUE	2.41	CP056571.1	920/1000	0.996037	conjugative	NA	NA	NA	IncFII(pCoo)_1_pCoo	blaTEM-1	BETA-LACTAM	1	1	NA	NA	16.2	ed8e9fc6-8186-48f9-91c0-f2f387442d75	L2238	04/09/2014
OXEC-119	OXEC-119_3	119	contig_3	33648	circular	plasmid	TRUE	2.67	CP088733.1	991/1000	0.99957	conjugative	NA	NA	NA	IncX1_1, IncX3_1	NA	NA	1	0	NA	NA	16.2	ed8e9fc6-8186-48f9-91c0-f2f387442d75	L2238	04/09/2014
OXEC-55	OXEC-55_2	55	contig_2	139043	circular	plasmid	TRUE	2.37	NZ_CP049119.1	897/1000	0.994837	conjugative	NA	NA	NA	IncFIC(FII)_1, IncFIB(AP001918)_1	aph(6)-Id, aph(3'')-Ib	AMINOGLYCOSIDE	1	0	NA	NA	16.2	af9ef6ff-c525-46f0-856f-c6565d3ad53f	L22833	28/06/2013
OXEC-55	OXEC-55_1	55	contig_1	4865704	circular	chromosome	TRUE	1	CP099174.1	211/1000	0.928588	NA	A	10	adk(10), fumC(11), gyrB(4), icd(8), mdh(8), purA(8), recA(2)	NA	gyrA_D87N, gyrA_S83L, parC_S80I, parE_S458A, acrF, blaTEM-1, aph(3')-Ia, sul2, aph(3'')-Ib, aph(6)-Id, tet(A), blaEC, mdtM	QUINOLONE, EFFLUX, BETA-LACTAM, AMINOGLYCOSIDE, SULFONAMIDE, TETRACYCLINE	1	1	TCGATCCTACGTGAGAGGCACTGTGCTGGAAGGTCACGATGCGGCTGGTCTTCTCCTGGTTGCATCGACAGCGCTTGTGCAGCGAGTAACCCTATGCGAAGCGGCCTGGGGGGAGAAGGCGCAACGAAGCCGTGCTGCACTACGACGTGA	GGCTCCTAGGG	16.2	af9ef6ff-c525-46f0-856f-c6565d3ad53f	L22833	28/06/2013
OXEC-55	OXEC-55_3	55	contig_3	98658	circular	plasmid	TRUE	1.63	NZ_CP074704.1	828/1000	0.991053	non-mobilizable	NA	NA	NA	NA	NA	NA	1	0	NA	NA	16.2	af9ef6ff-c525-46f0-856f-c6565d3ad53f	L22833	28/06/2013
OXEC-242	OXEC-242_1	242	contig_1	4968518	circular	chromosome	TRUE	1	CP099174.1	169/1000	0.918825	NA	D	69	adk(21), fumC(35), gyrB(27), icd(6), mdh(5), purA(5), recA(4)	NA	tet(A), blaTEM-1, sul2, aph(3'')-Ib, aph(6)-Id, dfrA1, aadA1, sul1, acrF, glpT_E448K, mdtM, blaEC, cyaA_S352T, emrD	TETRACYCLINE, BETA-LACTAM, SULFONAMIDE, AMINOGLYCOSIDE, TRIMETHOPRIM, EFFLUX, FOSFOMYCIN, FOSMIDOMYCIN	1	1	TTGATCCTACGAGACGGGCACTGGGCTGGGAGGTCACGATGTCTCTAGTCTTCTCCTGGTTGCATCGCTGGTGCTTGTGCAGCGAGTAACCCTCTGCGAAGCGGCCTGGGGGGATAAGGCGCAATGAGGCCGTGTTGCTCTACACTGCGA	GGCTCCTAGGG	8.2	c1ad04bd-b403-4c29-aabe-3ab997316381	L22871	03/07/2015
OXEC-242	OXEC-242_2	242	contig_2	125630	circular	plasmid	TRUE	1.56	NZ_CP129346.1	973/1000	0.998697	conjugative	NA	NA	NA	IncFIB(AP001918)_1	NA	NA	1	0	NA	NA	8.2	c1ad04bd-b403-4c29-aabe-3ab997316381	L22871	03/07/2015
OXEC-242	OXEC-242_3	242	contig_3	5725	circular	plasmid	TRUE	10.61	CP100033.1	497/1000	0.967255	mobilizable	NA	NA	NA	Col156_1	NA	NA	1	0	NA	NA	8.2	c1ad04bd-b403-4c29-aabe-3ab997316381	L22871	03/07/2015
OXEC-243	OXEC-243_1	243	1	5056118	circular	chromosome	TRUE	1	CP099174.1	149/1000	0.91333	NA	B2	416	adk(37), fumC(110), gyrB(19), icd(37), mdh(17), purA(11), recA(26)	NA	pmrB_E123D, blaEC, marR_S3N, glpT_E448K, acrF, emrD	COLISTIN, BETA-LACTAM, MULTIDRUG, FOSFOMYCIN, EFFLUX	1	0	TCAACACTACGTGACGGACACTGGGCTGGAAGGTCACGACGCGGCTGGTCTTCTCCTGGTTGAATCGATAGTGCCTAAGCAGCGAGTAACCTTATGTAAGGCGGTCTGGGGGGATAAGGCCCAACGAGGCCGTGCTGCTCTATACCGCAA	AGCTTCTAGGG	8.2	430f2bd4-b37d-4f25-b9c2-baf9e47f4574	L23076	04/07/2015
OXEC-243	OXEC-243_2	243	2	168648	circular	plasmid	TRUE	1.55	NZ_CP128913.1	733/1000	0.985318	conjugative	NA	NA	NA	IncFIB(AP001918)_1, Col156_1, IncFII(29)_1_pUTI89, IncFIA_1	blaTEM-1, tet(B)	BETA-LACTAM, TETRACYCLINE	1	1	NA	NA	8.2	430f2bd4-b37d-4f25-b9c2-baf9e47f4574	L23076	04/07/2015
OXEC-244	OXEC-244_1	244	1	5117046	circular	chromosome	TRUE	1	CP099174.1	142/1000	0.91124	NA	B2	95	adk(37), fumC(38), gyrB(19), icd(37), mdh(17), purA(11), recA(26)	NA	marR_S3N, glpT_E448K, acrF, emrD, pmrB_E123D, blaEC, mdtM	MULTIDRUG, FOSFOMYCIN, EFFLUX, COLISTIN, BETA-LACTAM	1	0	TCAACACTACGTGACGGACACTGGGCTGGAAGGTCACGACGCGGCTGGTCTTCTCCTGGTTGAATCGATAGTGCCTAAGCAGCGAGTAACCTTATGTAAGGCGGTCTGGGGGGATAAGGCCCAACGAGGCCGTGCTGCTCTATACCGCAA	AGCTTCTAGGG	8.2	d7aa11b4-d0b1-4281-bde7-333b7dc1b294	L23103	04/07/2015
OXEC-244	OXEC-244_2	244	2	139212	circular	plasmid	TRUE	1.61	NZ_CP134390.1	982/1000	0.999135	conjugative	NA	NA	NA	IncFIB(AP001918)_1, IncFII_1	blaTEM-1	BETA-LACTAM	1	1	NA	NA	8.2	d7aa11b4-d0b1-4281-bde7-333b7dc1b294	L23103	04/07/2015
OXEC-244	OXEC-244_3	244	3	6995	circular	plasmid	TRUE	14.05	NZ_CP018987.1	985/1000	0.999281	mobilizable	NA	NA	NA	ColRNAI_1	NA	NA	1	0	NA	NA	8.2	d7aa11b4-d0b1-4281-bde7-333b7dc1b294	L23103	04/07/2015
OXEC-244	OXEC-244_4	244	4	5569	circular	plasmid	TRUE	8.88	NZ_CP070079.1	971/1000	0.9986	mobilizable	NA	NA	NA	ColRNAI_1	NA	NA	1	0	NA	NA	8.2	d7aa11b4-d0b1-4281-bde7-333b7dc1b294	L23103	04/07/2015
OXEC-244	OXEC-244_5	244	5	4074	circular	plasmid	TRUE	7.55	NZ_CP018208.1	986/1000	0.999329	mobilizable	NA	NA	NA	Col8282_1	NA	NA	1	0	NA	NA	8.2	d7aa11b4-d0b1-4281-bde7-333b7dc1b294	L23103	04/07/2015
OXEC-244	OXEC-244_6	244	6	3726	circular	plasmid	TRUE	11.91	NZ_CP058808.1	645/1000	0.979335	mobilizable	NA	NA	NA	Col156_1	NA	NA	1	0	NA	NA	8.2	d7aa11b4-d0b1-4281-bde7-333b7dc1b294	L23103	04/07/2015
OXEC-54	OXEC-54_1	54	contig_1	5058987	circular	chromosome	TRUE	1	CP099174.1	162/1000	0.916976	NA	D	69	adk(21), fumC(35), gyrB(27), icd(6), mdh(5), purA(5), recA(4)	NA	mdtM, blaEC, cyaA_S352T, emrD, acrF, glpT_E448K, gyrA_S83A	EFFLUX, BETA-LACTAM, FOSMIDOMYCIN, FOSFOMYCIN, QUINOLONE	1	0	TTGATCCTACGAGACGGGCACTGGGCTGGGAGGTCACGATGTCTCTAGTCTTCTCCTGGTTGCATCGCTGGTGCTTGTGCAGCGAGTAACCCTCTGCGAAGCGGCCTGGGGGGATAAGGCGCAATGAGGCCGTGTTGCTCTACACTGCGA	GGCTCCTAGGG	16.2	081f6f17-bbe9-4088-8b1f-6e5560cd1a13	L23536	03/07/2013
OXEC-54	OXEC-54_2	54	contig_2	145047	circular	plasmid	TRUE	1.85	NZ_CP030770.1	992/1000	0.999618	conjugative	NA	NA	NA	IncFII(29)_1_pUTI89, Col156_1, IncFIB(AP001918)_1	sul2, aph(3'')-Ib, aph(6)-Id, dfrA17, aadA5, sul1, mph(A), blaTEM-1	SULFONAMIDE, AMINOGLYCOSIDE, TRIMETHOPRIM, MACROLIDE, BETA-LACTAM	1	1	NA	NA	16.2	081f6f17-bbe9-4088-8b1f-6e5560cd1a13	L23536	03/07/2013
OXEC-245	OXEC-245_1	245	1	5122683	circular	chromosome	TRUE	1	CP099174.1	169/1000	0.918825	NA	F	624	adk(92), fumC(4), gyrB(87), icd(96), mdh(70), purA(58), recA(91)	NA	emrD, acrF, parC_S80I, glpT_E448K, gyrA_D87Y, gyrA_S83L, mdtM, sul2, tet(B), aph(3')-Ia, aph(6)-Id, aph(3'')-Ib, blaEC, cyaA_S352T, aadA1, sat2, dfrA1	EFFLUX, QUINOLONE, FOSFOMYCIN, SULFONAMIDE, TETRACYCLINE, AMINOGLYCOSIDE, BETA-LACTAM, FOSMIDOMYCIN, STREPTOTHRICIN, TRIMETHOPRIM	2	0	TCAACCCTACGTGACGGGCACTGGGCTGGAAGGTCACGACGCGGCTGGTCTTCTCCTGGTTGAATCGATAGTGCCTAAGCAGCGAGTAACATTATGCAAAGCGGTCTGGGGGCATAAGGCCCAACGAGGCCGTGCTGCTCTACGCCGCGA	AGCTCCTAGGG	16.2	1d9542b2-cf4a-4d6e-9851-ed7dd38d0126	L23827	06/07/2015
OXEC-245	OXEC-245_2	245	2	136868	circular	plasmid	TRUE	1.76	NZ_CP134390.1	997/1000	0.999857	conjugative	NA	NA	NA	IncFIB(AP001918)_1, IncFII_1	blaTEM-1	BETA-LACTAM	2	1	NA	NA	16.2	1d9542b2-cf4a-4d6e-9851-ed7dd38d0126	L23827	06/07/2015
OXEC-245	OXEC-245_3	245	3	45040	circular	plasmid	TRUE	2.51	NZ_CP133428.1	999/1000	0.999952	conjugative	NA	NA	NA	IncX1_1	blaTEM-1	BETA-LACTAM	2	1	NA	NA	16.2	1d9542b2-cf4a-4d6e-9851-ed7dd38d0126	L23827	06/07/2015
OXEC-245	OXEC-245_4	245	4	1552	circular	plasmid	TRUE	5.7	NZ_CP056078.1	991/1000	0.99957	mobilizable	NA	NA	NA	Col(MG828)_1	NA	NA	2	0	NA	NA	16.2	1d9542b2-cf4a-4d6e-9851-ed7dd38d0126	L23827	06/07/2015
OXEC-52	OXEC-52_1	52	1	5273314	circular	chromosome	TRUE	1	CP099174.1	161/1000	0.916705	NA	D	69	adk(21), fumC(35), gyrB(27), icd(6), mdh(5), purA(5), recA(4)	NA	emrD, tet(A), sul1, dfrA7, aph(6)-Id, aph(3'')-Ib, sul2, blaTEM-1, acrF, glpT_E448K, blaEC, cyaA_S352T	EFFLUX, TETRACYCLINE, SULFONAMIDE, TRIMETHOPRIM, AMINOGLYCOSIDE, BETA-LACTAM, FOSFOMYCIN, FOSMIDOMYCIN	1	1	TTGATCCTACGAGACGGGCACTGGGCTGGGAGGTCACGATGTCTCTAGTCTTCTCCTGGTTGCATCGCTGGTGCTTGTGCAGCGAGTAACCCTCTGCGAAGCGGCCTGGGGGGATAAGGCGCAATGAGGCCGTGTTGCTCTACACTGCGA	GGCTCCTAGGG	4.2	de4bafcb-24eb-447b-9632-868d24a6d732	L23912	07/07/2013
OXEC-52	OXEC-52_2	52	2	111815	circular	plasmid	TRUE	1.84	NZ_CP102489.1	997/1000	0.999857	conjugative	NA	NA	NA	IncFIB(AP001918)_1, IncFIA_1	NA	NA	1	0	NA	NA	4.2	de4bafcb-24eb-447b-9632-868d24a6d732	L23912	07/07/2013
OXEC-52	OXEC-52_3	52	3	4116	circular	plasmid	TRUE	9.85	CP056359.1	947/1000	0.99741	mobilizable	NA	NA	NA	Col440I_1	NA	NA	1	0	NA	NA	4.2	de4bafcb-24eb-447b-9632-868d24a6d732	L23912	07/07/2013
OXEC-330	OXEC-330_1	330	contig_1	5157537	circular	chromosome	TRUE	1	CP099174.1	148/1000	0.913038	NA	B2	131	adk(53), fumC(40), gyrB(47), icd(13), mdh(36), purA(28), recA(29)	NA	emrD, acrF, parE_I529L, parC_S80R, glpT_E448K, gyrA_S83L, sul1, aadA2, dfrA12, aac(3)-IId, blaTEM-1, blaEC, pmrB_E123D	EFFLUX, QUINOLONE, FOSFOMYCIN, SULFONAMIDE, AMINOGLYCOSIDE, TRIMETHOPRIM, BETA-LACTAM, COLISTIN	2	1	TCAACCCTACGTGGCGGACACTGGGCTGGAAGGTCACGACGCGGCTGGTCTTCTCCTGGTTGAATCGATAGTGCCTAAGCAGCGAGTAACCCTATGTAAAGCGGTCTGGGGGGATAAGGCCCAACGAGGCCGTGCTGCTCTATACCGCAA	AGCTCCTAGGG	32.2	57788c51-89cc-4e81-8b5b-c3ada388bfcc	L24127	20/10/2017
OXEC-330	OXEC-330_3	330	contig_2	106257	circular	plasmid	TRUE	2.82	NZ_CP122636.1	792/1000	0.988957	conjugative	NA	NA	NA	IncB/O/K/Z_2	sul2, aph(3'')-Ib, blaTEM-1, aph(6)-Id	SULFONAMIDE, AMINOGLYCOSIDE, BETA-LACTAM	2	1	NA	NA	32.2	57788c51-89cc-4e81-8b5b-c3ada388bfcc	L24127	20/10/2017
OXEC-330	OXEC-330_2	330	contig_5	142459	circular	plasmid	TRUE	2.01	NZ_CP030770.1	965/1000	0.998305	conjugative	NA	NA	NA	IncFII(29)_1_pUTI89, Col156_1, IncFIB(AP001918)_1	mph(A), sul1, aadA5, dfrA17	MACROLIDE, SULFONAMIDE, AMINOGLYCOSIDE, TRIMETHOPRIM	2	0	NA	NA	32.2	57788c51-89cc-4e81-8b5b-c3ada388bfcc	L24127	20/10/2017
OXEC-246	OXEC-246_1	246	1	5220010	circular	chromosome	TRUE	1	CP099174.1	163/1000	0.917245	NA	D	69	adk(21), fumC(35), gyrB(27), icd(6), mdh(5), purA(5), recA(4)	NA	emrD, acrF, glpT_E448K, mdtM, blaEC, cyaA_S352T	EFFLUX, FOSFOMYCIN, BETA-LACTAM, FOSMIDOMYCIN	1	0	TTGATCCTACGAGACGGGCACTGGGCTGGGAGGTCACGATGTCTCTAGTCTTCTCCTGGTTGCATCGCTGGTGCTTGTGCAGCGAGTAACCCTCTGCGAAGCGGCCTGGGGGGATAAGGCGCAATGAGGCCGTGTTGCTCTACACTGCGA	GGCTCCTAGGG	8.2	2affa3a9-2768-4361-b279-9cb14f2c1822	L24238	07/07/2015
OXEC-246	OXEC-246_2	246	2	148983	circular	plasmid	TRUE	2.67	NZ_CP030770.1	745/1000	0.98608	conjugative	NA	NA	NA	IncFIB(AP001918)_1, Col156_1, IncX4_1, IncFII(29)_1_pUTI89	tet(B), blaTEM-1, sul1, aadA5, dfrA17, aph(6)-Id, aph(3'')-Ib, sul2	TETRACYCLINE, BETA-LACTAM, SULFONAMIDE, AMINOGLYCOSIDE, TRIMETHOPRIM	1	1	NA	NA	8.2	2affa3a9-2768-4361-b279-9cb14f2c1822	L24238	07/07/2015
OXEC-246	OXEC-246_3	246	3	105553	circular	plasmid	TRUE	2.61	NZ_CP035866.1	870/1000	0.99339	conjugative	NA	NA	NA	IncB/O/K/Z_2	NA	NA	1	0	NA	NA	8.2	2affa3a9-2768-4361-b279-9cb14f2c1822	L24238	07/07/2015
OXEC-246	OXEC-246_4	246	4	7939	circular	plasmid	TRUE	12.56	NZ_CP135217.1	999/1000	0.999952	mobilizable	NA	NA	NA	ColRNAI_1	NA	NA	1	0	NA	NA	8.2	2affa3a9-2768-4361-b279-9cb14f2c1822	L24238	07/07/2015
OXEC-246	OXEC-246_5	246	5	5164	circular	plasmid	TRUE	10.26	NZ_CP070034.1	975/1000	0.998795	mobilizable	NA	NA	NA	Col156_1	NA	NA	1	0	NA	NA	8.2	2affa3a9-2768-4361-b279-9cb14f2c1822	L24238	07/07/2015
OXEC-246	OXEC-246_6	246	6	4237	circular	plasmid	TRUE	16.04	NZ_CP070927.1	959/1000	0.998008	non-mobilizable	NA	NA	NA	NA	NA	NA	1	0	NA	NA	8.2	2affa3a9-2768-4361-b279-9cb14f2c1822	L24238	07/07/2015
OXEC-246	OXEC-246_7	246	7	4072	circular	plasmid	TRUE	7.78	CP114350.1	1000/1000	1	mobilizable	NA	NA	NA	Col8282_1	NA	NA	1	0	NA	NA	8.2	2affa3a9-2768-4361-b279-9cb14f2c1822	L24238	07/07/2015
OXEC-247	OXEC-247_1	247	1	5267526	circular	chromosome	TRUE	1	CP099174.1	157/1000	0.915608	NA	F	62	adk(28), fumC(33), gyrB(25), icd(29), mdh(7), purA(11), recA(24)	NA	blaEC, uhpT_E350Q, emrD, cyaA_S352T, acrF, glpT_E448K	BETA-LACTAM, FOSFOMYCIN, EFFLUX, FOSMIDOMYCIN	1	0	TCAACCCTACGTGACGGGCACTGGGCTGGAAGGTCACGACGCGGCTGGTCTTCTCCTGGTTGAATCGATAGTGCCTAAGCAGCGAGTAACCTTATGCAAAGCGGTCTGGGGGGATAAGGCCCAACGAGGCCGTGCTGCTCTATACCGCAA	GGCTCCTAGGG	8.2	5a45cb93-428a-4eb2-a726-166000de110c	L24430	07/07/2015
OXEC-247	OXEC-247_2	247	2	94151	circular	plasmid	TRUE	1.73	CP088832.1	894/1000	0.994679	non-mobilizable	NA	NA	NA	IncY_1	NA	NA	1	0	NA	NA	8.2	5a45cb93-428a-4eb2-a726-166000de110c	L24430	07/07/2015
OXEC-247	OXEC-247_3	247	3	70100	circular	plasmid	TRUE	2.9	NZ_CP095511.1	807/1000	0.989841	conjugative	NA	NA	NA	IncFII_1	blaTEM-1	BETA-LACTAM	1	1	NA	NA	8.2	5a45cb93-428a-4eb2-a726-166000de110c	L24430	07/07/2015
OXEC-247	OXEC-247_4	247	4	24242	circular	plasmid	TRUE	4.36	NZ_CP122934.1	776/1000	0.987996	conjugative	NA	NA	NA	NA	NA	NA	1	0	NA	NA	8.2	5a45cb93-428a-4eb2-a726-166000de110c	L24430	07/07/2015
OXEC-247	OXEC-247_5	247	5	6988	circular	plasmid	TRUE	16.71	NZ_CP055018.1	994/1000	0.999713	mobilizable	NA	NA	NA	ColRNAI_1	NA	NA	1	0	NA	NA	8.2	5a45cb93-428a-4eb2-a726-166000de110c	L24430	07/07/2015
OXEC-247	OXEC-247_6	247	6	5631	circular	plasmid	TRUE	16.5	CP088798.1	995/1000	0.999761	mobilizable	NA	NA	NA	ColRNAI_1	NA	NA	1	0	NA	NA	8.2	5a45cb93-428a-4eb2-a726-166000de110c	L24430	07/07/2015
OXEC-247	OXEC-247_7	247	7	5164	circular	plasmid	TRUE	9.39	NZ_CP070034.1	927/1000	0.996397	mobilizable	NA	NA	NA	Col156_1	NA	NA	1	0	NA	NA	8.2	5a45cb93-428a-4eb2-a726-166000de110c	L24430	07/07/2015
OXEC-247	OXEC-247_8	247	8	1549	circular	plasmid	TRUE	8	NZ_CP128887.1	1000/1000	1	mobilizable	NA	NA	NA	Col(MG828)_1	NA	NA	1	0	NA	NA	8.2	5a45cb93-428a-4eb2-a726-166000de110c	L24430	07/07/2015
OXEC-248	OXEC-248_1	248	1	4633076	circular	chromosome	TRUE	1	CP099174.1	208/1000	0.927955	NA	A	540	adk(6), fumC(7), gyrB(57), icd(1), mdh(8), purA(8), recA(2)	NA	blaEC, acrF, glpT_E448K	BETA-LACTAM, EFFLUX, FOSFOMYCIN	1	0	TCGATCCCAAGTGACGGGCACTGGGCTGGGAGGCCACGACGCGGCTGGTCTTCTCCTGGTTGCAACGACAGCGCTCTAGCAATAGGAGTCCCGACCCAGAGCGGCCTGGGGGGAGAGGGCGCAACGAAACCGTGCTGATCTACACCGCGA	GGCTCCTAGGG	8.2	38eb91d0-ac20-401b-b3a0-9c1234692e0c	L24566	08/07/2015
OXEC-248	OXEC-248_2	248	2	143651	circular	plasmid	TRUE	2.02	CP059905.1	959/1000	0.998008	conjugative	NA	NA	NA	IncFIB(AP001918)_1	tet(A), blaTEM-1	TETRACYCLINE, BETA-LACTAM	1	1	NA	NA	8.2	38eb91d0-ac20-401b-b3a0-9c1234692e0c	L24566	08/07/2015
OXEC-248	OXEC-248_3	248	3	65892	circular	plasmid	TRUE	2.55	OY754422.1	884/1000	0.994146	conjugative	NA	NA	NA	IncFII(pRSB107)_1_pRSB107	tet(B)	TETRACYCLINE	1	0	NA	NA	8.2	38eb91d0-ac20-401b-b3a0-9c1234692e0c	L24566	08/07/2015
OXEC-248	OXEC-248_4	248	4	3749	circular	plasmid	TRUE	12.13	CP082463.1	998/1000	0.999905	mobilizable	NA	NA	NA	Col156_1	NA	NA	1	0	NA	NA	8.2	38eb91d0-ac20-401b-b3a0-9c1234692e0c	L24566	08/07/2015
OXEC-248	OXEC-248_5	248	5	1506	circular	plasmid	TRUE	21.32	CP057165.1	1000/1000	1	mobilizable	NA	NA	NA	Col(MG828)_1	NA	NA	1	0	NA	NA	8.2	38eb91d0-ac20-401b-b3a0-9c1234692e0c	L24566	08/07/2015
OXEC-331	OXEC-331_1	331	contig_1	5276368	circular	chromosome	FALSE	1	CP099174.1	143/1000	0.911545	NA	B2	12	adk(13), fumC(13), gyrB(9), icd(13), mdh(16), purA(10), recA(9)	NA	glpT_E448K, emrD, pmrB_E123D, blaEC	FOSFOMYCIN, EFFLUX, COLISTIN, BETA-LACTAM	3	0	CCAACCCTACGTGACGGGCACTGGGCTGGAAGGTCACGACGCGGCTGGTCTTCTCCTGGTTGAATCGATAGTGCCTAAGCAGCGAGTAACCCTATGCAAAGCGGTCTGGGGGGATAAGGCCCAACGAGGCCGTGCTGCTCCACGCCGCGA	GGCTCCTAGGG	32.2	ae505be8-4ea9-401d-a908-e15d82043fec	L24768	22/10/2017
OXEC-331	OXEC-331_4	331	contig_2	4949	linear	plasmid	FALSE	22.61	LR213460.1	1000/1000	1	non-mobilizable	NA	NA	NA	NA	blaTEM-1	BETA-LACTAM	3	1	NA	NA	32.2	ae505be8-4ea9-401d-a908-e15d82043fec	L24768	22/10/2017
OXEC-331	OXEC-331_3	331	contig_3	11928	circular	plasmid	FALSE	20.2	CP057449.1	585/1000	0.974793	mobilizable	NA	NA	NA	ColRNAI_1	blaTEM-1	BETA-LACTAM	3	1	NA	NA	32.2	ae505be8-4ea9-401d-a908-e15d82043fec	L24768	22/10/2017
OXEC-331	OXEC-331_2	331	contig_4	93904	circular	plasmid	FALSE	4.42	LR213460.1	956/1000	0.99786	conjugative	NA	NA	NA	IncB/O/K/Z_2	blaTEM-1, aph(6)-Id, sul2, aph(3'')-Ib	BETA-LACTAM, AMINOGLYCOSIDE, SULFONAMIDE	3	1	NA	NA	32.2	ae505be8-4ea9-401d-a908-e15d82043fec	L24768	22/10/2017
OXEC-332	OXEC-332_1	332	contig_1	5280612	circular	chromosome	TRUE	1	CP099174.1	161/1000	0.916705	NA	D	69	adk(21), fumC(35), gyrB(27), icd(6), mdh(5), purA(5), recA(4)	NA	glpT_E448K, acrF, blaTEM-1, sul2, aph(3'')-Ib, aph(6)-Id, dfrA7, sul1, tet(A), emrD, cyaA_S352T, blaEC	FOSFOMYCIN, EFFLUX, BETA-LACTAM, SULFONAMIDE, AMINOGLYCOSIDE, TRIMETHOPRIM, TETRACYCLINE, FOSMIDOMYCIN	1	1	TTGATCCTACGAGACGGGCACTGGGCTGGGAGGTCACGATGTCTCTAGTCTTCTCCTGGTTGCATCGCTGGTGCTTGTGCAGCGAGTAACCCTCTGCGAAGCGGCCTGGGGGGATAAAGCGCAATGAGGCCGTGTTGCTCTACACTGCGA	GGCTCCTAGGG	8.2	c2c82a7f-dda6-452b-908e-2ca3854bdedb	L25081	23/10/2017
OXEC-332	OXEC-332_3	332	contig_2	15858	circular	plasmid	TRUE	12.6	NZ_CP135217.1	893/1000	0.994626	mobilizable	NA	NA	NA	ColRNAI_1, ColRNAI_1	NA	NA	1	0	NA	NA	8.2	c2c82a7f-dda6-452b-908e-2ca3854bdedb	L25081	23/10/2017
OXEC-332	OXEC-332_2	332	contig_3	111782	circular	plasmid	TRUE	1.7	NZ_CP102489.1	990/1000	0.999522	conjugative	NA	NA	NA	IncFIB(AP001918)_1, IncFIA_1	NA	NA	1	0	NA	NA	8.2	c2c82a7f-dda6-452b-908e-2ca3854bdedb	L25081	23/10/2017
OXEC-332	OXEC-332_4	332	contig_4	12375	circular	plasmid	TRUE	2.96	CP056359.1	604/1000	0.976277	mobilizable	NA	NA	NA	Col440I_1, Col440I_1, Col440I_1	NA	NA	1	0	NA	NA	8.2	c2c82a7f-dda6-452b-908e-2ca3854bdedb	L25081	23/10/2017
OXEC-250	OXEC-250_1	250	1	4937965	circular	chromosome	TRUE	1	CP099174.1	150/1000	0.913621	NA	B2	83	adk(13), fumC(38), gyrB(19), icd(13), mdh(30), purA(25), recA(29)	NA	emrD, uhpT_E350Q, acrF, glpT_E448K, blaEC, pmrB_E123D	EFFLUX, FOSFOMYCIN, BETA-LACTAM, COLISTIN	2	0	TCAACCCTACGTGACGGACACTGGGCTGGAAGGTCACGACGCGGCTGGTCTTCTCCTGGTTGAATCGATAGTGCCTAAGCAGCGAGTAACCCTATGTAAAGCGGTCTGGGGGGATAAGGCCCAACGAGGCCCTGCTGCTCTATACCGCAA	AGCTCCTAGGG	16.2	64bff16e-e269-44a5-b318-94f724d548bc	L25502	09/07/2015
OXEC-250	OXEC-250_2	250	2	91945	circular	plasmid	TRUE	2.39	NZ_CP051713.1	994/1000	0.999713	conjugative	NA	NA	NA	IncB/O/K/Z_2	aph(6)-Id, blaTEM-1, aph(3'')-Ib, sul2	AMINOGLYCOSIDE, BETA-LACTAM, SULFONAMIDE	2	1	NA	NA	16.2	64bff16e-e269-44a5-b318-94f724d548bc	L25502	09/07/2015
OXEC-250	OXEC-250_3	250	3	10119	circular	plasmid	TRUE	9.83	NZ_LR890406.1	577/1000	0.974154	mobilizable	NA	NA	NA	Col156_1	blaTEM-1	BETA-LACTAM	2	1	NA	NA	16.2	64bff16e-e269-44a5-b318-94f724d548bc	L25502	09/07/2015
OXEC-250	OXEC-250_4	250	4	5430	circular	plasmid	TRUE	8.45	NZ_CP033764.1	941/1000	0.997108	mobilizable	NA	NA	NA	Col440II_1, ColRNAI_1	NA	NA	2	0	NA	NA	16.2	64bff16e-e269-44a5-b318-94f724d548bc	L25502	09/07/2015
OXEC-250	OXEC-250_5	250	5	1982	circular	plasmid	TRUE	10.87	NZ_CP059336.1	958/1000	0.997959	mobilizable	NA	NA	NA	ColpVC_1	NA	NA	2	0	NA	NA	16.2	64bff16e-e269-44a5-b318-94f724d548bc	L25502	09/07/2015
OXEC-49	OXEC-49_1	49	1	5163179	circular	chromosome	TRUE	1	CP099174.1	162/1000	0.916976	NA	D	69	adk(21), fumC(35), gyrB(27), icd(6), mdh(5), purA(5), recA(4)	NA	emrD, acrF, glpT_E448K, mdtM, blaEC, cyaA_S352T	EFFLUX, FOSFOMYCIN, BETA-LACTAM, FOSMIDOMYCIN	2	0	TTGATCCTACGAGACGGGCACTGGGCTGGGAGGTCACGATGTCTCTAGTCTTCTCCTGGTTGCATCGCTGGTGCTTGTGCAGCGAGTAACCCTCTGCGAAGCGGCCTGGGGGGATAAGGCGCAATGAGGCCGTGTTGCTCTACACTGCGA	GGCTCCTAGGG	32.2	c3f5775e-8550-42a4-bd82-29df4069ad43	L26006	22/07/2013
OXEC-49	OXEC-49_2	49	2	126053	circular	plasmid	TRUE	2.2	NZ_LS992169.1	1000/1000	1	conjugative	NA	NA	NA	IncFIB(AP001918)_1, Col156_1, IncFII(pRSB107)_1_pRSB107, IncFIA_1	blaTEM-1	BETA-LACTAM	2	1	NA	NA	32.2	c3f5775e-8550-42a4-bd82-29df4069ad43	L26006	22/07/2013
OXEC-49	OXEC-49_3	49	3	91831	circular	plasmid	TRUE	2.56	NZ_OW969692.1	943/1000	0.997209	conjugative	NA	NA	NA	IncB/O/K/Z_2	aph(6)-Id, blaTEM-1, aph(3'')-Ib, sul2	AMINOGLYCOSIDE, BETA-LACTAM, SULFONAMIDE	2	1	NA	NA	32.2	c3f5775e-8550-42a4-bd82-29df4069ad43	L26006	22/07/2013
OXEC-49	OXEC-49_4	49	4	4072	circular	plasmid	TRUE	5.62	CP114350.1	1000/1000	1	mobilizable	NA	NA	NA	Col8282_1	NA	NA	2	0	NA	NA	32.2	c3f5775e-8550-42a4-bd82-29df4069ad43	L26006	22/07/2013
OXEC-531	OXEC-531_2	531	contig_1	120000	circular	plasmid	TRUE	2	NZ_CP124472.1	995/1000	0.999761	conjugative	NA	NA	NA	Col156_1, IncFII(29)_1_pUTI89, IncFIB(AP001918)_1	blaTEM-1	BETA-LACTAM	1	1	NA	NA	16.2	befaa536-3d11-4e29-a644-c3a714d1a341	L27437	01/03/2016
OXEC-531	OXEC-531_1	531	contig_2	4962965	circular	chromosome	TRUE	1	CP099174.1	147/1000	0.912743	NA	B2	131	adk(53), fumC(40), gyrB(47), icd(13), mdh(36), purA(28), recA(29)	NA	ptsI_V25I, glpT_E448K, gyrA_S83L, mdtM, blaEC, pmrB_E123D, emrD, uhpT_E350Q, parE_I529L	FOSFOMYCIN, QUINOLONE, EFFLUX, BETA-LACTAM, COLISTIN	1	0	TCAACCCTACGTGGCGGACACTGGGCTGGAAGGTCACGACGCGGCTGGTCTTCTCCTGGTTGAATCGATAGTGCCTAAGCAGCGAGTAACCCTATGTAAAGCGGTCTGGGGGGATAAGGCCCAACGAGGCCGTGCTGCTCTATACCGCAA	AGCTCCTAGGG	16.2	befaa536-3d11-4e29-a644-c3a714d1a341	L27437	01/03/2016
OXEC-333	OXEC-333_1	333	contig_1	4717090	circular	chromosome	FALSE	1	CP099174.1	234/1000	0.933174	NA	B1	-	adk(6), fumC(4), gyrB(~14), icd(16), mdh(24), purA(8), recA(14)	NA	mdtM, blaEC, pmrB_Y358N, acrF, parC_S80I	EFFLUX, BETA-LACTAM, COLISTIN, QUINOLONE	1	0	TCGATCCTACGTGACGGGCACTGGGCTGGAAGGTCACGATGCGGCTGGGCTTCTCCTGGTTGCAACGACAGCGCTCTAGCAATAGGAGTCCCGACCCAGAGCGGCCTGGGGGGAGAGGACGCAACGAAACCGTGCTGATCTACGCCGCGA	GATTCCTAGGG	8.2	c4e0cd51-ac0e-486f-9dd5-a14e04ef6a6d	L27614	28/10/2017
OXEC-333	OXEC-333_5	333	contig_3	2996	linear	plasmid	FALSE	16.89	NZ_CP104544.1	959/1000	0.998008	non-mobilizable	NA	NA	NA	Col156_1	NA	NA	1	0	NA	NA	8.2	c4e0cd51-ac0e-486f-9dd5-a14e04ef6a6d	L27614	28/10/2017
OXEC-333	OXEC-333_3	333	contig_4	8346	linear	plasmid	FALSE	13.02	NZ_CP116162.1	704/1000	0.983426	mobilizable	NA	NA	NA	Col156_1	NA	NA	1	0	NA	NA	8.2	c4e0cd51-ac0e-486f-9dd5-a14e04ef6a6d	L27614	28/10/2017
OXEC-333	OXEC-333_4	333	contig_5	5453	linear	plasmid	FALSE	19.09	NZ_CP104544.1	978/1000	0.998941	mobilizable	NA	NA	NA	Col156_1	NA	NA	1	0	NA	NA	8.2	c4e0cd51-ac0e-486f-9dd5-a14e04ef6a6d	L27614	28/10/2017
OXEC-333	OXEC-333_2	333	contig_8	74380	circular	plasmid	FALSE	2.02	CP057842.1	466/1000	0.964293	conjugative	NA	NA	NA	IncFIB(AP001918)_1, IncFII_1	sul2, aph(3'')-Ib, aph(6)-Id, blaTEM-1	SULFONAMIDE, AMINOGLYCOSIDE, BETA-LACTAM	1	1	NA	NA	8.2	c4e0cd51-ac0e-486f-9dd5-a14e04ef6a6d	L27614	28/10/2017
OXEC-533	OXEC-533_3	533	contig_3	79930	circular	plasmid	TRUE	1.67	CP099139.1	716/1000	0.984218	non-mobilizable	NA	NA	NA	IncY_1	qnrS1, blaTEM-1, tet(A), dfrA14	QUINOLONE, BETA-LACTAM, TETRACYCLINE, TRIMETHOPRIM	1	1	NA	NA	8.2	1db7a130-caae-4bdb-a835-417130f7bdf3	L27768	02/03/2016
OXEC-533	OXEC-533_1	533	contig_1	4785228	circular	chromosome	TRUE	1	CP099174.1	233/1000	0.932984	NA	B1	58	adk(6), fumC(4), gyrB(4), icd(16), mdh(24), purA(8), recA(14)	NA	acrF, pmrB_Y358N, blaEC, mdtM, glpT_E448K	EFFLUX, COLISTIN, BETA-LACTAM, FOSFOMYCIN	1	0	TCGATCCTACGTGACGGGCACTGGGCTGGAAGGTCACGATGCGGCTGGGCTTCTCCTGGTTGCAACGACAGCGCTCTAGCAATAGGAGTCCCGACCCAGATCGGCCTGGGGGGAGAGGACGCAACGAAACCGTGCTGATCTACGCCGCGA	GATTCCTAGGG	8.2	1db7a130-caae-4bdb-a835-417130f7bdf3	L27768	02/03/2016
OXEC-533	OXEC-533_2	533	contig_2	80081	circular	plasmid	TRUE	2.05	NZ_CP029997.1	124/1000	0.905377	conjugative	NA	NA	NA	NA	NA	NA	1	0	NA	NA	8.2	1db7a130-caae-4bdb-a835-417130f7bdf3	L27768	02/03/2016
OXEC-539	OXEC-539_1	539	1	5268054	circular	chromosome	TRUE	1	CP099174.1	142/1000	0.91124	NA	B2	12	adk(13), fumC(13), gyrB(9), icd(13), mdh(16), purA(10), recA(9)	NA	emrD, acrF, glpT_E448K, blaEC, pmrB_E123D, blaTEM-1	EFFLUX, FOSFOMYCIN, BETA-LACTAM, COLISTIN	2	1	CCAACCCTACGTGACGGGCACTGGGCTGGAAGGTCACGACGCGGCTGGTCTTCTCCTGGTTGAATCGATAGTGCCTAAGCAGCGAGTAACCCTATGCAAAGCGGTCTGGGGGGATAAGGCCCAACGAGGCCGTGCTGCTCCACGCCGCGA	GGCTCCTAGGG	>32.2	48847f46-090a-4cf2-af9f-d6ba161c75b3	L27820	02/03/2016
OXEC-539	OXEC-539_2	539	2	101840	circular	plasmid	TRUE	2.3	NZ_CP135246.1	838/1000	0.991619	conjugative	NA	NA	NA	IncB/O/K/Z_2	aph(6)-Id, blaTEM-1, aph(3'')-Ib, sul2	AMINOGLYCOSIDE, BETA-LACTAM, SULFONAMIDE	2	1	NA	NA	>32.2	48847f46-090a-4cf2-af9f-d6ba161c75b3	L27820	02/03/2016
OXEC-252	OXEC-252_1	252	contig_1	5155488	circular	chromosome	FALSE	1	CP099174.1	163/1000	0.917245	NA	D	69	adk(21), fumC(35), gyrB(27), icd(6), mdh(5), purA(5), recA(4)	NA	gyrA_D87N, glpT_E448K, tet(B), acrF, emrD, cyaA_S352T, blaEC, mdtM	QUINOLONE, FOSFOMYCIN, TETRACYCLINE, EFFLUX, FOSMIDOMYCIN, BETA-LACTAM	1	0	TTGATCCTACGAGACGGGCACTGGGCTGGGAGGTCACGATGTCTCTAGTCTTCTCCTGGTTGCATCGCTGGTGCTTGTGCAGCGAGTAACCCTCTGCGAAGCGGCCTGGGGGGATAAGGCGCAATGAGGCCGTGTTGCTCTACACTGCGA	GGC-CCTAGGG	>32.2	fb36a4a3-f96c-42e6-865b-a6c24ccd933a	L28010	16/07/2015
OXEC-252	OXEC-252_3	252	contig_3	14435	linear	plasmid	FALSE	1.23	CP088669.1	998/1000	0.999905	non-mobilizable	NA	NA	NA	NA	NA	NA	1	0	NA	NA	>32.2	fb36a4a3-f96c-42e6-865b-a6c24ccd933a	L28010	16/07/2015
OXEC-252	OXEC-252_4	252	contig_4	10318	circular	plasmid	FALSE	7.33	NZ_CP030334.1	970/1000	0.998551	mobilizable	NA	NA	NA	Col156_1, Col156_1	NA	NA	1	0	NA	NA	>32.2	fb36a4a3-f96c-42e6-865b-a6c24ccd933a	L28010	16/07/2015
OXEC-252	OXEC-252_5	252	contig_5	3695	linear	plasmid	FALSE	9.05	NZ_CP124413.1	990/1000	0.999522	mobilizable	NA	NA	NA	Col8282_1	NA	NA	1	0	NA	NA	>32.2	fb36a4a3-f96c-42e6-865b-a6c24ccd933a	L28010	16/07/2015
OXEC-252	OXEC-252_6	252	contig_6	811	linear	plasmid	FALSE	10.44	NZ_CP035724.1	791/791	1	non-mobilizable	NA	NA	NA	Col8282_1	NA	NA	1	0	NA	NA	>32.2	fb36a4a3-f96c-42e6-865b-a6c24ccd933a	L28010	16/07/2015
OXEC-252	OXEC-252_2	252	contig_7	131248	circular	plasmid	FALSE	1.99	NZ_CP030770.1	959/1000	0.998008	conjugative	NA	NA	NA	IncFII(29)_1_pUTI89, IncFIB(AP001918)_1, Col156_1	tet(B), sul1, aadA5, dfrA17, blaTEM-1, sul2, aph(3'')-Ib, aph(6)-Id	TETRACYCLINE, SULFONAMIDE, AMINOGLYCOSIDE, TRIMETHOPRIM, BETA-LACTAM	1	1	NA	NA	>32.2	fb36a4a3-f96c-42e6-865b-a6c24ccd933a	L28010	16/07/2015
OXEC-105	OXEC-105_1	105	contig_1	4981442	circular	chromosome	TRUE	1	CP099174.1	149/1000	0.91333	NA	B2	2619	adk(37), fumC(38), gyrB(286), icd(37), mdh(17), purA(11), recA(26)	NA	emrD, glpT_E448K, marR_S3N, mdtM, blaEC, pmrB_E123D	EFFLUX, FOSFOMYCIN, MULTIDRUG, BETA-LACTAM, COLISTIN	1	0	TCAACACTACGTGACGGACACTGGGCTGGAAGGTCACGACGCGGCTGGTCTTCTCCTGGTTGAATCGATAGTGCCTAAGCAGCGAGTAACCTTATGTAAGGCGGTCTGGGGGGATAAGGCCCAACGAGGCCGTGCTGCTCTATACCGCAA	AGCTTCTAGGG	8.2	0756600d-3aaa-4e6d-903e-ca1013923338	L28244	12/11/2014
OXEC-105	OXEC-105_3	105	contig_4	94241	circular	plasmid	TRUE	2.22	NZ_OX030730.1	955/1000	0.99781	conjugative	NA	NA	NA	IncB/O/K/Z_2	aph(6)-Id, blaTEM-1, aph(3'')-Ib, sul2	AMINOGLYCOSIDE, BETA-LACTAM, SULFONAMIDE	1	1	NA	NA	8.2	0756600d-3aaa-4e6d-903e-ca1013923338	L28244	12/11/2014
OXEC-105	OXEC-105_2	105	contig_7	114244	circular	plasmid	TRUE	1.91	NZ_LR130563.1	997/1000	0.999857	conjugative	NA	NA	NA	IncFIB(AP001918)_1, Col156_1, IncFII(29)_1_pUTI89	NA	NA	1	0	NA	NA	8.2	0756600d-3aaa-4e6d-903e-ca1013923338	L28244	12/11/2014
OXEC-253	OXEC-253_1	253	1	5093771	circular	chromosome	TRUE	1	CP099174.1	165/1000	0.917777	NA	D	362	adk(62), fumC(100), gyrB(17), icd(31), mdh(5), purA(5), recA(4)	NA	glpT_E448K, acrF, catA1, blaTEM-1, sul2, aph(3'')-Ib, aph(6)-Id, aph(3')-Ia, tet(A), uhpT_E350Q, emrD, cyaA_S352T, blaEC, mdtM	FOSFOMYCIN, EFFLUX, PHENICOL, BETA-LACTAM, SULFONAMIDE, AMINOGLYCOSIDE, TETRACYCLINE, FOSMIDOMYCIN	2	1	TTGATCCTACGAGACGGGCACTGGGCTGGGAGGTCACGATGTCTCTAGTCTTCTCCTGGTTGCATCGCTGGTGCTTGTGCAGCGAGTAACCCTCTGCGAAGCGGCCTGGGGGGATAAGGCGCAATGAGGCCGTGTTGCTCTACACTGCGA	GGCTCCTAGGG	32.2	7b9a5796-4ff9-4cf3-85e6-4ee32a9c142b	L28567	17/07/2015
OXEC-253	OXEC-253_2	253	2	137038	circular	plasmid	TRUE	2.21	NZ_CP038792.1	899/1000	0.994943	conjugative	NA	NA	NA	IncFIB(AP001918)_1, IncFIA_1	blaTEM-1	BETA-LACTAM	2	1	NA	NA	32.2	7b9a5796-4ff9-4cf3-85e6-4ee32a9c142b	L28567	17/07/2015
OXEC-253	OXEC-253_3	253	3	4671	circular	plasmid	TRUE	11.13	NZ_CP009169.1	996/1000	0.999809	non-mobilizable	NA	NA	NA	ColRNAI_1	NA	NA	2	0	NA	NA	32.2	7b9a5796-4ff9-4cf3-85e6-4ee32a9c142b	L28567	17/07/2015
OXEC-46	OXEC-46_1	46	1	5292840	circular	chromosome	TRUE	1	CP099174.1	162/1000	0.916976	NA	D	69	adk(21), fumC(35), gyrB(27), icd(6), mdh(5), purA(5), recA(4)	NA	blaEC, mdtM, glpT_E448K, acrF, emrD, cyaA_S352T	BETA-LACTAM, EFFLUX, FOSFOMYCIN, FOSMIDOMYCIN	1	0	TTGATCCTACGAGACGGGCACTGGGCTGGGAGGTCACGATGTCTCTAGTCTTCTCCTGGTTGCATCGCTGGTGCTTGTGCAGCGAGTAACCCTCTGCGAAGCGGCCTGGGGGGATAAGGCGCAATGAGGCCGTGTTGCTCTACACTGCGA	GGCTCCTAGGG	8.2	e9210537-efd8-4ba8-8449-c6947076b834	L29155	11/08/2013
OXEC-46	OXEC-46_2	46	2	147167	circular	plasmid	TRUE	1.95	NZ_CP030770.1	987/1000	0.999377	conjugative	NA	NA	NA	IncFIB(AP001918)_1, Col156_1, IncFII(29)_1_pUTI89	mph(A), blaTEM-1, catA1, sul1, aadA5, dfrA17, sul2, aph(3'')-Ib, aph(6)-Id	MACROLIDE, BETA-LACTAM, PHENICOL, SULFONAMIDE, AMINOGLYCOSIDE, TRIMETHOPRIM	1	1	NA	NA	8.2	e9210537-efd8-4ba8-8449-c6947076b834	L29155	11/08/2013
OXEC-46	OXEC-46_3	46	3	43815	circular	plasmid	TRUE	2.63	CP056799.1	809/1000	0.989958	conjugative	NA	NA	NA	NA	NA	NA	1	0	NA	NA	8.2	e9210537-efd8-4ba8-8449-c6947076b834	L29155	11/08/2013
OXEC-46	OXEC-46_4	46	4	4072	circular	plasmid	TRUE	7.93	CP114350.1	987/1000	0.999377	mobilizable	NA	NA	NA	Col8282_1	NA	NA	1	0	NA	NA	8.2	e9210537-efd8-4ba8-8449-c6947076b834	L29155	11/08/2013
OXEC-336	OXEC-336_1	336	contig_1	4982328	circular	chromosome	TRUE	1	CP099174.1	151/1000	0.91391	NA	B2	131	adk(53), fumC(40), gyrB(47), icd(13), mdh(36), purA(28), recA(29)	NA	emrD, uhpT_E350Q, parE_I529L, ptsI_V25I, glpT_E448K, blaEC, pmrB_E123D	EFFLUX, FOSFOMYCIN, QUINOLONE, BETA-LACTAM, COLISTIN	1	0	TCAACCCTACGTGGCGGACACTGGGCTGGAAGGTCACGACGCGGCTGGTCTTCTCCTGGTTGAATCGATAGTGCCTAAGCAGCGAGTAACCCTATGTAAAGCGGTCTGGGGGGATAAGGCCCAACGAGGCCGTGCTGCTCTATACCGCAA	AGCTCCTAGGG	32.2	f0ac8beb-8c4b-4d6e-969c-f8df1419f898	L29683	02/11/2017
OXEC-336	OXEC-336_2	336	contig_2	97155	circular	plasmid	TRUE	2.21	LR213460.1	938/1000	0.996957	conjugative	NA	NA	NA	IncB/O/K/Z_2	sul2, aph(3'')-Ib, blaTEM-1, aph(6)-Id	SULFONAMIDE, AMINOGLYCOSIDE, BETA-LACTAM	1	1	NA	NA	32.2	f0ac8beb-8c4b-4d6e-969c-f8df1419f898	L29683	02/11/2017
OXEC-103	OXEC-103_1	103	1	5075542	circular	chromosome	TRUE	1	CP099174.1	165/1000	0.917777	NA	D	69	adk(21), fumC(35), gyrB(27), icd(6), mdh(5), purA(5), recA(4)	NA	blaEC, cyaA_S352T, emrD, acrF, glpT_E448K	BETA-LACTAM, FOSMIDOMYCIN, EFFLUX, FOSFOMYCIN	1	0	TTGATCCTACGAGACGGGCACTGGGCTGGGAGGTCACGATGTCTCTAGTCTTCTCCTGGTTGCATCGCTGGTGCTTGTGCAGCGAGTAACCCTCTGCGAAGCGGCCTGGGGGGATAAGGCGCAATGAGGCCGTGTTGCTCTACACTGCGA	GGCTCCTAGGG	4.2	19ac1ef4-26a2-4f4a-a587-aab58c10b3a6	L29882	17/11/2014
OXEC-103	OXEC-103_2	103	2	163779	circular	plasmid	TRUE	2.33	NZ_CP074681.1	977/1000	0.998893	conjugative	NA	NA	NA	IncFIB(AP001918)_1, IncFIC(FII)_1, IncFIA_1	tet(A), blaTEM-1	TETRACYCLINE, BETA-LACTAM	1	1	NA	NA	4.2	19ac1ef4-26a2-4f4a-a587-aab58c10b3a6	L29882	17/11/2014
OXEC-103	OXEC-103_3	103	3	71359	circular	plasmid	TRUE	3.45	NZ_CP049078.2	932/1000	0.996652	conjugative	NA	NA	NA	IncFII(pCoo)_1_pCoo	NA	NA	1	0	NA	NA	4.2	19ac1ef4-26a2-4f4a-a587-aab58c10b3a6	L29882	17/11/2014
OXEC-393	OXEC-393_1	393	1	5215921	circular	chromosome	TRUE	1	CP099174.1	164/1000	0.917512	NA	D	69	adk(21), fumC(35), gyrB(27), icd(6), mdh(5), purA(5), recA(4)	NA	mdtM, blaEC, cyaA_S352T, emrD, acrF, glpT_E448K, gyrA_S83A	EFFLUX, BETA-LACTAM, FOSMIDOMYCIN, FOSFOMYCIN, QUINOLONE	1	0	TTGATCCTACGAGACGGGCACTGGGCTGGGAGGTCACGATGTCTCTAGTCTTCTCCTGGTTGCATCGCTGGTGCTTGTGCAGCGAGTAACCCTCTGCGAAGCGGCCTGGGGGGATAAGGCGCAATGAGGCCGTGTTGCTCTACACTGCGA	GGCTCCTAGGG	16.2	c73f8433-b883-4d56-bf9c-fda0a20e3c90	L29946	18/04/2017
OXEC-393	OXEC-393_2	393	2	126913	circular	plasmid	TRUE	1.95	NZ_CP030770.1	992/1000	0.999618	conjugative	NA	NA	NA	IncFIB(AP001918)_1, Col156_1, IncFII(29)_1_pUTI89	blaTEM-1, sul1, aadA5, dfrA17	BETA-LACTAM, SULFONAMIDE, AMINOGLYCOSIDE, TRIMETHOPRIM	1	1	NA	NA	16.2	c73f8433-b883-4d56-bf9c-fda0a20e3c90	L29946	18/04/2017
OXEC-393	OXEC-393_3	393	3	96291	circular	plasmid	TRUE	1.45	NZ_CP009051.1	710/1000	0.983823	non-mobilizable	NA	NA	NA	p0111_1	NA	NA	1	0	NA	NA	16.2	c73f8433-b883-4d56-bf9c-fda0a20e3c90	L29946	18/04/2017
OXEC-393	OXEC-393_4	393	4	34964	circular	plasmid	TRUE	4.71	NZ_CP124389.1	861/1000	0.992899	conjugative	NA	NA	NA	IncX1_1	NA	NA	1	0	NA	NA	16.2	c73f8433-b883-4d56-bf9c-fda0a20e3c90	L29946	18/04/2017
OXEC-44	OXEC-44_1	44	contig_1	4997309	circular	chromosome	TRUE	1	CP099174.1	148/1000	0.913038	NA	B2	95	adk(37), fumC(38), gyrB(19), icd(37), mdh(17), purA(11), recA(26)	NA	emrD, glpT_E448K, gyrA_S83L, marR_S3N, blaEC, pmrB_E123D	EFFLUX, FOSFOMYCIN, QUINOLONE, MULTIDRUG, BETA-LACTAM, COLISTIN	1	0	TCAACACTACGTGACGGACACTGGGCTGGAAGGTCACGACGCGGCTGGTCTTCTCCTGGTTGAATCGATAGTGCCTAAGCAGCGAGTAACCTTATGTAAGGCGGTCTGGGGGGATAAGGCCCAACGAGGCCGTGCTGCTCTATACCGCAA	AGCTTCTAGGG	8.2	76a1f80d-5f2d-4627-9c6b-378c1300a54b	L30065	17/08/2013
OXEC-44	OXEC-44_2	44	contig_4	147062	circular	plasmid	TRUE	1.68	OY754399.1	994/1000	0.999713	conjugative	NA	NA	NA	IncFII_1, IncFIB(AP001918)_1	aph(6)-Id, aph(3'')-Ib, sul2, blaTEM-1, dfrA5	AMINOGLYCOSIDE, SULFONAMIDE, BETA-LACTAM, TRIMETHOPRIM	1	1	NA	NA	8.2	76a1f80d-5f2d-4627-9c6b-378c1300a54b	L30065	17/08/2013
OXEC-44	OXEC-44_4	44	contig_5	10345	circular	plasmid	TRUE	6.09	NZ_LR898881.1	929/1000	0.996499	mobilizable	NA	NA	NA	Col156_1, Col156_1	NA	NA	1	0	NA	NA	8.2	76a1f80d-5f2d-4627-9c6b-378c1300a54b	L30065	17/08/2013
OXEC-44	OXEC-44_3	44	contig_6	19375	circular	plasmid	TRUE	2.5	NZ_CP063704.1	736/1000	0.98551	non-mobilizable	NA	NA	NA	ColRNAI_1, Col(MG828)_1, ColRNAI_1, Col(MG828)_1, ColRNAI_1, Col(MG828)_1, ColRNAI_1, Col(MG828)_1	NA	NA	1	0	NA	NA	8.2	76a1f80d-5f2d-4627-9c6b-378c1300a54b	L30065	17/08/2013
OXEC-42	OXEC-42_1	42	contig_1	5091810	circular	chromosome	TRUE	1	CP099174.1	146/1000	0.912446	NA	B2	95	adk(37), fumC(38), gyrB(19), icd(37), mdh(17), purA(11), recA(26)	NA	emrD, pmrB_E123D, blaEC, marR_S3N, glpT_E448K, acrF	EFFLUX, COLISTIN, BETA-LACTAM, MULTIDRUG, FOSFOMYCIN	1	0	TCAACACTACGTGACGGACACTGGGCTGGAAGGTCACGACGCGGCTGGTCTTCTCCTGGTTGAATCGATAGTGCCTAAGCAGCGAGTAACCTTATGTAAGGCGGTCTGGGGGGATAAGGCCCAACGAGGCCGTGCTGCTCTATACCGCAA	AGCTTCTAGGG	>32.2	c9ed3c57-9f06-4f39-a28b-b7beee031279	L31139	23/08/2013
OXEC-42	OXEC-42_2	42	contig_4	131273	circular	plasmid	TRUE	2.45	CP088425.1	992/1000	0.999618	conjugative	NA	NA	NA	IncFIB(AP001918)_1	NA	NA	1	0	NA	NA	>32.2	c9ed3c57-9f06-4f39-a28b-b7beee031279	L31139	23/08/2013
OXEC-42	OXEC-42_3	42	contig_5	93528	circular	plasmid	TRUE	14.73	NZ_CP058363.1	857/1000	0.992678	conjugative	NA	NA	NA	IncB/O/K/Z_2	blaTEM-1, aph(3'')-Ib, aph(6)-Id	BETA-LACTAM, AMINOGLYCOSIDE	1	1	NA	NA	>32.2	c9ed3c57-9f06-4f39-a28b-b7beee031279	L31139	23/08/2013
OXEC-42	OXEC-42_4	42	contig_6	33814	circular	plasmid	TRUE	3.46	NZ_CP035754.1	992/1000	0.999618	conjugative	NA	NA	NA	IncX4_2	NA	NA	1	0	NA	NA	>32.2	c9ed3c57-9f06-4f39-a28b-b7beee031279	L31139	23/08/2013
OXEC-42	OXEC-42_5	42	contig_7	18305	circular	plasmid	TRUE	5.29	NZ_CP061761.1	630/1000	0.978239	mobilizable	NA	NA	NA	Col156_1, Col156_1, Col156_1	NA	NA	1	0	NA	NA	>32.2	c9ed3c57-9f06-4f39-a28b-b7beee031279	L31139	23/08/2013
OXEC-41	OXEC-41_1	41	contig_1	4913900	circular	chromosome	TRUE	1	CP099174.1	207/1000	0.927742	NA	A	-	adk(6), fumC(11), gyrB(4), icd(8), mdh(923), purA(8), recA(2)	NA	acrF, blaEC	EFFLUX, BETA-LACTAM	1	0	TCGATCTCAAGTGACGGGCACTGGGCTGGGAGGCCACGACGCGGCTGGTCTTCTCCTGGTTGCAACGACAGCGCTCTAGCAATAGGAGTCCCGACCCAGAGCGGCCTGGGGGGAGAGGGCGCAACGAAACCGTGCTGATCTACACCGCGA	GGCTCCTAGGG	4.2	302015b9-e2b3-4c88-adc2-f89878c471a8	L31237	24/08/2013
OXEC-41	OXEC-41_2	41	contig_10	135659	circular	plasmid	TRUE	2.63	CP059905.1	989/1000	0.999473	conjugative	NA	NA	NA	IncFIB(AP001918)_1	tet(A)	TETRACYCLINE	1	0	NA	NA	4.2	302015b9-e2b3-4c88-adc2-f89878c471a8	L31237	24/08/2013
OXEC-41	OXEC-41_4	41	contig_11	93802	circular	plasmid	TRUE	2.32	NZ_OW848982.1	989/1000	0.999473	conjugative	NA	NA	NA	IncI1_1_Alpha	blaTEM-1	BETA-LACTAM	1	1	NA	NA	4.2	302015b9-e2b3-4c88-adc2-f89878c471a8	L31237	24/08/2013
OXEC-41	OXEC-41_3	41	contig_12	97045	circular	plasmid	TRUE	1.55	CP099053.1	739/1000	0.9857	non-mobilizable	NA	NA	NA	p0111_1	NA	NA	1	0	NA	NA	4.2	302015b9-e2b3-4c88-adc2-f89878c471a8	L31237	24/08/2013
OXEC-41	OXEC-41_7	41	contig_7	4416	circular	plasmid	TRUE	7.92	NZ_AP022094.1	581/1000	0.974474	mobilizable	NA	NA	NA	ColRNAI_1	NA	NA	1	0	NA	NA	4.2	302015b9-e2b3-4c88-adc2-f89878c471a8	L31237	24/08/2013
OXEC-41	OXEC-41_6	41	contig_8	10694	circular	plasmid	TRUE	8.83	CP088798.1	966/1000	0.998354	mobilizable	NA	NA	NA	ColRNAI_1, ColRNAI_1	NA	NA	1	0	NA	NA	4.2	302015b9-e2b3-4c88-adc2-f89878c471a8	L31237	24/08/2013
OXEC-41	OXEC-41_5	41	contig_9	17252	circular	plasmid	TRUE	6.11	NZ_CP074188.1	666/1000	0.980831	non-mobilizable	NA	NA	NA	ColRNAI_1, ColRNAI_1	NA	NA	1	0	NA	NA	4.2	302015b9-e2b3-4c88-adc2-f89878c471a8	L31237	24/08/2013
OXEC-370	OXEC-370_1	370	1	5112237	circular	chromosome	TRUE	1	CP099174.1	225/1000	0.931433	NA	C	-	adk(6), fumC(4), gyrB(12), icd(~553), mdh(20), purA(12), recA(7)	NA	acrF, glpT_E448K, mdtM, blaEC, pmrB_Y358N	EFFLUX, FOSFOMYCIN, BETA-LACTAM, COLISTIN	1	0	TCGATCCTACGTGACGGGCACTGGGCTGGGAGGTCATGGCGCAGCTGGTCTTCTCCTGGTTGCATCGACATCCCTTGAGCAGCAGGAGTCCCGACCCAGAGCGGCCTGGGGGGAGAGGATGCAACGAAACCGTGCTGATCTACGCCGCGA	GATTCCTAGGG	16.2	c28e132c-d464-45a7-a3ad-b00db3761af5	L3133	30/03/2018
OXEC-370	OXEC-370_2	370	2	171428	circular	plasmid	TRUE	2.13	NZ_CP019018.1	864/1000	0.993063	conjugative	NA	NA	NA	IncFIB(AP001918)_1, IncFIC(FII)_1	tet(A), blaTEM-1	TETRACYCLINE, BETA-LACTAM	1	1	NA	NA	16.2	c28e132c-d464-45a7-a3ad-b00db3761af5	L3133	30/03/2018
OXEC-370	OXEC-370_3	370	3	2337	circular	plasmid	TRUE	15.37	NZ_CP080145.1	994/1000	0.999713	non-mobilizable	NA	NA	NA	NA	NA	NA	1	0	NA	NA	16.2	c28e132c-d464-45a7-a3ad-b00db3761af5	L3133	30/03/2018
OXEC-39	OXEC-39_1	39	1	4810883	circular	chromosome	TRUE	1	CP099174.1	233/1000	0.932984	NA	B1	58	adk(6), fumC(4), gyrB(4), icd(16), mdh(24), purA(8), recA(14)	NA	acrF, glpT_E448K, mdtM, blaEC, pmrB_Y358N	EFFLUX, FOSFOMYCIN, BETA-LACTAM, COLISTIN	1	0	TCGATCCTACGTGACGGGCACTGGGCTGGAAGGTCACGATGCGGCTGGGCTTCTCCTGGTTGCAACGACAGCGCTCTAGCAATAGGAGTCCCGACCCAGAGCGGCCTGGGGGGAGAGGACGCAACGAAACCGTGCTGATCTACGCCGCGA	GATTCCTAGGG	8.2	29bcca51-bee9-47b3-92c6-595d05f8f14c	L31461	26/08/2013
OXEC-39	OXEC-39_2	39	2	155747	circular	plasmid	TRUE	1.63	CP063726.1	997/1000	0.999857	conjugative	NA	NA	NA	IncFIB(AP001918)_1, IncFII_1	tet(A), dfrA5, blaTEM-1, sul2, aph(3'')-Ib, aph(6)-Id, aph(3')-Ia	TETRACYCLINE, TRIMETHOPRIM, BETA-LACTAM, SULFONAMIDE, AMINOGLYCOSIDE	1	1	NA	NA	8.2	29bcca51-bee9-47b3-92c6-595d05f8f14c	L31461	26/08/2013
OXEC-39	OXEC-39_3	39	3	44750	circular	plasmid	TRUE	3.66	CP058067.1	965/1000	0.998305	conjugative	NA	NA	NA	IncX1_1	NA	NA	1	0	NA	NA	8.2	29bcca51-bee9-47b3-92c6-595d05f8f14c	L31461	26/08/2013
OXEC-39	OXEC-39_4	39	4	6762	circular	plasmid	TRUE	10.57	NZ_CP025235.1	992/1000	0.999618	mobilizable	NA	NA	NA	ColRNAI_1	NA	NA	1	0	NA	NA	8.2	29bcca51-bee9-47b3-92c6-595d05f8f14c	L31461	26/08/2013
OXEC-39	OXEC-39_5	39	5	6647	circular	plasmid	TRUE	11.19	NZ_CP016519.1	999/1000	0.999952	mobilizable	NA	NA	NA	ColRNAI_1	NA	NA	1	0	NA	NA	8.2	29bcca51-bee9-47b3-92c6-595d05f8f14c	L31461	26/08/2013
OXEC-296	OXEC-296_1	296	1	5127087	circular	chromosome	TRUE	1	CP099174.1	146/1000	0.912446	NA	B2	12	adk(13), fumC(13), gyrB(9), icd(13), mdh(16), purA(10), recA(9)	NA	emrD, acrF, glpT_E448K, blaEC, pmrB_E123D	EFFLUX, FOSFOMYCIN, BETA-LACTAM, COLISTIN	1	0	CCAACCCTACGTGACGGGCACTGGGCTGGAAGGTCACGACGCGGCTGGTCTTCTCCTGGTTGAATCGATAGTGCCTAAGCAGCGAGTAACCCTATGCAAAGCGGTCTGGGGGGATAAGGCCCAACGAGGCCGTGCTGCTCCACGCCGCGA	GGCTCCTAGGG	8.2	9688a48d-3190-44b5-bc87-389e5842496b	L3217	09/01/2016
OXEC-296	OXEC-296_2	296	2	107821	circular	plasmid	TRUE	2.69	NZ_OX030731.1	658/1000	0.980266	conjugative	NA	NA	NA	IncX1_1, IncFII_1	blaTEM-1	BETA-LACTAM	1	1	NA	NA	8.2	9688a48d-3190-44b5-bc87-389e5842496b	L3217	09/01/2016
OXEC-371	OXEC-371_1	371	1	5088063	circular	chromosome	FALSE	1	CP099174.1	165/1000	0.917777	NA	D	69	adk(21), fumC(35), gyrB(27), icd(6), mdh(5), purA(5), recA(4)	NA	mdtM, blaEC, cyaA_S352T, emrD, acrF, glpT_E448K	EFFLUX, BETA-LACTAM, FOSMIDOMYCIN, FOSFOMYCIN	1	0	TTGATCCTACGAGACGGGCACTGGGCTGGGAGGTCACGATGTCTCTAGTCTTCTCCTGGTTGCATCGCTGGTGCTTGTGCAGCGAGTAACCCTCTGCGAAGCGGCCTGGGGGGATAAGGCGCAATGAGGCCGTGTTGCTCTACACTGCGA	GGCTCCTAGGG	8.2	7e2170f0-1a3d-4274-852f-4b0f23c4e1b8	L3270	31/03/2018
OXEC-371	OXEC-371_2	371	2	110877	linear	plasmid	FALSE	2.11	NZ_CP109930.1	578/1000	0.974234	conjugative	NA	NA	NA	IncFIC(FII)_1	aph(6)-Id, aph(3'')-Ib, sul2, blaTEM-1, mph(A), dfrA14, tet(A)	AMINOGLYCOSIDE, SULFONAMIDE, BETA-LACTAM, MACROLIDE, TRIMETHOPRIM, TETRACYCLINE	1	1	NA	NA	8.2	7e2170f0-1a3d-4274-852f-4b0f23c4e1b8	L3270	31/03/2018
OXEC-371	OXEC-371_3	371	3	7462	circular	plasmid	FALSE	8.91	CP056633.1	997/1000	0.999857	mobilizable	NA	NA	NA	Col156_1	NA	NA	1	0	NA	NA	8.2	7e2170f0-1a3d-4274-852f-4b0f23c4e1b8	L3270	31/03/2018
OXEC-371	OXEC-371_4	371	4	4245	circular	plasmid	FALSE	8.33	CP099105.1	997/1000	0.999857	mobilizable	NA	NA	NA	Col440I_1, Col440II_1	NA	NA	1	0	NA	NA	8.2	7e2170f0-1a3d-4274-852f-4b0f23c4e1b8	L3270	31/03/2018
OXEC-371	OXEC-371_5	371	5	4072	circular	plasmid	FALSE	9.75	CP114350.1	1000/1000	1	mobilizable	NA	NA	NA	Col8282_1	NA	NA	1	0	NA	NA	8.2	7e2170f0-1a3d-4274-852f-4b0f23c4e1b8	L3270	31/03/2018
OXEC-371	OXEC-371_6	371	6	2579	circular	plasmid	FALSE	12.35	NZ_CP039508.1	984/1000	0.999232	mobilizable	NA	NA	NA	Col440I_1	qnrB19	QUINOLONE	1	0	NA	NA	8.2	7e2170f0-1a3d-4274-852f-4b0f23c4e1b8	L3270	31/03/2018
OXEC-371	OXEC-371_7	371	7	1796	circular	plasmid	FALSE	8.37	NZ_CP117019.1	908/1000	0.995415	mobilizable	NA	NA	NA	NA	NA	NA	1	0	NA	NA	8.2	7e2170f0-1a3d-4274-852f-4b0f23c4e1b8	L3270	31/03/2018
OXEC-117	OXEC-117_1	117	1	5365090	circular	chromosome	TRUE	1	CP099174.1	157/1000	0.915608	NA	D	69	adk(21), fumC(35), gyrB(27), icd(6), mdh(5), purA(5), recA(4)	NA	mdtM, blaEC, cyaA_S352T, emrD, acrF, glpT_E448K, gyrA_S83L	EFFLUX, BETA-LACTAM, FOSMIDOMYCIN, FOSFOMYCIN, QUINOLONE	1	0	TTGATCCTACGAGACGGGCACTGGGCTGGGAGGTCACGATGTCTCTAGTCTTCTCCTGGTTGCATCGCTGGTGCTTGTGCAGCGAGTAACCCTCTGCGAAGCGGCCTGTGGGGATAAGGCGCAATGAGGCCGTGTTGCTCTACACTGCGA	GGCTCCTAGGG	32.2	3ace2797-1fa5-4c6d-990a-8aac23c9a112	L3288	07/09/2014
OXEC-117	OXEC-117_2	117	2	141456	circular	plasmid	TRUE	2.14	NZ_CP095539.1	948/1000	0.99746	conjugative	NA	NA	NA	IncFIB(AP001918)_1, Col156_1, IncFII(29)_1_pUTI89	tet(B), catA1, aadA5, dfrA17, blaTEM-1, sul2, aph(3'')-Ib, aph(6)-Id	TETRACYCLINE, PHENICOL, AMINOGLYCOSIDE, TRIMETHOPRIM, BETA-LACTAM, SULFONAMIDE	1	1	NA	NA	32.2	3ace2797-1fa5-4c6d-990a-8aac23c9a112	L3288	07/09/2014
OXEC-117	OXEC-117_3	117	3	35224	circular	plasmid	TRUE	3.61	NZ_CP023905.1	981/1000	0.999087	conjugative	NA	NA	NA	IncX4_2	NA	NA	1	0	NA	NA	32.2	3ace2797-1fa5-4c6d-990a-8aac23c9a112	L3288	07/09/2014
OXEC-117	OXEC-117_4	117	4	7465	circular	plasmid	TRUE	11.71	CP077283.1	941/1000	0.997108	mobilizable	NA	NA	NA	Col156_1	NA	NA	1	0	NA	NA	32.2	3ace2797-1fa5-4c6d-990a-8aac23c9a112	L3288	07/09/2014
OXEC-117	OXEC-117_5	117	5	5720	circular	plasmid	TRUE	10.64	NZ_CP122591.1	977/1000	0.998893	non-mobilizable	NA	NA	NA	NA	NA	NA	1	0	NA	NA	32.2	3ace2797-1fa5-4c6d-990a-8aac23c9a112	L3288	07/09/2014
OXEC-117	OXEC-117_6	117	6	4079	circular	plasmid	TRUE	5.16	CP114350.1	997/1000	0.999857	mobilizable	NA	NA	NA	Col8282_1	NA	NA	1	0	NA	NA	32.2	3ace2797-1fa5-4c6d-990a-8aac23c9a112	L3288	07/09/2014
OXEC-480	OXEC-480_1	480	1	5203146	circular	chromosome	TRUE	1	CP099174.1	160/1000	0.916433	NA	F	62	adk(28), fumC(33), gyrB(25), icd(29), mdh(7), purA(11), recA(24)	NA	emrD, uhpT_E350Q, blaEC, gyrA_S83L, glpT_E448K, acrF, cyaA_S352T, aadA1, sat2, dfrA1	EFFLUX, FOSFOMYCIN, BETA-LACTAM, QUINOLONE, FOSMIDOMYCIN, AMINOGLYCOSIDE, STREPTOTHRICIN, TRIMETHOPRIM	1	0	TCAACCCTACGTGACGGGCACTGGGCTGGAAGGTCACGACGCGGCTGGTCTTCTCCTGGTTGAATCGATAGTGCCTAAGCAGCGAGTAACCTTATGCAAAGCGGTCTGGGGGGATAAGGCCCAACGAGGCCGTGCTACTCTATACCGCAA	GGCTCCTAGGG	4.2	51135b3f-cf63-49c3-bf31-e2165a317233	L33478	14/03/2016
OXEC-480	OXEC-480_2	480	2	41150	circular	plasmid	TRUE	3.63	CP056803.1	987/1000	0.999377	mobilizable	NA	NA	NA	IncFIB(AP001918)_1, IncFII(29)_1_pUTI89	blaTEM-1	BETA-LACTAM	1	1	NA	NA	4.2	51135b3f-cf63-49c3-bf31-e2165a317233	L33478	14/03/2016
OXEC-480	OXEC-480_3	480	3	5954	circular	plasmid	TRUE	9.46	NC_017655.1	977/1000	0.998893	mobilizable	NA	NA	NA	ColRNAI_1	NA	NA	1	0	NA	NA	4.2	51135b3f-cf63-49c3-bf31-e2165a317233	L33478	14/03/2016
OXEC-480	OXEC-480_4	480	4	5210	circular	plasmid	TRUE	9.82	CP056804.1	996/1000	0.999809	mobilizable	NA	NA	NA	ColRNAI_1	NA	NA	1	0	NA	NA	4.2	51135b3f-cf63-49c3-bf31-e2165a317233	L33478	14/03/2016
OXEC-480	OXEC-480_5	480	5	5165	circular	plasmid	TRUE	5.98	CP056805.1	1000/1000	1	mobilizable	NA	NA	NA	Col156_1	NA	NA	1	0	NA	NA	4.2	51135b3f-cf63-49c3-bf31-e2165a317233	L33478	14/03/2016
OXEC-480	OXEC-480_6	480	6	1549	circular	plasmid	TRUE	4.92	NZ_CP031905.1	984/1000	0.999232	mobilizable	NA	NA	NA	Col(MG828)_1	NA	NA	1	0	NA	NA	4.2	51135b3f-cf63-49c3-bf31-e2165a317233	L33478	14/03/2016
OXEC-339	OXEC-339_1	339	1	5063434	circular	chromosome	TRUE	1	CP099174.1	167/1000	0.918304	NA	D	69	adk(21), fumC(35), gyrB(27), icd(6), mdh(5), purA(5), recA(4)	NA	emrD, acrF, glpT_E448K, blaEC, cyaA_S352T	EFFLUX, FOSFOMYCIN, BETA-LACTAM, FOSMIDOMYCIN	1	0	TTGATCCTACGAGACGGGCACTGGGCTGGGAGGTCACGATGTCTCTAGTCTTCTCCTGGTTGCATCGCTGGTGCTTGTGCAGCGAGTAACCCTCTGCGAAGCGGCCTGGGGGGATAAGGCGCAATGAGGCCGTGTTGCTCTACACTGCGA	GGCTCCTAGGG	8.2	6ec64691-9754-4a88-8a1a-95fa4cdfc2d8	L33734	10/11/2017
OXEC-339	OXEC-339_2	339	2	131414	circular	plasmid	TRUE	1.7	NZ_CP119001.1	980/1000	0.999038	conjugative	NA	NA	NA	IncFIB(AP001918)_1, IncFII_1	blaTEM-1	BETA-LACTAM	1	1	NA	NA	8.2	6ec64691-9754-4a88-8a1a-95fa4cdfc2d8	L33734	10/11/2017
OXEC-339	OXEC-339_3	339	3	129572	circular	plasmid	TRUE	2.08	NZ_CP100501.1	866/1000	0.993172	conjugative	NA	NA	NA	IncB/O/K/Z_4	NA	NA	1	0	NA	NA	8.2	6ec64691-9754-4a88-8a1a-95fa4cdfc2d8	L33734	10/11/2017
OXEC-339	OXEC-339_4	339	4	2535	circular	plasmid	TRUE	17.06	NZ_CP101218.1	913/1000	0.995675	non-mobilizable	NA	NA	NA	NA	NA	NA	1	0	NA	NA	8.2	6ec64691-9754-4a88-8a1a-95fa4cdfc2d8	L33734	10/11/2017
OXEC-339	OXEC-339_5	339	5	2312	circular	plasmid	TRUE	18.55	NZ_CP005932.1	957/1000	0.997909	non-mobilizable	NA	NA	NA	Col(MG828)_1	NA	NA	1	0	NA	NA	8.2	6ec64691-9754-4a88-8a1a-95fa4cdfc2d8	L33734	10/11/2017
OXEC-339	OXEC-339_6	339	6	1552	circular	plasmid	TRUE	7.98	NZ_CP133459.1	1000/1000	1	mobilizable	NA	NA	NA	Col(MG828)_1	NA	NA	1	0	NA	NA	8.2	6ec64691-9754-4a88-8a1a-95fa4cdfc2d8	L33734	10/11/2017
OXEC-340	OXEC-340_1	340	contig_1	4858508	circular	chromosome	TRUE	1	CP099174.1	150/1000	0.913621	NA	B2	372	adk(88), fumC(103), gyrB(19), icd(36), mdh(23), purA(44), recA(26)	NA	acrF, glpT_E448K, aph(3'')-Ib, aph(6)-Id, aadA1, sul1, blaTEM-1, blaEC, pmrB_E123D, aadA1, sat2, dfrA1, emrD	EFFLUX, FOSFOMYCIN, AMINOGLYCOSIDE, SULFONAMIDE, BETA-LACTAM, COLISTIN, STREPTOTHRICIN, TRIMETHOPRIM	1	1	CCAACCCTACGTGACGGGCACTGGGCTGGAAGGTCACGACGCGGCTGGTCTTCTCCTGGTTGAATCGATAGTGCCTAAGCAGCGAGTAACCCTATGCAAAGCGGTCTGGGGGGATAAGGCCCAACGAGGCCGTGCTGCTCCACGCCGCGA	GGCTCCTAGGG	8.2	77f03c56-16b6-42ae-934a-ba9c909cd7b4	L33783	10/11/2017
OXEC-255	OXEC-255_1	255	1	4999710	circular	chromosome	TRUE	1	CP099174.1	148/1000	0.913038	NA	B2	95	adk(37), fumC(38), gyrB(19), icd(37), mdh(17), purA(11), recA(26)	NA	emrD, acrF, glpT_E448K, marR_S3N, mdtM, blaEC, pmrB_E123D	EFFLUX, FOSFOMYCIN, MULTIDRUG, BETA-LACTAM, COLISTIN	2	0	TCAACACTACGTGACGGACACTGGGCTGGAAGGTCACGACGCGGCTGGTCTTCTCCTGGTTGAATCGATAGTGCCTAAGCAGCGAGTAACCTTATGTAAGGCGGTCTGGGGGGATAAGGCCCAACGAGGCCGTGCTGCTCTATACCGCAA	AGCTTCTAGGG	16.2	c6fe6ca7-1e21-48d0-abe0-03d1a0051018	L33831	28/07/2015
OXEC-255	OXEC-255_2	255	2	114229	circular	plasmid	TRUE	1.78	NZ_LR130563.1	999/1000	0.999952	conjugative	NA	NA	NA	IncFIB(AP001918)_1, Col156_1, IncFII(29)_1_pUTI89	NA	NA	2	0	NA	NA	16.2	c6fe6ca7-1e21-48d0-abe0-03d1a0051018	L33831	28/07/2015
OXEC-255	OXEC-255_3	255	3	95395	circular	plasmid	TRUE	1.87	NZ_CP051713.1	880/1000	0.993931	conjugative	NA	NA	NA	IncB/O/K/Z_2	blaTEM-1, aph(6)-Id, blaTEM-1, aph(3'')-Ib, sul2	BETA-LACTAM, AMINOGLYCOSIDE, SULFONAMIDE	2	2	NA	NA	16.2	c6fe6ca7-1e21-48d0-abe0-03d1a0051018	L33831	28/07/2015
OXEC-255	OXEC-255_4	255	4	4072	circular	plasmid	TRUE	8.45	CP114350.1	1000/1000	1	mobilizable	NA	NA	NA	Col8282_1	NA	NA	2	0	NA	NA	16.2	c6fe6ca7-1e21-48d0-abe0-03d1a0051018	L33831	28/07/2015
OXEC-396	OXEC-396_1	396	contig_1	5038733	circular	chromosome	TRUE	1	CP099174.1	169/1000	0.918825	NA	F	-	adk(92), fumC(4), gyrB(87), icd(96), mdh(923?), purA(58), recA(2)	NA	cyaA_S352T, emrD, acrF, glpT_E448K, mdtM, blaEC	FOSMIDOMYCIN, EFFLUX, FOSFOMYCIN, BETA-LACTAM	1	0	TCAACCCTACGTGACGGGCACTGGGCTGGAAGGTCACGACGCGGCTGGTCTTCTCCTGGTTGAATCGATAGTGCCTAAGCAGCGAGTAACATTATGCAAAGCGGTCTGGGGGCATAAGGCCCAACGAGGCCGTGCTGCTCTACGCCGCGA	AGCTCCTAGGG	8.2	1e805e34-e750-4b92-b475-7aee0df3eae5	L33892	27/04/2017
OXEC-396	OXEC-396_2	396	contig_2	166866	circular	plasmid	TRUE	1.84	OY754350.1	991/1000	0.99957	conjugative	NA	NA	NA	IncFIA_1, IncFIC(FII)_1, IncFIB(AP001918)_1	blaTEM-1, aph(6)-Id, aph(3'')-Ib, sul2, dfrA14	BETA-LACTAM, AMINOGLYCOSIDE, SULFONAMIDE, TRIMETHOPRIM	1	1	NA	NA	8.2	1e805e34-e750-4b92-b475-7aee0df3eae5	L33892	27/04/2017
OXEC-396	OXEC-396_3	396	contig_3	93492	circular	plasmid	TRUE	1.53	CP100027.1	843/1000	0.9919	non-mobilizable	NA	NA	NA	IncY_1	NA	NA	1	0	NA	NA	8.2	1e805e34-e750-4b92-b475-7aee0df3eae5	L33892	27/04/2017
OXEC-396	OXEC-396_4	396	contig_4	10700	circular	plasmid	TRUE	0.99	NZ_CP061761.1	764/1000	0.987263	mobilizable	NA	NA	NA	Col156_1, Col156_1, Col156_1	NA	NA	1	0	NA	NA	8.2	1e805e34-e750-4b92-b475-7aee0df3eae5	L33892	27/04/2017
OXEC-341	OXEC-341_1	341	contig_1	5010836	circular	chromosome	TRUE	1	CP099174.1	148/1000	0.913038	NA	B2	-	adk(37), fumC(38), gyrB(19), icd(37), mdh(~923), purA(11), recA(26)	NA	emrD, acrF, glpT_E448K, gyrA_S83L, marR_S3N, blaEC, pmrB_E123D	EFFLUX, FOSFOMYCIN, QUINOLONE, MULTIDRUG, BETA-LACTAM, COLISTIN	1	0	TCAACACTACGTGACGGACACTGGGCTGGAAGGTCACGACGCGGCTGGTCTTCTCCTGGTTGAATCGATAGTGCCTAAGCAGCGAGTAACCTTATGTAAGGCGGTCTGGGGGGATAAGGCCCAACGAGGCCGTGCTGCTCTATACCGCAA	AGCTTCTAGGG	8.2	fff721ac-bd2e-476e-8e20-11587e2280ab	L34263	11/11/2017
OXEC-341	OXEC-341_3	341	contig_2	5172	circular	plasmid	TRUE	10.68	NZ_LR898881.1	942/1000	0.997159	mobilizable	NA	NA	NA	Col156_1	NA	NA	1	0	NA	NA	8.2	fff721ac-bd2e-476e-8e20-11587e2280ab	L34263	11/11/2017
OXEC-341	OXEC-341_2	341	contig_3	147057	circular	plasmid	TRUE	1.57	OY754399.1	995/1000	0.999761	conjugative	NA	NA	NA	IncFIB(AP001918)_1, IncFII_1	dfrA5, blaTEM-1, sul2, aph(3'')-Ib, aph(6)-Id	TRIMETHOPRIM, BETA-LACTAM, SULFONAMIDE, AMINOGLYCOSIDE	1	1	NA	NA	8.2	fff721ac-bd2e-476e-8e20-11587e2280ab	L34263	11/11/2017
OXEC-341	OXEC-341_4	341	contig_4	4876	circular	plasmid	TRUE	7.85	NZ_CP063704.1	961/1000	0.998107	non-mobilizable	NA	NA	NA	Col(MG828)_1, ColRNAI_1	NA	NA	1	0	NA	NA	8.2	fff721ac-bd2e-476e-8e20-11587e2280ab	L34263	11/11/2017
OXEC-492	OXEC-492_1	492	1	4972367	circular	chromosome	TRUE	1	CP099174.1	225/1000	0.931433	NA	C	88	adk(6), fumC(4), gyrB(12), icd(1), mdh(20), purA(12), recA(7)	NA	acrF, glpT_E448K, gyrA_S83L, mdtM, blaEC, pmrB_Y358N	EFFLUX, FOSFOMYCIN, QUINOLONE, BETA-LACTAM, COLISTIN	2	0	TCGATCCTACGTGACGGGCACTGGGCTGGGAGGTCATGGCGCAGCTGGTCTTCTCCTGGTTGCATCGACATCCATTGAGCAGCAGGAGTCCCGACCCAGAGCGGCCTGGGGGGAGAGGATGCAACGAAACCGTGCTGATCTACGCCGCGA	GATTCCTAGGG	16.2	3503a750-54f1-48ce-bc9b-d6b3deba5d7b	L34714	16/03/2016
OXEC-492	OXEC-492_5	492	5	5168	circular	plasmid	TRUE	15.98	NZ_CP135696.1	997/1000	0.999857	mobilizable	NA	NA	NA	Col156_1	NA	NA	2	0	NA	NA	16.2	3503a750-54f1-48ce-bc9b-d6b3deba5d7b	L34714	16/03/2016
OXEC-492	OXEC-492_2	492	2	149035	circular	plasmid	TRUE	2.62	NZ_CP018994.1	988/1000	0.999425	conjugative	NA	NA	NA	IncFIB(AP001918)_1, IncFII_1	tet(A), dfrA5, blaTEM-1, sul2, aph(3'')-Ib, aph(6)-Id, aph(3')-Ia	TETRACYCLINE, TRIMETHOPRIM, BETA-LACTAM, SULFONAMIDE, AMINOGLYCOSIDE	2	1	NA	NA	16.2	3503a750-54f1-48ce-bc9b-d6b3deba5d7b	L34714	16/03/2016
OXEC-492	OXEC-492_4	492	4	6647	circular	plasmid	TRUE	9.4	NZ_CP091536.1	994/1000	0.999713	mobilizable	NA	NA	NA	ColRNAI_1	NA	NA	2	0	NA	NA	16.2	3503a750-54f1-48ce-bc9b-d6b3deba5d7b	L34714	16/03/2016
OXEC-492	OXEC-492_3	492	3	78922	circular	plasmid	TRUE	3.91	NZ_CP095511.1	837/1000	0.991563	conjugative	NA	NA	NA	IncFII(pRSB107)_1_pRSB107	blaTEM-1	BETA-LACTAM	2	1	NA	NA	16.2	3503a750-54f1-48ce-bc9b-d6b3deba5d7b	L34714	16/03/2016
OXEC-492	OXEC-492_6	492	6	1549	circular	plasmid	TRUE	13.29	NZ_CP069466.1	1000/1000	1	mobilizable	NA	NA	NA	Col(MG828)_1	NA	NA	2	0	NA	NA	16.2	3503a750-54f1-48ce-bc9b-d6b3deba5d7b	L34714	16/03/2016
OXEC-35	OXEC-35_1	35	contig_1	4733852	circular	chromosome	TRUE	1	CP099174.1	149/1000	0.91333	NA	B2	569	adk(13), fumC(38), gyrB(84), icd(13), mdh(17), purA(64), recA(34)	NA	pmrB_E123D, blaEC, marR_S3N, glpT_E448K, parE_D475E, acrF, emrD	COLISTIN, BETA-LACTAM, MULTIDRUG, FOSFOMYCIN, QUINOLONE, EFFLUX	1	0	CCAACCCTACGTGACGGGCACTGGGCTGGAAGGTCACGACGCGGCTGGTCTTCTCCTGGTTGAATCGATAGTGCCTAAGCAGCGAGTAACCCTATGCAAAGCGGTCTGGGGGGATAAGGCCCAAAGAGGCCGTGCTGCTCCACGCCGCGA	GGCTCCTAGGG	8.2	6a8a5982-af87-4363-beaa-f4184460f54d	L34872	13/09/2013
OXEC-35	OXEC-35_2	35	contig_2	150117	circular	plasmid	TRUE	1.73	NZ_CP030770.1	955/1000	0.99781	conjugative	NA	NA	NA	IncFII(29)_1_pUTI89, Col156_1, IncFIB(AP001918)_1	mph(A), sul2, aph(3'')-Ib, aph(6)-Id, blaTEM-1, sul1, aadA5, dfrA17, catA1, tet(B)	MACROLIDE, SULFONAMIDE, AMINOGLYCOSIDE, BETA-LACTAM, TRIMETHOPRIM, PHENICOL, TETRACYCLINE	1	1	NA	NA	8.2	6a8a5982-af87-4363-beaa-f4184460f54d	L34872	13/09/2013
OXEC-34	OXEC-34_1	34	contig_1	4994365	circular	chromosome	FALSE	1	CP099174.1	194/1000	0.924881	NA	A	746	adk(10), fumC(7), gyrB(4), icd(8), mdh(12), purA(8), recA(2)	NA	acrF, tet(B), mdtM, blaEC	EFFLUX, TETRACYCLINE, BETA-LACTAM	3	0	TCGATCCTACGTGAGGGGCACTGTGCTGGAAGGTCACGATGCGGCTGGTCTTCTCCTGGTTGCATCGACAGCGCTTGTGCAGCGAGTAACCCTATGCGAAGCGGCCTGGGGGGAGAAGGCGCAACGAAGCCGTGCTGCTTTTCGCTGCGG	GGCTCCTAGGG	>32.2	01ebf48a-dfae-4f34-8601-414bdd9d64d4	L34918	14/09/2013
OXEC-34	OXEC-34_5	34	contig_11	63282	circular	plasmid	FALSE	3.34	NZ_CP103510.1	993/1000	0.999666	non-mobilizable	NA	NA	NA	IncY_1, IncFIA(HI1)_1_HI1	NA	NA	3	0	NA	NA	>32.2	01ebf48a-dfae-4f34-8601-414bdd9d64d4	L34918	14/09/2013
OXEC-34	OXEC-34_10	34	contig_12	5163	circular	plasmid	FALSE	16.49	CP088759.1	988/1000	0.999425	mobilizable	NA	NA	NA	Col156_1	NA	NA	3	0	NA	NA	>32.2	01ebf48a-dfae-4f34-8601-414bdd9d64d4	L34918	14/09/2013
OXEC-34	OXEC-34_8	34	contig_13	8140	circular	plasmid	FALSE	4.04	NZ_CP124381.1	835/1000	0.99145	mobilizable	NA	NA	NA	NA	NA	NA	3	0	NA	NA	>32.2	01ebf48a-dfae-4f34-8601-414bdd9d64d4	L34918	14/09/2013
OXEC-34	OXEC-34_3	34	contig_2	97744	circular	plasmid	FALSE	3	NZ_OW969692.1	905/1000	0.995258	conjugative	NA	NA	NA	IncB/O/K/Z_2	aph(6)-Id, blaTEM-1, aph(3'')-Ib, sul2	AMINOGLYCOSIDE, BETA-LACTAM, SULFONAMIDE	3	1	NA	NA	>32.2	01ebf48a-dfae-4f34-8601-414bdd9d64d4	L34918	14/09/2013
OXEC-34	OXEC-34_2	34	contig_3	118125	circular	plasmid	FALSE	3.79	NZ_AP024113.1	940/1000	0.997058	conjugative	NA	NA	NA	IncFIA_1, IncFIB(AP001918)_1, IncFIC(FII)_1	NA	NA	3	0	NA	NA	>32.2	01ebf48a-dfae-4f34-8601-414bdd9d64d4	L34918	14/09/2013
OXEC-34	OXEC-34_6	34	contig_6	13970	linear	plasmid	FALSE	8.52	NZ_CP116926.1	991/1000	0.99957	mobilizable	NA	NA	NA	ColRNAI_1, ColRNAI_1	blaTEM-1, mph(A), blaTEM-1	BETA-LACTAM, MACROLIDE	3	2	NA	NA	>32.2	01ebf48a-dfae-4f34-8601-414bdd9d64d4	L34918	14/09/2013
OXEC-34	OXEC-34_4	34	contig_7	73520	circular	plasmid	FALSE	4.77	CP124997.1	773/1000	0.987814	conjugative	NA	NA	NA	NA	aph(3')-Ia, mph(A)	AMINOGLYCOSIDE, MACROLIDE	3	0	NA	NA	>32.2	01ebf48a-dfae-4f34-8601-414bdd9d64d4	L34918	14/09/2013
OXEC-34	OXEC-34_9	34	contig_8	6469	linear	plasmid	FALSE	3.56	NZ_CP135659.1	990/1000	0.999522	non-mobilizable	NA	NA	NA	NA	NA	NA	3	0	NA	NA	>32.2	01ebf48a-dfae-4f34-8601-414bdd9d64d4	L34918	14/09/2013
OXEC-34	OXEC-34_7	34	contig_9	8946	linear	plasmid	FALSE	3.82	NZ_CP135503.1	809/1000	0.989958	non-mobilizable	NA	NA	NA	NA	NA	NA	3	0	NA	NA	>32.2	01ebf48a-dfae-4f34-8601-414bdd9d64d4	L34918	14/09/2013
OXEC-342	OXEC-342_1	342	contig_1	4926028	circular	chromosome	TRUE	1	CP099174.1	230/1000	0.932408	NA	B1	58	adk(6), fumC(4), gyrB(4), icd(16), mdh(24), purA(8), recA(14)	NA	pmrB_Y358N, blaEC, mdtM, glpT_E448K, acrF	COLISTIN, BETA-LACTAM, EFFLUX, FOSFOMYCIN	1	0	TCGATCCTACGTGACGGGCACTGGGCTGGAAGGTCACGATGCGGCTGGGCTTCTCCTGGTTGCAACGACAGCGCTCTAGCAATAGGAGTCCCGACCCAGAGCGGCCTGGGGGGAGAGGACGCAACGAAACCGTGCTGATCTACGCCGCGA	GATTCCTAGGG	8.2	e5e4bb7b-32c9-4f9d-ada2-e31c5812a2f3	L35005	13/11/2017
OXEC-342	OXEC-342_2	342	contig_2	155123	circular	plasmid	TRUE	1.52	OY754399.1	996/1000	0.999809	conjugative	NA	NA	NA	IncFII_1, IncFIB(AP001918)_1	tet(A), dfrA5, blaTEM-1, sul2, aph(3'')-Ib, aph(6)-Id	TETRACYCLINE, TRIMETHOPRIM, BETA-LACTAM, SULFONAMIDE, AMINOGLYCOSIDE	1	1	NA	NA	8.2	e5e4bb7b-32c9-4f9d-ada2-e31c5812a2f3	L35005	13/11/2017
OXEC-178	OXEC-178_3	178	contig_1	147994	circular	plasmid	TRUE	1.68	OY754399.1	988/1000	0.999425	conjugative	NA	NA	NA	IncFII_1, IncFIB(AP001918)_1	aph(6)-Id, aph(3'')-Ib, sul2, blaTEM-1, dfrA5	AMINOGLYCOSIDE, SULFONAMIDE, BETA-LACTAM, TRIMETHOPRIM	1	1	NA	NA	8.2	a2883541-cd94-4024-bc3b-26b903faeb07	L35169	28/02/2014
OXEC-178	OXEC-178_1	178	contig_2	4950143	circular	chromosome	TRUE	1	CP099174.1	149/1000	0.91333	NA	B2	95	adk(37), fumC(38), gyrB(19), icd(37), mdh(17), purA(11), recA(26)	NA	blaEC, pmrB_E123D, emrD, acrF, glpT_E448K, gyrA_D87G, marR_S3N	BETA-LACTAM, COLISTIN, EFFLUX, FOSFOMYCIN, QUINOLONE/TRICLOSAN, MULTIDRUG	1	0	TCAACACTACGTGACGGACACTGGGCTGGAAGGTCACGACGCGGCTGGTCTTCTCCTGGTTGAATCGATAGTGCCTAAGCAGCGAGTAACCTTATGTAAGGCGGTCTGGGGGGATAAGGCCCAACGAGGCCGTGCTGCTCTATACCGCAA	AGCTTCTAGGG	8.2	a2883541-cd94-4024-bc3b-26b903faeb07	L35169	28/02/2014
OXEC-178	OXEC-178_2	178	contig_3	242258	circular	plasmid	TRUE	1.49	NZ_CP123599.1	640/1000	0.978972	conjugative	NA	NA	NA	IncHI2A_1, RepA_1_pKPC-CAV1321, IncHI2_1	NA	NA	1	0	NA	NA	8.2	a2883541-cd94-4024-bc3b-26b903faeb07	L35169	28/02/2014
OXEC-178	OXEC-178_5	178	contig_4	9761	circular	plasmid	TRUE	5.28	NZ_CP063704.1	959/1000	0.998008	non-mobilizable	NA	NA	NA	Col(MG828)_1, ColRNAI_1, Col(MG828)_1, ColRNAI_1	NA	NA	1	0	NA	NA	8.2	a2883541-cd94-4024-bc3b-26b903faeb07	L35169	28/02/2014
OXEC-178	OXEC-178_4	178	contig_5	10331	circular	plasmid	TRUE	6.5	NZ_CP041341.1	917/1000	0.995882	mobilizable	NA	NA	NA	Col156_1, Col156_1	NA	NA	1	0	NA	NA	8.2	a2883541-cd94-4024-bc3b-26b903faeb07	L35169	28/02/2014
OXEC-178	OXEC-178_6	178	contig_6	5537	circular	plasmid	TRUE	14.98	NZ_CP100550.1	651/1000	0.979767	mobilizable	NA	NA	NA	Col(MG828)_1, Col(MG828)_1, Col(MG828)_1	NA	NA	1	0	NA	NA	8.2	a2883541-cd94-4024-bc3b-26b903faeb07	L35169	28/02/2014
OXEC-11	OXEC-11_1	11	contig_1	5039736	circular	chromosome	TRUE	1	CP054241.1	165/1000	0.917777	NA	B2	131	adk(53), fumC(40), gyrB(47), icd(13), mdh(36), purA(28), recA(29)	NA	pmrB_E123D, blaEC, mdtM, gyrA_D87N, gyrA_S83L, glpT_E448K, ptsI_V25I, parC_E84V, parC_S80I, parE_I529L, acrF, uhpT_E350Q, emrD	COLISTIN, BETA-LACTAM, EFFLUX, QUINOLONE, FOSFOMYCIN	2	0	TCAACCCTACGTGGCGGACACTGGGCTGGAAGGTCACGACGCGGCTGGTCTTCTCCTGGTTGAATCGATAGTGCCTAAGCAGCGAGTAACCCTATGTAAAGCGGTCTGGGGGGATAAGGCCCAACGAGGCCGTGCTGCTCTATACCGCAA	AGCTCCTAGGG	32.2	d80c2151-3d83-425f-98de-ecab98306efe	L3526	26/11/2013
OXEC-11	OXEC-11_2	11	contig_2	131305	circular	plasmid	TRUE	2.14	NZ_CP018978.1	875/1000	0.993662	conjugative	NA	NA	NA	IncFIA_1, IncFII_1	tet(A), aph(6)-Id, aph(3'')-Ib, sul2, blaTEM-1	TETRACYCLINE, AMINOGLYCOSIDE, SULFONAMIDE, BETA-LACTAM	2	1	NA	NA	32.2	d80c2151-3d83-425f-98de-ecab98306efe	L3526	26/11/2013
OXEC-11	OXEC-11_4	11	contig_3	11432	circular	plasmid	TRUE	6.01	CP088447.1	968/1000	0.998452	mobilizable	NA	NA	NA	Col156_1, Col156_1	NA	NA	2	0	NA	NA	32.2	d80c2151-3d83-425f-98de-ecab98306efe	L3526	26/11/2013
OXEC-11	OXEC-11_3	11	contig_4	109138	circular	plasmid	TRUE	1.96	CP048936.1	662/1000	0.980549	conjugative	NA	NA	NA	IncB/O/K/Z_2	aadA1, dfrA1, blaTEM-1, sul2	AMINOGLYCOSIDE, TRIMETHOPRIM, BETA-LACTAM, SULFONAMIDE	2	1	NA	NA	32.2	d80c2151-3d83-425f-98de-ecab98306efe	L3526	26/11/2013
OXEC-398	OXEC-398_1	398	1	5124444	circular	chromosome	TRUE	1	CP099174.1	164/1000	0.917512	NA	D	69	adk(21), fumC(35), gyrB(27), icd(6), mdh(5), purA(5), recA(4)	NA	blaEC, mdtM, glpT_E448K, acrF, emrD, cyaA_S352T	BETA-LACTAM, EFFLUX, FOSFOMYCIN, FOSMIDOMYCIN	1	0	TTGATCCTACGAGACGGGCACTGGGCTGGGAGGTCACGATGTCTCTAGTCTTCTCCTGGTTGCATCGCTGGTGCTTGTGCAGCGAGTAACCCTCTGCGAAGCGGCCTGGGGGGATAAGGCGCAATGAGGCCGTGTTGCTCTACACTGCGA	GGCTCCTAGGG	8.2	53a12544-fb0d-4056-9d7c-4017362a9d8b	L35272	30/04/2017
OXEC-398	OXEC-398_2	398	2	151516	circular	plasmid	TRUE	2.76	CP048868.1	880/1000	0.993931	conjugative	NA	NA	NA	IncFIB(AP001918)_1, Col156_1, IncFII(pRSB107)_1_pRSB107, IncFIA_1	mph(A), dfrA14	MACROLIDE, TRIMETHOPRIM	1	0	NA	NA	8.2	53a12544-fb0d-4056-9d7c-4017362a9d8b	L35272	30/04/2017
OXEC-398	OXEC-398_3	398	3	83957	circular	plasmid	TRUE	3.2	NZ_OX030702.1	858/1000	0.992734	conjugative	NA	NA	NA	IncFIC(FII)_1	blaTEM-1	BETA-LACTAM	1	1	NA	NA	8.2	53a12544-fb0d-4056-9d7c-4017362a9d8b	L35272	30/04/2017
OXEC-398	OXEC-398_4	398	4	5631	circular	plasmid	TRUE	19.02	CP088798.1	995/1000	0.999761	mobilizable	NA	NA	NA	ColRNAI_1	NA	NA	1	0	NA	NA	8.2	53a12544-fb0d-4056-9d7c-4017362a9d8b	L35272	30/04/2017
OXEC-398	OXEC-398_5	398	5	5163	circular	plasmid	TRUE	12.29	NZ_CP070121.1	995/1000	0.999761	mobilizable	NA	NA	NA	Col156_1	NA	NA	1	0	NA	NA	8.2	53a12544-fb0d-4056-9d7c-4017362a9d8b	L35272	30/04/2017
OXEC-344	OXEC-344_1	344	contig_1	4865601	circular	chromosome	TRUE	1	CP099174.1	227/1000	0.931825	NA	B1	162	adk(9), fumC(65), gyrB(5), icd(1), mdh(9), purA(13), recA(6)	NA	pmrB_Y358N, blaEC, mdtM, gyrA_D87N, gyrA_S83L, glpT_E448K, parC_S80I, acrF	COLISTIN, BETA-LACTAM, EFFLUX, QUINOLONE, FOSFOMYCIN	1	0	TCGATCCTACGTGACGGGCACTGGGCTGGAAGGTCACGATGCGGCTGAGCTTCTCCTGGTTGCAACGACAGCGCTCTAGCAATAGGAGTCCCGACCCAGAGCGGCCTGGGGGGAGAGGACGCAACGAAACCGTGCTGATCTACGCCGCGA	GATTCCTAGGG	8.2	fe1ec099-66de-4e5e-98de-bb98f8f03b48	L35566	14/11/2017
OXEC-344	OXEC-344_3	344	contig_2	112258	circular	plasmid	TRUE	1.22	CP057251.1	798/1000	0.989312	non-mobilizable	NA	NA	NA	IncFIB(pHCM2)_1_pHCM2	NA	NA	1	0	NA	NA	8.2	fe1ec099-66de-4e5e-98de-bb98f8f03b48	L35566	14/11/2017
OXEC-344	OXEC-344_2	344	contig_3	152236	circular	plasmid	TRUE	1.9	NZ_CP010141.1	979/1000	0.99899	conjugative	NA	NA	NA	IncFIB(AP001918)_1, IncFIC(FII)_1	sul2, aph(3'')-Ib, aph(6)-Id, aadA5, dfrA17, catA1, tet(B), blaTEM-1	SULFONAMIDE, AMINOGLYCOSIDE, TRIMETHOPRIM, PHENICOL, TETRACYCLINE, BETA-LACTAM	1	1	NA	NA	8.2	fe1ec099-66de-4e5e-98de-bb98f8f03b48	L35566	14/11/2017
OXEC-345	OXEC-345_1	345	1	4987014	circular	chromosome	FALSE	1	CP099174.1	150/1000	0.913621	NA	B2	95	adk(37), fumC(38), gyrB(19), icd(37), mdh(17), purA(11), recA(26)	NA	emrD, acrF, glpT_E448K, marR_S3N, blaEC, pmrB_E123D	EFFLUX, FOSFOMYCIN, MULTIDRUG, BETA-LACTAM, COLISTIN	1	0	TCAACACTACGTGACGGACACTGGGCTGGAAGGTCACGACGCGGCTGGTCTTCTCCTGGTTGAATCGATAGTGCCTAAGCAGCGAGTAACCTTATGTAAGGCGGTCTGGGGGGATAAGGCCCAACGAGGCCGTGCTGCTCTATACCGCAA	AGCTTCTAGGG	8.2	c595cee0-a310-4c30-a6cb-caf0f8ceb3e8	L35586	14/11/2017
OXEC-345	OXEC-345_2	345	2	148410	circular	plasmid	FALSE	1.57	OY754399.1	998/1000	0.999905	conjugative	NA	NA	NA	IncFIB(AP001918)_1, IncFII_1	dfrA5, blaTEM-1, aph(6)-Id, aph(3'')-Ib, sul2	TRIMETHOPRIM, BETA-LACTAM, AMINOGLYCOSIDE, SULFONAMIDE	1	1	NA	NA	8.2	c595cee0-a310-4c30-a6cb-caf0f8ceb3e8	L35586	14/11/2017
OXEC-345	OXEC-345_3	345	3	41857	linear	plasmid	FALSE	3.2	NZ_CP032206.1	663/1000	0.98062	non-mobilizable	NA	NA	NA	NA	NA	NA	1	0	NA	NA	8.2	c595cee0-a310-4c30-a6cb-caf0f8ceb3e8	L35586	14/11/2017
OXEC-345	OXEC-345_4	345	4	6170	circular	plasmid	FALSE	10.56	CP125018.1	570/1000	0.973588	mobilizable	NA	NA	NA	Col156_1	NA	NA	1	0	NA	NA	8.2	c595cee0-a310-4c30-a6cb-caf0f8ceb3e8	L35586	14/11/2017
OXEC-345	OXEC-345_5	345	5	5153	circular	plasmid	FALSE	12.11	NZ_CP082070.1	1000/1000	1	mobilizable	NA	NA	NA	ColRNAI_1	NA	NA	1	0	NA	NA	8.2	c595cee0-a310-4c30-a6cb-caf0f8ceb3e8	L35586	14/11/2017
OXEC-345	OXEC-345_6	345	6	4078	circular	plasmid	FALSE	11.34	CP057407.1	980/1000	0.999038	mobilizable	NA	NA	NA	ColRNAI_1	NA	NA	1	0	NA	NA	8.2	c595cee0-a310-4c30-a6cb-caf0f8ceb3e8	L35586	14/11/2017
OXEC-345	OXEC-345_7	345	7	4072	circular	plasmid	FALSE	9.15	NZ_CP082071.1	996/1000	0.999809	mobilizable	NA	NA	NA	Col8282_1	NA	NA	1	0	NA	NA	8.2	c595cee0-a310-4c30-a6cb-caf0f8ceb3e8	L35586	14/11/2017
OXEC-345	OXEC-345_8	345	8	1538	circular	plasmid	FALSE	7.15	NZ_CP095159.1	988/1000	0.999425	mobilizable	NA	NA	NA	Col(MG828)_1	NA	NA	1	0	NA	NA	8.2	c595cee0-a310-4c30-a6cb-caf0f8ceb3e8	L35586	14/11/2017
OXEC-343	OXEC-343_1	343	contig_1	5081248	circular	chromosome	TRUE	1	CP099174.1	163/1000	0.917245	NA	D	-	adk(35), fumC(37), gyrB(29), icd(25), mdh(923?), purA(5), recA(73)	NA	blaEC, cyaA_S352T, emrD, acrF, parE_S458A, parC_S80I, glpT_E448K, gyrA_D87N, gyrA_S83L	BETA-LACTAM, FOSMIDOMYCIN, EFFLUX, QUINOLONE, FOSFOMYCIN	1	0	TTGATCCTACGTGACGGGCACTGGACTGTGGGGTCATGGCGCCTCTGGTCTTCTCCTGGTTGCATCCCTGGTGCTTGAGCAGCGAGTAACCCTCTGCGAAGCGGCCTGGGGGGATAAGGCGCAACGAAGCCGTGCTGCTCTACGCCGCGA	GGCTCTGTGAG	>32.2	731d94ca-2355-480e-9131-bf40e00a4ede	L35654	14/11/2017
OXEC-343	OXEC-343_2	343	contig_2	134115	circular	plasmid	TRUE	2.49	NZ_CP015160.1	907/1000	0.995363	conjugative	NA	NA	NA	Col156_1, IncFIB(AP001918)_1	blaTEM-1, tet(A), aph(6)-Id, aph(3'')-Ib, sul2, mph(A), sul1, aadA5, dfrA17	BETA-LACTAM, TETRACYCLINE, AMINOGLYCOSIDE, SULFONAMIDE, MACROLIDE, TRIMETHOPRIM	1	1	NA	NA	>32.2	731d94ca-2355-480e-9131-bf40e00a4ede	L35654	14/11/2017
OXEC-343	OXEC-343_4	343	contig_3	5160	circular	plasmid	TRUE	10.27	NZ_CP074038.1	976/1000	0.998844	mobilizable	NA	NA	NA	Col156_1	NA	NA	1	0	NA	NA	>32.2	731d94ca-2355-480e-9131-bf40e00a4ede	L35654	14/11/2017
OXEC-343	OXEC-343_3	343	contig_4	5627	circular	plasmid	TRUE	20.29	CP088798.1	984/1000	0.999232	mobilizable	NA	NA	NA	ColRNAI_1	NA	NA	1	0	NA	NA	>32.2	731d94ca-2355-480e-9131-bf40e00a4ede	L35654	14/11/2017
OXEC-474	OXEC-474_5	474	5	3726	circular	plasmid	TRUE	7.95	NZ_CP012638.1	651/1000	0.979767	mobilizable	NA	NA	NA	Col156_1	NA	NA	1	0	NA	NA	8.2	76a04114-730e-45ae-b011-aeeec92eb090	L35691	18/03/2016
OXEC-474	OXEC-474_1	474	1	5138730	circular	chromosome	TRUE	1	CP099174.1	139/1000	0.910314	NA	B2	95	adk(37), fumC(38), gyrB(19), icd(37), mdh(17), purA(11), recA(26)	NA	marR_S3N, mdtM, blaEC, pmrB_E123D, emrD, acrF, glpT_E448K	MULTIDRUG, EFFLUX, BETA-LACTAM, COLISTIN, FOSFOMYCIN	1	0	TCAACACTACGTGACGGACACTGGGCTGGAAGGTCACGACGCGGCTGGTCTTCTCCTGGTTGAATCGATAGTGCCTAAGCAGCGAGTAACCTTATGTAAGGCGGTCTGGGGGGATAAGGCCCAACGAGGCCGTGCTGCTCTATACCGCAA	AGCTTCTAGGG	8.2	76a04114-730e-45ae-b011-aeeec92eb090	L35691	18/03/2016
OXEC-474	OXEC-474_4	474	4	6995	circular	plasmid	TRUE	13.18	NZ_CP018987.1	985/1000	0.999281	mobilizable	NA	NA	NA	ColRNAI_1	NA	NA	1	0	NA	NA	8.2	76a04114-730e-45ae-b011-aeeec92eb090	L35691	18/03/2016
OXEC-474	OXEC-474_3	474	3	95528	circular	plasmid	TRUE	1.77	CP070396.1	747/1000	0.986206	conjugative	NA	NA	NA	IncB/O/K/Z_2	blaTEM-1, tet(A)	BETA-LACTAM, TETRACYCLINE	1	1	NA	NA	8.2	76a04114-730e-45ae-b011-aeeec92eb090	L35691	18/03/2016
OXEC-474	OXEC-474_2	474	2	133856	circular	plasmid	TRUE	1.67	NC_011747.1	1000/1000	1	conjugative	NA	NA	NA	IncFIB(AP001918)_1	NA	NA	1	0	NA	NA	8.2	76a04114-730e-45ae-b011-aeeec92eb090	L35691	18/03/2016
OXEC-256	OXEC-256_1	256	contig_1	5153363	circular	chromosome	TRUE	1	CP099174.1	146/1000	0.912446	NA	B2	12	adk(13), fumC(13), gyrB(9), icd(13), mdh(16), purA(10), recA(9)	NA	glpT_E448K, tet(A), aph(6)-Id, aph(3'')-Ib, sul2, blaTEM-1, emrD, pmrB_E123D, blaEC	FOSFOMYCIN, TETRACYCLINE, AMINOGLYCOSIDE, SULFONAMIDE, BETA-LACTAM, EFFLUX, COLISTIN	1	1	CCAACCCTACGTGACGGGCACTGGGCTGGAAGGTCACGACGCGGCTGGTCTTCTCCTGGTTGAATCGATAGTGCCTAAGCAGCGAGTAACCCTATGCAAAGCGGTCTGGGGGGATAAGGCCCAACGAGGCCGTGCTGCTCCACGCCGCGA	GGCTCCTAGGG	16.2	5bb714fc-c599-4f7e-9f2f-e981aa4af658	L35751	03/08/2015
OXEC-256	OXEC-256_2	256	contig_4	66942	circular	plasmid	TRUE	2.79	NZ_AP022172.1	828/1000	0.991053	conjugative	NA	NA	NA	IncFII(pRSB107)_1_pRSB107	NA	NA	1	0	NA	NA	16.2	5bb714fc-c599-4f7e-9f2f-e981aa4af658	L35751	03/08/2015
OXEC-257	OXEC-257_1	257	contig_1	5212116	circular	chromosome	FALSE	1	CP099174.1	163/1000	0.917245	NA	D	-	aroC(620), dnaN(558), hemD(492), hisD(759), purE(614), sucA(580), thrA(~633)	NA	blaEC, cyaA_S352T, emrD, acrF, parC_S57T, glpT_E448K, mdtM	BETA-LACTAM, FOSMIDOMYCIN, EFFLUX, QUINOLONE, FOSFOMYCIN	1	0	------CCCAGTGACGGGCACTGGGCTGGGAGGCCACAACGCGGCTGGTCTTCTCCTGGTTGCAACGACAGCGCTCTAGCAATAGGAGTCCCGACCCAGAGCGGCCTGGGGGGAGAGGGCGCAACGAAACCGTGCTGATCTACACTGCGA	GGCTCCTAGGG	4.2	65380db0-9a7f-4631-846f-b95a2b2a7e7f	L35965	04/08/2015
OXEC-257	OXEC-257_2	257	contig_2	172044	circular	plasmid	FALSE	1.48	NZ_CP129273.1	821/1000	0.990652	conjugative	NA	NA	NA	IncFIB(AP001918)_1, IncFIC(FII)_1	blaTEM-1, sul1, aadA1, tet(A), aph(6)-Id, aph(3'')-Ib	BETA-LACTAM, SULFONAMIDE, AMINOGLYCOSIDE, TETRACYCLINE	1	1	NA	NA	4.2	65380db0-9a7f-4631-846f-b95a2b2a7e7f	L35965	04/08/2015
OXEC-257	OXEC-257_3	257	contig_3	14126	linear	plasmid	FALSE	1.47	CP061244.1	848/1000	0.99218	non-mobilizable	NA	NA	NA	NA	NA	NA	1	0	NA	NA	4.2	65380db0-9a7f-4631-846f-b95a2b2a7e7f	L35965	04/08/2015
OXEC-257	OXEC-257_4	257	contig_4	11450	linear	plasmid	FALSE	1.73	CP054241.1	629/1000	0.978165	non-mobilizable	NA	NA	NA	NA	NA	NA	1	0	NA	NA	4.2	65380db0-9a7f-4631-846f-b95a2b2a7e7f	L35965	04/08/2015
OXEC-99	OXEC-99_3	99	contig_10	87983	circular	plasmid	FALSE	2.29	CP057924.1	791/1000	0.988897	conjugative	NA	NA	NA	IncI1_1_Alpha	NA	NA	1	0	NA	NA	8.2	3ac8e22f-029f-47d8-bca9-06289da35550	L36004	02/12/2014
OXEC-99	OXEC-99_8	99	contig_12	2154	linear	plasmid	FALSE	6.7	NZ_CP049124.1	980/1000	0.999038	non-mobilizable	NA	NA	NA	NA	NA	NA	1	0	NA	NA	8.2	3ac8e22f-029f-47d8-bca9-06289da35550	L36004	02/12/2014
OXEC-99	OXEC-99_5	99	contig_2	19136	linear	plasmid	FALSE	1.67	NZ_CP134387.1	459/1000	0.963598	non-mobilizable	NA	NA	NA	NA	NA	NA	1	0	NA	NA	8.2	3ac8e22f-029f-47d8-bca9-06289da35550	L36004	02/12/2014
OXEC-99	OXEC-99_4	99	contig_3	20000	linear	plasmid	FALSE	1.53	CP088669.1	503/1000	0.967807	non-mobilizable	NA	NA	NA	NA	NA	NA	1	0	NA	NA	8.2	3ac8e22f-029f-47d8-bca9-06289da35550	L36004	02/12/2014
OXEC-99	OXEC-99_6	99	contig_4	9388	linear	plasmid	FALSE	2.07	CP088669.1	663/1000	0.98062	non-mobilizable	NA	NA	NA	NA	NA	NA	1	0	NA	NA	8.2	3ac8e22f-029f-47d8-bca9-06289da35550	L36004	02/12/2014
OXEC-99	OXEC-99_2	99	contig_9	126842	circular	plasmid	FALSE	2.18	NZ_CP135659.1	647/1000	0.97948	conjugative	NA	NA	NA	IncFIC(FII)_1, IncFIB(AP001918)_1	blaTEM-1, tet(B)	BETA-LACTAM, TETRACYCLINE	1	1	NA	NA	8.2	3ac8e22f-029f-47d8-bca9-06289da35550	L36004	02/12/2014
OXEC-99	OXEC-99_1	99	contig_1	5146540	circular	chromosome	FALSE	1	CP099174.1	165/1000	0.917777	NA	D	69	adk(21), fumC(35), gyrB(27), icd(6), mdh(5), purA(5), recA(4)	pENTAS02_1	acrF, emrD, cyaA_S352T, blaEC, mdtM, gyrA_S83L, glpT_E448K	EFFLUX, FOSMIDOMYCIN, BETA-LACTAM, QUINOLONE, FOSFOMYCIN	1	0	TTGATCCTACGAGACGGGCACTGGGCTGGGAGGTCACGATGTCTCTAGTCTTCTCCTGGTTGCATCGCTGGTGCTTGTGCAGCGAGTAACCCTCTGCGAAGCGGCCTGGGGGGATAAGGCGCAATGAGGCCGTGTTGCTCTACACTGCGA	GGCTCCTAGGG	8.2	3ac8e22f-029f-47d8-bca9-06289da35550	L36004	02/12/2014
OXEC-99	OXEC-99_9	99	contig_5	1309	linear	plasmid	FALSE	1.76	OW848878.1	1000/1000	1	non-mobilizable	NA	NA	NA	NA	NA	NA	1	0	NA	NA	8.2	3ac8e22f-029f-47d8-bca9-06289da35550	L36004	02/12/2014
OXEC-99	OXEC-99_10	99	contig_6	980	linear	plasmid	FALSE	1.73	NZ_CP019252.1	918/960	0.997872	non-mobilizable	NA	NA	NA	NA	NA	NA	1	0	NA	NA	8.2	3ac8e22f-029f-47d8-bca9-06289da35550	L36004	02/12/2014
OXEC-99	OXEC-99_7	99	contig_7	4576	linear	plasmid	FALSE	7.24	CP056406.1	992/1000	0.999618	mobilizable	NA	NA	NA	Col156_1	NA	NA	1	0	NA	NA	8.2	3ac8e22f-029f-47d8-bca9-06289da35550	L36004	02/12/2014
OXEC-99	OXEC-99_11	99	contig_8	718	linear	plasmid	FALSE	5.43	NZ_CP058577.1	655/698	0.996977	non-mobilizable	NA	NA	NA	NA	NA	NA	1	0	NA	NA	8.2	3ac8e22f-029f-47d8-bca9-06289da35550	L36004	02/12/2014
OXEC-177	OXEC-177_1	177	contig_1	4827622	circular	chromosome	TRUE	1	CP099174.1	150/1000	0.913621	NA	B2	131	adk(53), fumC(40), gyrB(47), icd(13), mdh(36), purA(28), recA(29)	NA	pmrB_E123D, blaEC, ptsI_V25I, glpT_E448K, gyrA_S83L, mdtM, parE_I529L, parE_S458A, acrF, uhpT_E350Q, emrD	COLISTIN, BETA-LACTAM, FOSFOMYCIN, QUINOLONE, EFFLUX	1	0	TCAACCCTACGTGGCGGACACTGGGCTGGAAGGTCACGACGCGGCTGGTCTTCTCCTGGTTGAATCGATAGTGCCTAAGCAGCGAGTAACCCTATGTAAAGCGGTCTGGGGGGATAAGGCCCAACGAGGCCGTGCTGCTCTATACCGCAA	AGCTCCTAGGG	>32.2	de724a92-7521-4b76-9307-8bf969dc6196	L36261	03/03/2014
OXEC-177	OXEC-177_2	177	contig_2	139308	circular	plasmid	TRUE	1.86	NZ_CP135698.1	998/1000	0.999905	conjugative	NA	NA	NA	Col156_1, IncFII(pRSB107)_1_pRSB107, IncFIB(AP001918)_1, IncFIA_1	dfrA17, aadA5, sul1, mph(A), sul2, aac(3)-IId, blaTEM-1	TRIMETHOPRIM, AMINOGLYCOSIDE, SULFONAMIDE, MACROLIDE, BETA-LACTAM	1	1	NA	NA	>32.2	de724a92-7521-4b76-9307-8bf969dc6196	L36261	03/03/2014
OXEC-12	OXEC-12_1	12	contig_1	4977613	circular	chromosome	TRUE	1	CP099174.1	229/1000	0.932215	NA	C	88	adk(6), fumC(4), gyrB(12), icd(1), mdh(20), purA(12), recA(7)	NA	pmrB_Y358N, blaEC, mdtM, glpT_E448K, acrF	COLISTIN, BETA-LACTAM, EFFLUX, FOSFOMYCIN	1	0	TCGATCCTACGTGACGGGTACTGGGCTGGGAGGTCATGGCGCAGCTGGTCTTCTCCTGGTTGCATCGACATCCCTTGAGCAGCAGGAGTCCCGACCCAGAGCGGCCTGGGGGGAGAGGATGCAACGAAACCGTGCTGATCTACGCCGCGA	GATTCCTAGGG	8.2	cb9a2550-b2e9-434b-a56a-a13f4bee35a3	L3647	26/11/2013
OXEC-12	OXEC-12_2	12	contig_2	148907	circular	plasmid	TRUE	1.69	NZ_CP010141.1	957/1000	0.997909	conjugative	NA	NA	NA	IncFIC(FII)_1, IncFIB(AP001918)_1	sul2, aph(3'')-Ib, aph(6)-Id, blaTEM-1, catA1, tet(B)	SULFONAMIDE, AMINOGLYCOSIDE, BETA-LACTAM, PHENICOL, TETRACYCLINE	1	1	NA	NA	8.2	cb9a2550-b2e9-434b-a56a-a13f4bee35a3	L3647	26/11/2013
OXEC-12	OXEC-12_3	12	contig_3	20470	circular	plasmid	TRUE	4	NZ_AP022123.1	661/1000	0.980479	mobilizable	NA	NA	NA	ColRNAI_1, ColRNAI_1	NA	NA	1	0	NA	NA	8.2	cb9a2550-b2e9-434b-a56a-a13f4bee35a3	L3647	26/11/2013
OXEC-32	OXEC-32_1	32	contig_1	4825903	circular	chromosome	TRUE	1	CP099174.1	151/1000	0.91391	NA	B2	131	adk(53), fumC(40), gyrB(47), icd(13), mdh(36), purA(28), recA(29)	NA	pmrB_E123D, blaEC, mdtM, gyrA_D87N, gyrA_S83L, glpT_E448K, ptsI_V25I, parC_S80I, parE_L445H, uhpT_E350Q, emrD	COLISTIN, BETA-LACTAM, EFFLUX, QUINOLONE, FOSFOMYCIN	1	0	TCAACCCTACGTGGCGGACACTGGGCTGGAAGGTCACGACGCGGCTGGTCTTCTCCTGGTTGAATCGATAGTGCCTAAGCAGCGAGTAACCCTATGTAAAGCGGTCTGGGGGGATAAGGCCCAACGAGGCCGTGCTGCTCTATACCGCAA	AGCTCCTAGGG	32.2	c8756f51-b13d-4201-b3e4-b7aa08112101	L36846	23/09/2013
OXEC-32	OXEC-32_2	32	contig_2	106698	circular	plasmid	TRUE	2.05	AP026477.1	997/1000	0.999857	conjugative	NA	NA	NA	IncFII(pRSB107)_1_pRSB107, IncFIB(AP001918)_1, IncFIA_1	blaTEM-1, aac(3)-IId	BETA-LACTAM, AMINOGLYCOSIDE	1	1	NA	NA	32.2	c8756f51-b13d-4201-b3e4-b7aa08112101	L36846	23/09/2013
OXEC-347	OXEC-347_1	347	1	5265611	circular	chromosome	TRUE	1	CP099174.1	144/1000	0.911847	NA	B2	12	adk(13), fumC(13), gyrB(9), icd(13), mdh(16), purA(10), recA(9)	NA	pmrB_E123D, blaEC, tet(A), glpT_E448K, acrF, aph(3')-Ia, aph(6)-Id, aph(3'')-Ib, sul2, blaTEM-1, emrD	COLISTIN, BETA-LACTAM, TETRACYCLINE, FOSFOMYCIN, EFFLUX, AMINOGLYCOSIDE, SULFONAMIDE	1	1	CCAACCCTACGTGACGGGCACTGGGCTGGAAGGTCACGACGCGGCTGGTCTTCTCCTGGTTGAATCGATAGTGCCTAAGCAGCGAGTAACCCTATGCAAAGCGGTCTGGGGGGATAAGGCCCAACGAGGCCGTGCTGCTCCACGCCGCGA	GGCTCCTAGGG	32.2	e01350cb-bf1b-4333-9f51-b2822bdfd728	L37376	17/11/2017
OXEC-347	OXEC-347_2	347	2	114190	circular	plasmid	TRUE	1.91	NZ_LR130563.1	1000/1000	1	conjugative	NA	NA	NA	IncFIB(AP001918)_1, Col156_1, IncFII(29)_1_pUTI89	NA	NA	1	0	NA	NA	32.2	e01350cb-bf1b-4333-9f51-b2822bdfd728	L37376	17/11/2017
OXEC-498	OXEC-498_2	498	contig_2	132781	circular	plasmid	TRUE	1.91	NZ_CP051689.1	981/1000	0.999087	conjugative	NA	NA	NA	IncFIB(AP001918)_1, IncFIC(FII)_1	NA	NA	1	0	NA	NA	8.2	878951a6-6764-4ec0-b7ef-e60263849626	L37800	22/03/2016
OXEC-498	OXEC-498_3	498	contig_3	15838	circular	plasmid	TRUE	1.65	CP056359.1	774/1000	0.987875	mobilizable	NA	NA	NA	Col440I_1, Col440I_1, Col440I_1	NA	NA	1	0	NA	NA	8.2	878951a6-6764-4ec0-b7ef-e60263849626	L37800	22/03/2016
OXEC-498	OXEC-498_1	498	contig_1	5329300	circular	chromosome	TRUE	1	CP099174.1	159/1000	0.91616	NA	D	69	adk(21), fumC(35), gyrB(27), icd(6), mdh(5), purA(5), recA(4)	NA	cyaA_S352T, emrD, tet(A), sul1, dfrA7, aph(6)-Id, aph(3'')-Ib, sul2, blaTEM-1, acrF, glpT_E448K, gyrA_S83L, blaEC	FOSMIDOMYCIN, EFFLUX, TETRACYCLINE, SULFONAMIDE, TRIMETHOPRIM, AMINOGLYCOSIDE, BETA-LACTAM, FOSFOMYCIN, QUINOLONE	1	1	TTGATCCTACGAGACGGGCACTGGGCTGGGAGGTCACGATGTCTCTAGTCTTCTCCTGGTTGCATCGCTGGTGCTTGTGCAGCGAGTAACCCTCTGCGAAGCGGCCTGGGGGGATAAGGCGCAATGAGGCCGTGTTGCTCTACACTGCGA	GGCTCCTAGGG	8.2	878951a6-6764-4ec0-b7ef-e60263849626	L37800	22/03/2016
OXEC-399	OXEC-399_1	399	1	5136491	circular	chromosome	TRUE	1	CP099174.1	142/1000	0.91124	NA	B2	127	adk(13), fumC(14), gyrB(19), icd(36), mdh(23), purA(11), recA(10)	NA	blaEC, marR_S3N, glpT_E448K, acrF, emrD	BETA-LACTAM, MULTIDRUG, FOSFOMYCIN, EFFLUX	1	0	CCAACCCTACGTGACGGGCACTGGGCTGGAAGGTCACGACGCGGCTGGTCTTCTCCTGGTTGAATCGATAGTGCCTAAGCAGCGAGTAACCCTATGCAAAGCGGTCTGGGGGGATAAGGCCCAACGAGGCCGTGCTGCTCCACGCCGCGA	GGCTCCTAGGG	16.2	b4161ac4-a2fa-49ae-b827-e0c4c1c9e853	L38077	07/05/2017
OXEC-399	OXEC-399_2	399	2	106153	circular	plasmid	TRUE	2.41	CP056877.1	957/1000	0.997909	mobilizable	NA	NA	NA	IncFIB(pB171)_1_pB171, Col156_1, IncFII(pRSB107)_1_pRSB107, IncFIA_1	tet(B), blaTEM-1	TETRACYCLINE, BETA-LACTAM	1	1	NA	NA	16.2	b4161ac4-a2fa-49ae-b827-e0c4c1c9e853	L38077	07/05/2017
OXEC-31	OXEC-31_1	31	contig_1	4892529	circular	chromosome	TRUE	1	CP099174.1	148/1000	0.913038	NA	B2	-	adk(53), fumC(40), gyrB(47), icd(13), mdh(~923), purA(28), recA(29)	NA	mdtM, blaEC, pmrB_E123D, emrD, uhpT_E350Q, acrF, parE_I529L, glpT_E448K	EFFLUX, BETA-LACTAM, COLISTIN, FOSFOMYCIN, QUINOLONE	1	0	TCAACCCTACGTGGCGGACACTGGGCTGGAAGGTCACGACGCGGCTGGTCTTCTCCTGGTTGAATCGATAGTGCCTAAGCAGCGAGTAACCCTATGTAAAGCGGTCTGGGGGGATAAGGCCCAACGAGGCCGTGCTGCTCTATACCGCAA	AGCTCCTAGGG	>32.2	34c13f56-0b63-4f08-b490-c3f24614e4e5	L38294	29/09/2013
OXEC-31	OXEC-31_2	31	contig_2	139992	circular	plasmid	TRUE	2	NZ_CP030770.1	950/1000	0.99756	conjugative	NA	NA	NA	Col156_1, IncFIB(AP001918)_1, IncFII(29)_1_pUTI89	blaTEM-1, dfrA17, catA1, tet(B), aph(6)-Id, aph(3'')-Ib, sul2	BETA-LACTAM, TRIMETHOPRIM, PHENICOL, TETRACYCLINE, AMINOGLYCOSIDE, SULFONAMIDE	1	1	NA	NA	>32.2	34c13f56-0b63-4f08-b490-c3f24614e4e5	L38294	29/09/2013
OXEC-29	OXEC-29_1	29	contig_1	5002908	circular	chromosome	FALSE	1	CP099174.1	148/1000	0.913038	NA	B2	95	adk(37), fumC(38), gyrB(19), icd(37), mdh(17), purA(11), recA(26)	NA	emrD, acrF, glpT_E448K, marR_S3N, mdtM, blaEC, pmrB_E123D	EFFLUX, FOSFOMYCIN, MULTIDRUG, BETA-LACTAM, COLISTIN	1	0	TCAACACTACGTGACGGACACTGGGCTGGAAGGTCACGACGCGGCTGGTCTTCTCCTGGTTGAATCGATAGTGCCTAAGCAGCGAGTAACCTTATGTAAGGCGGTCTGGGGGGATAAGGCCCAACGAGGCCGTGCTGCTCTATACCGCAA	AGCTTCTAGGG	16.2	625e939e-1179-44fa-a02f-ffd3f640154e	L38427	30/09/2013
OXEC-29	OXEC-29_5	29	contig_2	6830	linear	plasmid	FALSE	1.21	NZ_CP082081.1	973/1000	0.998697	non-mobilizable	NA	NA	NA	NA	NA	NA	1	0	NA	NA	16.2	625e939e-1179-44fa-a02f-ffd3f640154e	L38427	30/09/2013
OXEC-29	OXEC-29_6	29	contig_3	6401	linear	plasmid	FALSE	1.24	CP088430.1	682/1000	0.98194	non-mobilizable	NA	NA	NA	NA	NA	NA	1	0	NA	NA	16.2	625e939e-1179-44fa-a02f-ffd3f640154e	L38427	30/09/2013
OXEC-29	OXEC-29_4	29	contig_5	11562	linear	plasmid	FALSE	2.53	NZ_CP047712.1	978/1000	0.998941	non-mobilizable	NA	NA	NA	NA	NA	NA	1	0	NA	NA	16.2	625e939e-1179-44fa-a02f-ffd3f640154e	L38427	30/09/2013
OXEC-29	OXEC-29_3	29	contig_6	89757	linear	plasmid	FALSE	2.01	LR213460.1	949/1000	0.99751	conjugative	NA	NA	NA	IncB/O/K/Z_2	blaTEM-1, aph(3'')-Ib, sul2	BETA-LACTAM, AMINOGLYCOSIDE, SULFONAMIDE	1	1	NA	NA	16.2	625e939e-1179-44fa-a02f-ffd3f640154e	L38427	30/09/2013
OXEC-29	OXEC-29_2	29	contig_7	110474	linear	plasmid	FALSE	1.83	NZ_LR130563.1	999/1000	0.999952	conjugative	NA	NA	NA	IncFIB(AP001918)_1, Col156_1, IncFII(29)_1_pUTI89	NA	NA	1	0	NA	NA	16.2	625e939e-1179-44fa-a02f-ffd3f640154e	L38427	30/09/2013
OXEC-30	OXEC-30_1	30	1	5220973	circular	chromosome	TRUE	1	CP099174.1	163/1000	0.917245	NA	D	69	adk(21), fumC(35), gyrB(27), icd(6), mdh(5), purA(5), recA(4)	NA	blaEC, mdtM, glpT_E448K, acrF, emrD, cyaA_S352T	BETA-LACTAM, EFFLUX, FOSFOMYCIN, FOSMIDOMYCIN	1	0	TTGATCCTACGAGACGGGCACTGGGCTGGGAGGTCACGATGTCTCTAGTCTTCTCCTGGTTGCATCGCTGGTGCTTGTGCAGCGAGTAACCCTCTGCGAAGCGGCCTGGGGGGATAAGGCGCAATGAGGCCGTGTTGCTCTACACTGCGA	GGCTCCTAGGG	4.2	f5b8dc46-aff1-4a99-996f-093c774e6cb4	L38470	30/09/2013
OXEC-30	OXEC-30_2	30	2	147484	circular	plasmid	TRUE	2.08	NZ_CP030770.1	988/1000	0.999425	conjugative	NA	NA	NA	IncFIB(AP001918)_1, Col156_1, IncFII(29)_1_pUTI89	sul2, aph(3'')-Ib, aph(6)-Id, blaTEM-1, mph(A), sul1, aadA5, dfrA17	SULFONAMIDE, AMINOGLYCOSIDE, BETA-LACTAM, MACROLIDE, TRIMETHOPRIM	1	1	NA	NA	4.2	f5b8dc46-aff1-4a99-996f-093c774e6cb4	L38470	30/09/2013
OXEC-30	OXEC-30_3	30	3	32964	circular	plasmid	TRUE	3.88	NZ_CP029728.1	960/1000	0.998058	conjugative	NA	NA	NA	IncX4_1	NA	NA	1	0	NA	NA	4.2	f5b8dc46-aff1-4a99-996f-093c774e6cb4	L38470	30/09/2013
OXEC-30	OXEC-30_4	30	4	5165	circular	plasmid	TRUE	12.73	NZ_CP040268.1	967/1000	0.998403	mobilizable	NA	NA	NA	Col156_1	NA	NA	1	0	NA	NA	4.2	f5b8dc46-aff1-4a99-996f-093c774e6cb4	L38470	30/09/2013
OXEC-30	OXEC-30_5	30	5	4072	circular	plasmid	TRUE	8.83	NZ_AP022176.1	1000/1000	1	mobilizable	NA	NA	NA	Col8282_1	NA	NA	1	0	NA	NA	4.2	f5b8dc46-aff1-4a99-996f-093c774e6cb4	L38470	30/09/2013
OXEC-30	OXEC-30_6	30	6	1552	circular	plasmid	TRUE	9.45	NZ_CP045286.1	1000/1000	1	mobilizable	NA	NA	NA	Col(MG828)_1	NA	NA	1	0	NA	NA	4.2	f5b8dc46-aff1-4a99-996f-093c774e6cb4	L38470	30/09/2013
OXEC-28	OXEC-28_1	28	1	5062360	circular	chromosome	TRUE	1	CP099174.1	147/1000	0.912743	NA	B2	95	adk(37), fumC(38), gyrB(19), icd(37), mdh(17), purA(11), recA(26)	NA	emrD, acrF, marR_S3N, glpT_E448K, blaEC, pmrB_E123D	EFFLUX, MULTIDRUG, FOSFOMYCIN, BETA-LACTAM, COLISTIN	1	0	TCAACACTACGTGACGGACACTGGGCTGGAAGGTCACGACGCGGCTGGTCTTCTCCTGGTTGAATCGATAGTGCCTAAGCAGCGAGTAACCTTATGTAAGGCGGTCTGGGGGGATAAGGCCCAACGAGGCCGTGCTGCTCTATACCGCAA	AGCTTCTAGGG	>32.2	72fc03ce-dddc-4d96-b569-cbe236b7f5df	L38797	01/10/2013
OXEC-28	OXEC-28_2	28	2	114230	circular	plasmid	TRUE	1.86	NC_007941.1	1000/1000	1	conjugative	NA	NA	NA	IncFIB(AP001918)_1, Col156_1, IncFII(29)_1_pUTI89	NA	NA	1	0	NA	NA	>32.2	72fc03ce-dddc-4d96-b569-cbe236b7f5df	L38797	01/10/2013
OXEC-28	OXEC-28_3	28	3	91927	circular	plasmid	TRUE	2.12	NZ_CP051713.1	993/1000	0.999666	conjugative	NA	NA	NA	IncB/O/K/Z_2	aph(6)-Id, blaTEM-1, aph(3'')-Ib, sul2	AMINOGLYCOSIDE, BETA-LACTAM, SULFONAMIDE	1	1	NA	NA	>32.2	72fc03ce-dddc-4d96-b569-cbe236b7f5df	L38797	01/10/2013
OXEC-400	OXEC-400_1	400	1	5239893	circular	chromosome	TRUE	1	CP099174.1	161/1000	0.916705	NA	D	2020	adk(21), fumC(35), gyrB(27), icd(6), mdh(220), purA(5), recA(4)	NA	emrD, acrF, glpT_E448K, mdtM, blaEC, cyaA_S352T	EFFLUX, FOSFOMYCIN, BETA-LACTAM, FOSMIDOMYCIN	1	0	TTGATCCTACGAGACGGGCACTGGGCTGGGAGGTCACGATGTCTCTAGTCTTCTCCTGGTTGCATCGCTGGTGCTTGTGCAGCGAGTAACCCTCTGCGAAGCGGCCTGGGGGGATAAGGCGCAATGAGGCCGTGTTGCTCTACACTGCGA	GGCTCCTAGGG	16.2	c9db781c-bb70-4fb3-b0d9-03fdb926c17f	L38862	08/05/2017
OXEC-400	OXEC-400_2	400	2	124478	circular	plasmid	TRUE	1.99	NZ_CP030770.1	994/1000	0.999713	conjugative	NA	NA	NA	IncFIB(AP001918)_1, Col156_1, IncFII(29)_1_pUTI89	blaTEM-1, sul2, aph(3'')-Ib, aph(6)-Id, dfrA17, aadA5	BETA-LACTAM, SULFONAMIDE, AMINOGLYCOSIDE, TRIMETHOPRIM	1	1	NA	NA	16.2	c9db781c-bb70-4fb3-b0d9-03fdb926c17f	L38862	08/05/2017
OXEC-400	OXEC-400_3	400	3	7939	circular	plasmid	TRUE	21.34	NZ_CP135217.1	994/1000	0.999713	mobilizable	NA	NA	NA	ColRNAI_1	NA	NA	1	0	NA	NA	16.2	c9db781c-bb70-4fb3-b0d9-03fdb926c17f	L38862	08/05/2017
OXEC-400	OXEC-400_4	400	4	5632	circular	plasmid	TRUE	25.13	NZ_CP054347.1	992/1000	0.999618	mobilizable	NA	NA	NA	ColRNAI_1	NA	NA	1	0	NA	NA	16.2	c9db781c-bb70-4fb3-b0d9-03fdb926c17f	L38862	08/05/2017
OXEC-400	OXEC-400_5	400	5	5315	circular	plasmid	TRUE	23.72	NZ_CP095503.1	965/1000	0.998305	mobilizable	NA	NA	NA	ColRNAI_1	NA	NA	1	0	NA	NA	16.2	c9db781c-bb70-4fb3-b0d9-03fdb926c17f	L38862	08/05/2017
OXEC-400	OXEC-400_6	400	6	5164	circular	plasmid	TRUE	12.63	NZ_CP070034.1	978/1000	0.998941	mobilizable	NA	NA	NA	Col156_1	NA	NA	1	0	NA	NA	16.2	c9db781c-bb70-4fb3-b0d9-03fdb926c17f	L38862	08/05/2017
OXEC-475	OXEC-475_1	475	contig_1	4930491	circular	chromosome	TRUE	1	CP099174.1	231/1000	0.932601	NA	B1	58	adk(6), fumC(4), gyrB(4), icd(16), mdh(24), purA(8), recA(14)	NA	pmrB_Y358N, blaEC, mdtM, glpT_E448K, acrF	COLISTIN, BETA-LACTAM, EFFLUX, FOSFOMYCIN	1	0	TCGATCCTACGTGACGGGCACTGGGCTGGAAGGTCACGATGCGGCTGGGCTTCTCCTGGTTGCAACGACAGCGCTCTAGCAATAGGAGTCCCGACCCAGAGCGGCCTGGGGGGAGAGGACGCAACGAAACCGTGCTGATCTACGCCGCGA	GATTCCTAGGG	8.2	01188b97-1bf2-4496-b1cc-c555c46d983e	L38975	25/03/2016
OXEC-475	OXEC-475_2	475	contig_2	152182	circular	plasmid	TRUE	1.76	NZ_CP071442.1	991/1000	0.99957	conjugative	NA	NA	NA	IncFII_1, IncFIB(AP001918)_1	dfrA5, blaTEM-1, sul2, aph(3'')-Ib, aph(6)-Id	TRIMETHOPRIM, BETA-LACTAM, SULFONAMIDE, AMINOGLYCOSIDE	1	1	NA	NA	8.2	01188b97-1bf2-4496-b1cc-c555c46d983e	L38975	25/03/2016
OXEC-478	OXEC-478_1	478	contig_1	4986179	circular	chromosome	TRUE	1	CP099174.1	148/1000	0.913038	NA	B2	95	adk(37), fumC(38), gyrB(19), icd(37), mdh(17), purA(11), recA(26)	NA	pmrB_E123D, blaEC, marR_S3N, gyrA_S83L, glpT_E448K, emrD	COLISTIN, BETA-LACTAM, MULTIDRUG, QUINOLONE, FOSFOMYCIN, EFFLUX	1	0	TCAACACTACGTGACGGACACTGGGCTGGAAGGTCACGACGCGGCTGGTCTTCTCCTGGTTGAATCGATAGTGCCTAAGCAGCGAGTAACCTTATGTAAGGCGGTCTGGGGGGATAAGGCCCAACGAGGCCGTGCTGCTCTATACCGCAA	AGCTTCTAGGG	8.2	bf159b49-baf0-4c27-b4f7-68c82a6feb13	L39140	25/03/2016
OXEC-478	OXEC-478_2	478	contig_2	147053	circular	plasmid	TRUE	1.7	OY754399.1	991/1000	0.99957	conjugative	NA	NA	NA	IncFIB(AP001918)_1, IncFII_1	dfrA5, blaTEM-1, aph(6)-Id, aph(3'')-Ib, sul2	TRIMETHOPRIM, BETA-LACTAM, AMINOGLYCOSIDE, SULFONAMIDE	1	1	NA	NA	8.2	bf159b49-baf0-4c27-b4f7-68c82a6feb13	L39140	25/03/2016
OXEC-478	OXEC-478_3	478	contig_3	19326	circular	plasmid	TRUE	2.3	NZ_CP063704.1	479/1000	0.965557	non-mobilizable	NA	NA	NA	Col(MG828)_1, ColRNAI_1, Col(MG828)_1, ColRNAI_1, Col(MG828)_1, Col(MG828)_1	NA	NA	1	0	NA	NA	8.2	bf159b49-baf0-4c27-b4f7-68c82a6feb13	L39140	25/03/2016
OXEC-478	OXEC-478_4	478	contig_4	18907	circular	plasmid	TRUE	2.76	NZ_LR898881.1	613/1000	0.976965	mobilizable	NA	NA	NA	Col156_1, Col156_1, Col156_1	NA	NA	1	0	NA	NA	8.2	bf159b49-baf0-4c27-b4f7-68c82a6feb13	L39140	25/03/2016
OXEC-508	OXEC-508_1	508	contig_1	5244395	circular	chromosome	FALSE	1	CP099174.1	139/1000	0.910314	NA	B2	-	adk(13), fumC(13), gyrB(~9), icd(13), mdh(16), purA(10), recA(9)	NA	pmrB_E123D, blaEC, nfsA_W159STOP, glpT_E448K, acrF	COLISTIN, BETA-LACTAM, NITROFURAN, FOSFOMYCIN, EFFLUX	1	0	CCAACCCTACGTGACGGGCACTGGGCTGGAAGGTCACGACGCGGCTGGTCTTCTCCTGGTTGAATCGATAGTGCCTAAGCAGCGAGTAACCCTATGCAAAGCGGTCTGGGGGGATAAGGCCCAACGAGGCCGTGCTGCTCCACGCCGCGA	GGCTCCTAGGG	32.2	8a7ac2e3-3e7c-423a-9918-7cfc97547b5e	L39150	24/10/2016
OXEC-508	OXEC-508_3	508	contig_2	36612	linear	plasmid	FALSE	2.95	CP082382.2	723/1000	0.984674	non-mobilizable	NA	NA	NA	NA	NA	NA	1	0	NA	NA	32.2	8a7ac2e3-3e7c-423a-9918-7cfc97547b5e	L39150	24/10/2016
OXEC-508	OXEC-508_2	508	contig_3	146382	circular	plasmid	FALSE	2.16	CP056877.1	920/1000	0.996037	conjugative	NA	NA	NA	IncFIA_1, IncFIB(pB171)_1_pB171, Col156_1, IncFII(pRSB107)_1_pRSB107	tet(B), aph(3')-Ia, blaTEM-1	TETRACYCLINE, AMINOGLYCOSIDE, BETA-LACTAM	1	1	NA	NA	32.2	8a7ac2e3-3e7c-423a-9918-7cfc97547b5e	L39150	24/10/2016
OXEC-401	OXEC-401_1	401	1	5144409	circular	chromosome	TRUE	1	CP099174.1	146/1000	0.912446	NA	B2	95	adk(37), fumC(38), gyrB(19), icd(37), mdh(17), purA(11), recA(26)	NA	emrD, acrF, glpT_E448K, marR_S3N, blaEC, pmrB_E123D	EFFLUX, FOSFOMYCIN, MULTIDRUG, BETA-LACTAM, COLISTIN	3	0	TCAACACTACGTGACGGACACTGGGCTGGAAGGTCACGACGCGGCTGGTCTTCTCCTGGTTGAATCGATAGTGCCTAAGCAGCGAGTAACCTTATGTAAGGCGGTCTGGGGGGATAAGGCCCAACGAGGCCGTGCTGCTCTATACCGCAA	AGCTTCTAGGG	32.2	014b68b8-c04b-41a7-92ea-5e323ef8cdf0	L39292	09/05/2017
OXEC-401	OXEC-401_2	401	2	138397	circular	plasmid	TRUE	3.23	NZ_CP069991.1	955/1000	0.99781	conjugative	NA	NA	NA	IncFIB(AP001918)_1, Col156_1, IncFIC(FII)_1	blaTEM-1	BETA-LACTAM	3	1	NA	NA	32.2	014b68b8-c04b-41a7-92ea-5e323ef8cdf0	L39292	09/05/2017
OXEC-401	OXEC-401_3	401	3	95426	circular	plasmid	TRUE	3.28	NZ_CP058363.1	958/1000	0.997959	conjugative	NA	NA	NA	IncB/O/K/Z_2	aph(6)-Id, blaTEM-1, aph(3'')-Ib, sul2	AMINOGLYCOSIDE, BETA-LACTAM, SULFONAMIDE	3	1	NA	NA	32.2	014b68b8-c04b-41a7-92ea-5e323ef8cdf0	L39292	09/05/2017
OXEC-401	OXEC-401_4	401	4	68566	circular	plasmid	TRUE	4.27	CP056571.1	833/1000	0.991337	conjugative	NA	NA	NA	IncFII(pCoo)_1_pCoo	blaTEM-1	BETA-LACTAM	3	1	NA	NA	32.2	014b68b8-c04b-41a7-92ea-5e323ef8cdf0	L39292	09/05/2017
OXEC-401	OXEC-401_5	401	5	7939	circular	plasmid	TRUE	17.22	NZ_CP135217.1	999/1000	0.999952	mobilizable	NA	NA	NA	ColRNAI_1	NA	NA	3	0	NA	NA	32.2	014b68b8-c04b-41a7-92ea-5e323ef8cdf0	L39292	09/05/2017
OXEC-176	OXEC-176_1	176	contig_1	5109934	circular	chromosome	TRUE	1	CP099174.1	148/1000	0.913038	NA	B2	-	adk(13), fumC(~13), gyrB(9), icd(13), mdh(16), purA(10), recA(9)	NA	glpT_E448K, emrD, pmrB_E123D, blaEC	FOSFOMYCIN, EFFLUX, COLISTIN, BETA-LACTAM	1	0	CCAACCCTACGTGACGGGCACTGGGCTGGAAGGTCACGACGCGGCTGGTCTTCTCCTGGTTGAATCGATAGTGCCTAAGCAGCGAGTAACCCTATGCAAAGCGGTCTGGGGGGATAAGGCCCAACGAGGCCGTGCTGCTCCACGCCGCGA	GGCTCCTAGGG	16.2	6c98be47-4082-49bd-ad74-9b6fb8411987	L39656	13/03/2014
OXEC-176	OXEC-176_2	176	contig_2	93233	circular	plasmid	TRUE	1.62	NZ_OW969692.1	969/1000	0.998502	conjugative	NA	NA	NA	IncB/O/K/Z_2	sul2, aph(3'')-Ib, blaTEM-1, aph(6)-Id	SULFONAMIDE, AMINOGLYCOSIDE, BETA-LACTAM	1	1	NA	NA	16.2	6c98be47-4082-49bd-ad74-9b6fb8411987	L39656	13/03/2014
OXEC-513	OXEC-513_1	513	contig_1	5116089	circular	chromosome	TRUE	1	CP099174.1	143/1000	0.911545	NA	B2	372	adk(88), fumC(103), gyrB(19), icd(36), mdh(23), purA(44), recA(26)	NA	emrD, acrF, glpT_E448K, blaEC, pmrB_E123D	EFFLUX, FOSFOMYCIN, BETA-LACTAM, COLISTIN	1	0	CCAACCCTACGTGACGGGCACTGGGCTGGAAGGTCACGACGCGGCTGGTCTTCTCCTGGTTGAATCGATAGTGCCTAAGCAGCGAGTAACCCTATGCAAAGCGGTCTGGGGGGATAAGGCCCAACGAGGCCGTGCTGCTCCACGCCGCGA	GGCTCCTAGGG	8.2	c95e5a5a-14a8-4f41-9ac1-6b460bb0c510	L39777	25/10/2016
OXEC-513	OXEC-513_2	513	contig_4	149314	circular	plasmid	TRUE	1.85	NZ_OW968012.1	990/1000	0.999522	conjugative	NA	NA	NA	IncFIB(AP001918)_1, IncFII_1	aph(6)-Id, aph(3'')-Ib, sul2, blaTEM-1, dfrA5	AMINOGLYCOSIDE, SULFONAMIDE, BETA-LACTAM, TRIMETHOPRIM	1	1	NA	NA	8.2	c95e5a5a-14a8-4f41-9ac1-6b460bb0c510	L39777	25/10/2016
OXEC-481	OXEC-481_1	481	contig_1	4965291	circular	chromosome	FALSE	1	CP099174.1	144/1000	0.911847	NA	B2	95	adk(37), fumC(38), gyrB(19), icd(37), mdh(17), purA(11), recA(26)	NA	pmrB_E123D, blaEC, mdtM, marR_S3N, glpT_E448K, emrD	COLISTIN, BETA-LACTAM, EFFLUX, MULTIDRUG, FOSFOMYCIN	1	0	TCAACACTACGTGACGGACACTGGGCTGGAAGGTCACGACGCGGCTGGTCTTCTCCTGGTTGAATCGATAGTGCCTAAGCAGCGAGTAACCTTATGTAAGGCGGTCTGGGGGGATAAGGCCCAACGAGGCCGTGCTGCTCTATACCGCAA	AGCTTCTAGGG	8.2	44ec438d-302c-443f-a0e8-67cb3f1be363	L39900	28/03/2016
OXEC-481	OXEC-481_2	481	contig_2	133217	linear	plasmid	FALSE	2.27	OY754399.1	957/1000	0.997909	conjugative	NA	NA	NA	IncFII_1, IncFIB(AP001918)_1	sul2, aph(3'')-Ib, aph(6)-Id, dfrA5, blaTEM-1	SULFONAMIDE, AMINOGLYCOSIDE, TRIMETHOPRIM, BETA-LACTAM	1	1	NA	NA	8.2	44ec438d-302c-443f-a0e8-67cb3f1be363	L39900	28/03/2016
OXEC-481	OXEC-481_5	481	contig_3	5214	linear	plasmid	FALSE	3.23	NZ_CP125736.1	912/1000	0.995623	non-mobilizable	NA	NA	NA	NA	NA	NA	1	0	NA	NA	8.2	44ec438d-302c-443f-a0e8-67cb3f1be363	L39900	28/03/2016
OXEC-481	OXEC-481_3	481	contig_5	63949	linear	plasmid	FALSE	3.34	CP099082.1	587/1000	0.974951	conjugative	NA	NA	NA	IncFIC(FII)_1	fosA4, mph(A)	FOSFOMYCIN, MACROLIDE	1	0	NA	NA	8.2	44ec438d-302c-443f-a0e8-67cb3f1be363	L39900	28/03/2016
OXEC-481	OXEC-481_4	481	contig_6	37927	linear	plasmid	FALSE	3.57	OW849518.1	676/1000	0.981527	mobilizable	NA	NA	NA	NA	NA	NA	1	0	NA	NA	8.2	44ec438d-302c-443f-a0e8-67cb3f1be363	L39900	28/03/2016
OXEC-98	OXEC-98_1	98	1	5170247	circular	chromosome	FALSE	1	CP099174.1	166/1000	0.918041	NA	D	69	adk(21), fumC(35), gyrB(27), icd(6), mdh(5), purA(5), recA(4)	NA	emrD, acrF, parC_S80I, glpT_E448K, gyrA_D87N, gyrA_S83L, mdtM, blaEC, cyaA_S352T	EFFLUX, QUINOLONE, FOSFOMYCIN, BETA-LACTAM, FOSMIDOMYCIN	1	0	TTGATCCTACGAGACGGGCACTGGGCTGGGAGGTCACGATGTCTCTAGTCTTCTCCTGGTTGCATCGCTGGTGCTTGTGCAGCGAGTAACCCTCTGCGAAGCGGCCTGGGGGGATAAGGCGCAATGAGGCCGTGTTGCTCTACACTGCGA	GGCTCCTAGGG	>32.2	1d1eb0db-fc40-42b2-8432-51e10645cece	L40277	12/12/2014
OXEC-98	OXEC-98_10	98	10	217	linear	plasmid	FALSE	20.82	NZ_CP055025.1	197/197	1	non-mobilizable	NA	NA	NA	NA	NA	NA	1	0	NA	NA	>32.2	1d1eb0db-fc40-42b2-8432-51e10645cece	L40277	12/12/2014
OXEC-98	OXEC-98_2	98	2	127842	linear	plasmid	FALSE	2	CP073045.1	1000/1000	1	conjugative	NA	NA	NA	IncFII(pRSB107)_1_pRSB107, IncFIA_1, IncFIB(AP001918)_1	dfrA14, mph(A)	TRIMETHOPRIM, MACROLIDE	1	0	NA	NA	>32.2	1d1eb0db-fc40-42b2-8432-51e10645cece	L40277	12/12/2014
OXEC-98	OXEC-98_3	98	3	12754	circular	plasmid	FALSE	8.07	NZ_CP070008.1	1000/1000	1	non-mobilizable	NA	NA	NA	NA	blaTEM-1, aph(6)-Id, aph(3'')-Ib, sul2	BETA-LACTAM, AMINOGLYCOSIDE, SULFONAMIDE	1	1	NA	NA	>32.2	1d1eb0db-fc40-42b2-8432-51e10645cece	L40277	12/12/2014
OXEC-98	OXEC-98_4	98	4	5167	circular	plasmid	FALSE	15.51	NZ_CP103525.1	1000/1000	1	mobilizable	NA	NA	NA	Col156_1	NA	NA	1	0	NA	NA	>32.2	1d1eb0db-fc40-42b2-8432-51e10645cece	L40277	12/12/2014
OXEC-98	OXEC-98_5	98	5	4087	circular	plasmid	FALSE	6.94	NZ_CP124409.1	994/1000	0.999713	mobilizable	NA	NA	NA	Col8282_1	NA	NA	1	0	NA	NA	>32.2	1d1eb0db-fc40-42b2-8432-51e10645cece	L40277	12/12/2014
OXEC-98	OXEC-98_6	98	6	2592	circular	plasmid	FALSE	22.87	CP057498.1	542/1000	0.971255	mobilizable	NA	NA	NA	ColpVC_1	NA	NA	1	0	NA	NA	>32.2	1d1eb0db-fc40-42b2-8432-51e10645cece	L40277	12/12/2014
OXEC-98	OXEC-98_9	98	9	359	linear	plasmid	FALSE	21.77	NZ_CP102548.1	339/339	1	non-mobilizable	NA	NA	NA	NA	NA	NA	1	0	NA	NA	>32.2	1d1eb0db-fc40-42b2-8432-51e10645cece	L40277	12/12/2014
OXEC-98	OXEC-98_7	98	7	1552	circular	plasmid	FALSE	9.66	CP058806.1	784/1000	0.988479	mobilizable	NA	NA	NA	Col(MG828)_1	NA	NA	1	0	NA	NA	>32.2	1d1eb0db-fc40-42b2-8432-51e10645cece	L40277	12/12/2014
OXEC-98	OXEC-98_8	98	8	1358	linear	plasmid	FALSE	8.46	NZ_CP049189.1	1000/1000	1	non-mobilizable	NA	NA	NA	NA	NA	NA	1	0	NA	NA	>32.2	1d1eb0db-fc40-42b2-8432-51e10645cece	L40277	12/12/2014
OXEC-499	OXEC-499_1	499	contig_1	4951406	circular	chromosome	FALSE	1	CP099174.1	147/1000	0.912743	NA	B2	127	adk(13), fumC(14), gyrB(19), icd(36), mdh(23), purA(11), recA(10)	NA	glpT_E448K, marR_S3N, blaEC, emrD	FOSFOMYCIN, MULTIDRUG, BETA-LACTAM, EFFLUX	1	0	CCAACCCTACGTGACGGGCACTGGGCTGGAAGGTCACGACGCGGCTGGTCTTCTCCTGGTTGAATCGATAGTGCCTAAGCAGCGAGTAACCCTATGCAAAGCGGTCTGGGGGGATAAGGCCCAACGAGGCCGTGCTGCTCCACGCCGCGA	GGCTCCTAGGG	>32.2	e4c71342-5076-4df0-b155-5b066e135169	L40932	30/03/2016
OXEC-499	OXEC-499_4	499	contig_4	929	linear	plasmid	FALSE	3.57	NZ_CP100546.1	909/909	1	non-mobilizable	NA	NA	NA	NA	NA	NA	1	0	NA	NA	>32.2	e4c71342-5076-4df0-b155-5b066e135169	L40932	30/03/2016
OXEC-499	OXEC-499_2	499	contig_2	84900	circular	plasmid	FALSE	1.33	CP088349.1	596/1000	0.975658	conjugative	NA	NA	NA	IncFII_1	NA	NA	1	0	NA	NA	>32.2	e4c71342-5076-4df0-b155-5b066e135169	L40932	30/03/2016
OXEC-499	OXEC-499_3	499	contig_3	75663	circular	plasmid	FALSE	1.05	NZ_CP025751.1	700/1000	0.983159	conjugative	NA	NA	NA	IncI1_1_Alpha	aph(6)-Id, aph(3'')-Ib, aph(6)-Ic, ble, aph(3')-IIa, blaTEM-1	AMINOGLYCOSIDE, BLEOMYCIN, BETA-LACTAM	1	1	NA	NA	>32.2	e4c71342-5076-4df0-b155-5b066e135169	L40932	30/03/2016
OXEC-402	OXEC-402_1	402	1	5239969	circular	chromosome	TRUE	1	CP099174.1	162/1000	0.916976	NA	D	69	adk(21), fumC(35), gyrB(27), icd(6), mdh(5), purA(5), recA(4)	NA	blaEC, cyaA_S352T, emrD, tet(A), sul1, dfrA7, aph(6)-Id, aph(3'')-Ib, sul2, blaTEM-1, acrF, glpT_E448K	BETA-LACTAM, FOSMIDOMYCIN, EFFLUX, TETRACYCLINE, SULFONAMIDE, TRIMETHOPRIM, AMINOGLYCOSIDE, FOSFOMYCIN	2	1	TTGATCCTACGAGACGGGCACTGGGCTGGGAGGTCACGATGTCTCTAGTCTTCTCCTGGTTGCATCGCTGGTGCTTGTGCAGCGAGTAACCCTCTGCGAAGCGGCCTGGGGGGATAAGGCGCAATGAGGCCGTGTTGCTCTACACTGCGA	GGCTCCTAGGG	>32.2	0f7cb97d-6ee7-46bd-add5-446a97f6b422	L41022	13/05/2017
OXEC-402	OXEC-402_2	402	2	107197	circular	plasmid	TRUE	1.88	NZ_CP102489.1	997/1000	0.999857	conjugative	NA	NA	NA	IncFIB(AP001918)_1, IncFIA_1	NA	NA	2	0	NA	NA	>32.2	0f7cb97d-6ee7-46bd-add5-446a97f6b422	L41022	13/05/2017
OXEC-402	OXEC-402_3	402	3	87380	circular	plasmid	TRUE	2.37	CP077327.1	923/1000	0.996192	conjugative	NA	NA	NA	IncB/O/K/Z_2	blaTEMp_C32T, blaTEM-1	BETA-LACTAM	2	1	NA	NA	>32.2	0f7cb97d-6ee7-46bd-add5-446a97f6b422	L41022	13/05/2017
OXEC-402	OXEC-402_4	402	4	4116	circular	plasmid	TRUE	6.67	CP056359.1	946/1000	0.99736	non-mobilizable	NA	NA	NA	Col440I_1	NA	NA	2	0	NA	NA	>32.2	0f7cb97d-6ee7-46bd-add5-446a97f6b422	L41022	13/05/2017
OXEC-175	OXEC-175_1	175	contig_1	4745437	circular	chromosome	FALSE	1	CP099174.1	162/1000	0.916976	NA	D	5853	adk(218), fumC(755), gyrB(157), icd(6), mdh(5), purA(1), recA(4)	NA	glpT_E448K, acrF, emrD, cyaA_S352T, blaEC, mdtM	FOSFOMYCIN, EFFLUX, FOSMIDOMYCIN, BETA-LACTAM	1	0	TTGATCCTACGAGACGGGCACTGGGCTGGGAGGTCACGATGTCTCTAGTCTTCTCCTGGTTGCATCGCTGGTGCTTGTGCAGCGAGTAACCCTCTGCGAAGCGGCCTGGGGGGATAAGGCGCAATGAGGCCGTGTTGCTCTACACTGCGA	GGCTCCTAGGG	8.2	b6567a90-d077-4ded-8e44-22dc2becf752	L41142	17/03/2014
OXEC-175	OXEC-175_9	175	contig_10	5624	circular	plasmid	FALSE	15.46	CP088798.1	984/1000	0.999232	mobilizable	NA	NA	NA	ColRNAI_1	NA	NA	1	0	NA	NA	8.2	b6567a90-d077-4ded-8e44-22dc2becf752	L41142	17/03/2014
OXEC-175	OXEC-175_3	175	contig_11	87094	linear	plasmid	FALSE	2.46	CP030839.1	899/1000	0.994943	conjugative	NA	NA	NA	IncI1_1_Alpha	NA	NA	1	0	NA	NA	8.2	b6567a90-d077-4ded-8e44-22dc2becf752	L41142	17/03/2014
OXEC-175	OXEC-175_12	175	contig_12	4153	linear	plasmid	FALSE	2.87	NZ_CP062813.1	908/1000	0.995415	non-mobilizable	NA	NA	NA	NA	NA	NA	1	0	NA	NA	8.2	b6567a90-d077-4ded-8e44-22dc2becf752	L41142	17/03/2014
OXEC-175	OXEC-175_11	175	contig_13	4775	circular	plasmid	FALSE	7.68	CP122913.1	977/1000	0.998893	mobilizable	NA	NA	NA	Col440II_1, ColRNAI_1	NA	NA	1	0	NA	NA	8.2	b6567a90-d077-4ded-8e44-22dc2becf752	L41142	17/03/2014
OXEC-175	OXEC-175_4	175	contig_14	51101	circular	plasmid	FALSE	3.16	NZ_CP080093.1	949/1000	0.99751	conjugative	NA	NA	NA	IncX1_4	blaTEM-1, tet(A)	BETA-LACTAM, TETRACYCLINE	1	1	NA	NA	8.2	b6567a90-d077-4ded-8e44-22dc2becf752	L41142	17/03/2014
OXEC-175	OXEC-175_8	175	contig_15	7935	circular	plasmid	FALSE	4.69	CP134930.1	322/1000	0.947468	mobilizable	NA	NA	NA	ColRNAI_1, ColRNAI_1	NA	NA	1	0	NA	NA	8.2	b6567a90-d077-4ded-8e44-22dc2becf752	L41142	17/03/2014
OXEC-175	OXEC-175_7	175	contig_16	30440	circular	plasmid	FALSE	1.87	NZ_CP085859.1	8/1000	0.794597	non-mobilizable	NA	NA	NA	NA	NA	NA	1	0	NA	NA	8.2	b6567a90-d077-4ded-8e44-22dc2becf752	L41142	17/03/2014
OXEC-175	OXEC-175_13	175	contig_3	2748	linear	plasmid	FALSE	2.73	NZ_CP060934.1	995/1000	0.999761	non-mobilizable	NA	NA	NA	NA	NA	NA	1	0	NA	NA	8.2	b6567a90-d077-4ded-8e44-22dc2becf752	L41142	17/03/2014
OXEC-175	OXEC-175_5	175	contig_4	46939	linear	plasmid	FALSE	3.39	CP113982.1	840/1000	0.991732	conjugative	NA	NA	NA	IncFII(pRSB107)_1_pRSB107	NA	NA	1	0	NA	NA	8.2	b6567a90-d077-4ded-8e44-22dc2becf752	L41142	17/03/2014
OXEC-175	OXEC-175_2	175	contig_5	87779	linear	plasmid	FALSE	2.41	NZ_CP129346.1	896/1000	0.994784	conjugative	NA	NA	NA	IncFIB(AP001918)_1	NA	NA	1	0	NA	NA	8.2	b6567a90-d077-4ded-8e44-22dc2becf752	L41142	17/03/2014
OXEC-175	OXEC-175_6	175	contig_6	42887	linear	plasmid	FALSE	3.38	CP113982.1	766/1000	0.987386	conjugative	NA	NA	NA	IncFII(pRSB107)_1_pRSB107	NA	NA	1	0	NA	NA	8.2	b6567a90-d077-4ded-8e44-22dc2becf752	L41142	17/03/2014
OXEC-175	OXEC-175_10	175	contig_7	4906	linear	plasmid	FALSE	4.32	CP030839.1	740/1000	0.985764	non-mobilizable	NA	NA	NA	NA	NA	NA	1	0	NA	NA	8.2	b6567a90-d077-4ded-8e44-22dc2becf752	L41142	17/03/2014
OXEC-403	OXEC-403_1	403	contig_1	4851953	circular	chromosome	TRUE	1	CP099174.1	157/1000	0.915608	NA	B2	428	adk(96), fumC(40), gyrB(13), icd(100), mdh(23), purA(28), recA(66)	NA	emrD, uhpT_E350Q, acrF, glpT_E448K, blaEC, pmrB_E123D	EFFLUX, FOSFOMYCIN, BETA-LACTAM, COLISTIN	1	0	TCAACCCTACGTGACGGACACTGGGCTGGAAGGTCACGACGCGGCTGGTCTTCTCCTGGTTGAATCGATAGTGCCTAAGCAGCGAGTAACCCTATGTAAAGCGGTCTGGGGGGATAAGGCCCAACGAGGCCGTGCTGCTCTATACCGCAA	AGCTCCTAGGG	16.2	33d07f00-c220-4119-b168-2a8a78dc7859	L41169	13/05/2017
OXEC-403	OXEC-403_2	403	contig_2	200704	circular	plasmid	TRUE	2.11	NZ_LR890652.1	974/1000	0.998746	conjugative	NA	NA	NA	IncFIC(FII)_1, IncFIB(AP001918)_1	NA	NA	1	0	NA	NA	16.2	33d07f00-c220-4119-b168-2a8a78dc7859	L41169	13/05/2017
OXEC-403	OXEC-403_8	403	contig_3	3184	circular	plasmid	TRUE	11.09	CP080516.1	971/1000	0.9986	mobilizable	NA	NA	NA	Col440I_1	qnrB	QUINOLONE	1	0	NA	NA	16.2	33d07f00-c220-4119-b168-2a8a78dc7859	L41169	13/05/2017
OXEC-403	OXEC-403_4	403	contig_4	18696	circular	plasmid	TRUE	8.74	NZ_CP059950.1	681/1000	0.981871	mobilizable	NA	NA	NA	ColRNAI_1, ColRNAI_1	NA	NA	1	0	NA	NA	16.2	33d07f00-c220-4119-b168-2a8a78dc7859	L41169	13/05/2017
OXEC-403	OXEC-403_5	403	contig_5	12908	circular	plasmid	TRUE	7.21	NZ_CP083892.1	985/1000	0.999281	mobilizable	NA	NA	NA	ColRNAI_1, ColRNAI_1	NA	NA	1	0	NA	NA	16.2	33d07f00-c220-4119-b168-2a8a78dc7859	L41169	13/05/2017
OXEC-403	OXEC-403_6	403	contig_6	7236	circular	plasmid	TRUE	13.16	NZ_CP025235.1	989/1000	0.999473	mobilizable	NA	NA	NA	ColRNAI_1	NA	NA	1	0	NA	NA	16.2	33d07f00-c220-4119-b168-2a8a78dc7859	L41169	13/05/2017
OXEC-403	OXEC-403_3	403	contig_8	44630	circular	plasmid	TRUE	3.25	NZ_AP023429.1	972/1000	0.998649	conjugative	NA	NA	NA	IncX1_1, IncX3_1	blaTEM-1	BETA-LACTAM	1	1	NA	NA	16.2	33d07f00-c220-4119-b168-2a8a78dc7859	L41169	13/05/2017
OXEC-403	OXEC-403_7	403	contig_9	4189	circular	plasmid	TRUE	5.72	OY754432.1	981/1000	0.999087	mobilizable	NA	NA	NA	ColpVC_1, ColpVC_1	NA	NA	1	0	NA	NA	16.2	33d07f00-c220-4119-b168-2a8a78dc7859	L41169	13/05/2017
OXEC-22	OXEC-22_1	22	contig_1	4928772	circular	chromosome	TRUE	1	CP099174.1	230/1000	0.932408	NA	B1	162	adk(9), fumC(65), gyrB(5), icd(1), mdh(9), purA(13), recA(6)	NA	pmrB_Y358N, blaEC, mdtM, gyrA_S83L, glpT_E448K, acrF	COLISTIN, BETA-LACTAM, EFFLUX, QUINOLONE, FOSFOMYCIN	1	0	TCGATCCTACGTGACGGGCACTGGGCTGGAAGGTCACGATGCGGCTGAGCTTCTCCTGGTTGCAACGACAGCGCTCTAGCAATAGGAGTCCCGACCCAGAGCGGCCTGGGGGGAGAGGACGCAACGAAACCGTGCTGATCTACGCCGCGA	GATTCCTAGGG	4.2	6e7cf15c-7591-441c-8465-aeda3e4dc8b0	L41422	13/10/2013
OXEC-22	OXEC-22_2	22	contig_2	137378	circular	plasmid	TRUE	1.64	OY754399.1	981/1000	0.999087	conjugative	NA	NA	NA	IncFII_1, IncFIB(AP001918)_1	sul2, aph(3'')-Ib, aph(6)-Id, blaTEM-1, dfrA5	SULFONAMIDE, AMINOGLYCOSIDE, BETA-LACTAM, TRIMETHOPRIM	1	1	NA	NA	4.2	6e7cf15c-7591-441c-8465-aeda3e4dc8b0	L41422	13/10/2013
OXEC-404	OXEC-404_1	404	1	5323315	circular	chromosome	TRUE	1	CP099174.1	162/1000	0.916976	NA	D	11113	adk(1142), fumC(37), gyrB(29), icd(25), mdh(4), purA(5), recA(73)	NA	mdtM, blaEC, cyaA_S352T, aadA1, sat2, dfrA1, emrD, acrF, glpT_E448K	EFFLUX, BETA-LACTAM, FOSMIDOMYCIN, AMINOGLYCOSIDE, STREPTOTHRICIN, TRIMETHOPRIM, FOSFOMYCIN	1	0	TTGATCCTACGTGACGGGCACTGGACTGTGGGGTCATGGCGCCTCTGGTCTTCTCCTGGTTGCATCCCTGGTGCTTGAGCAGCGAGTAACCCTCTGCGAAGCGGCCTGGGGGGATAAGGCGCAACGAAGCCGTGCTGCTCTACGCCGCGA	GGCTCTGTGAG	8.2	22a88629-a247-438f-8429-5abab374b68c	L41478	14/05/2017
OXEC-404	OXEC-404_2	404	2	102356	circular	plasmid	TRUE	5.58	NZ_CP122455.1	971/1000	0.9986	conjugative	NA	NA	NA	IncFIB(AP001918)_1, IncFII(pCoo)_1_pCoo	NA	NA	1	0	NA	NA	8.2	22a88629-a247-438f-8429-5abab374b68c	L41478	14/05/2017
OXEC-404	OXEC-404_3	404	3	91805	circular	plasmid	TRUE	3.28	NZ_OW969692.1	942/1000	0.997159	conjugative	NA	NA	NA	IncB/O/K/Z_2	aph(6)-Id, blaTEM-1, aph(3'')-Ib, sul2	AMINOGLYCOSIDE, BETA-LACTAM, SULFONAMIDE	1	1	NA	NA	8.2	22a88629-a247-438f-8429-5abab374b68c	L41478	14/05/2017
OXEC-404	OXEC-404_4	404	4	6021	circular	plasmid	TRUE	17.56	NZ_CP116173.1	389/1000	0.956035	mobilizable	NA	NA	NA	NA	NA	NA	1	0	NA	NA	8.2	22a88629-a247-438f-8429-5abab374b68c	L41478	14/05/2017
OXEC-404	OXEC-404_5	404	5	3182	circular	plasmid	TRUE	12.48	CP077276.1	992/1000	0.999618	non-mobilizable	NA	NA	NA	ColRNAI_1	NA	NA	1	0	NA	NA	8.2	22a88629-a247-438f-8429-5abab374b68c	L41478	14/05/2017
OXEC-404	OXEC-404_6	404	6	1552	circular	plasmid	TRUE	9.54	NZ_CP133459.1	1000/1000	1	mobilizable	NA	NA	NA	Col(MG828)_1	NA	NA	1	0	NA	NA	8.2	22a88629-a247-438f-8429-5abab374b68c	L41478	14/05/2017
OXEC-23	OXEC-23_1	23	contig_1	5096502	circular	chromosome	TRUE	1	CP099174.1	142/1000	0.91124	NA	B2	95	adk(37), fumC(38), gyrB(19), icd(37), mdh(17), purA(11), recA(26)	NA	marR_S3N, glpT_E448K, acrF, pmrB_E123D, blaEC, mdtM	MULTIDRUG, FOSFOMYCIN, EFFLUX, COLISTIN, BETA-LACTAM	1	0	TCAACACTACGTGACGGACACTGGGCTGGAAGGTCACGACGCGGCTGGTCTTCTCCTGGTTGAATCGATAGTGCCTAAGCAGCGAGTAACCTTATGTAAGGCGGTCTGGGGGGATAAGGCCCAACGAGGCCGTGCTGCTCTATACCGCAA	AGCTTCTAGGG	16.2	55163f90-c3a7-497c-86cc-eca1fa4d164d	L41584	13/10/2013
OXEC-23	OXEC-23_2	23	contig_2	131217	circular	plasmid	TRUE	1.65	NC_011747.1	987/1000	0.999377	conjugative	NA	NA	NA	IncFIB(AP001918)_1	NA	NA	1	0	NA	NA	16.2	55163f90-c3a7-497c-86cc-eca1fa4d164d	L41584	13/10/2013
OXEC-23	OXEC-23_4	23	contig_3	12767	circular	plasmid	TRUE	9.37	NZ_CP016519.1	965/1000	0.998305	mobilizable	NA	NA	NA	ColRNAI_1, ColRNAI_1	NA	NA	1	0	NA	NA	16.2	55163f90-c3a7-497c-86cc-eca1fa4d164d	L41584	13/10/2013
OXEC-23	OXEC-23_6	23	contig_4	5626	circular	plasmid	TRUE	40.44	NZ_CP054347.1	979/1000	0.99899	mobilizable	NA	NA	NA	ColRNAI_1	NA	NA	1	0	NA	NA	16.2	55163f90-c3a7-497c-86cc-eca1fa4d164d	L41584	13/10/2013
OXEC-23	OXEC-23_3	23	contig_5	87306	circular	plasmid	TRUE	2.15	NZ_CP032260.1	878/1000	0.993824	conjugative	NA	NA	NA	IncB/O/K/Z_2	blaTEM-1	BETA-LACTAM	1	1	NA	NA	16.2	55163f90-c3a7-497c-86cc-eca1fa4d164d	L41584	13/10/2013
OXEC-23	OXEC-23_7	23	contig_6	5164	circular	plasmid	TRUE	10.82	NZ_CP070034.1	974/1000	0.998746	mobilizable	NA	NA	NA	Col156_1	NA	NA	1	0	NA	NA	16.2	55163f90-c3a7-497c-86cc-eca1fa4d164d	L41584	13/10/2013
OXEC-23	OXEC-23_5	23	contig_7	7454	circular	plasmid	TRUE	5.6	NZ_CP058808.1	562/1000	0.972932	mobilizable	NA	NA	NA	Col156_1, Col156_1	NA	NA	1	0	NA	NA	16.2	55163f90-c3a7-497c-86cc-eca1fa4d164d	L41584	13/10/2013
OXEC-24	OXEC-24_1	24	1	5090751	circular	chromosome	TRUE	1	CP054241.1	162/1000	0.916976	NA	B2	131	adk(53), fumC(40), gyrB(47), icd(13), mdh(36), purA(28), recA(29)	NA	emrD, uhpT_E350Q, tet(A), dfrA12, aadA2, sul1, mph(A), aac(3)-IId, blaTEM-1, acrF, parE_I529L, ptsI_V25I, glpT_E448K, mdtM, blaEC, pmrB_E123D	EFFLUX, FOSFOMYCIN, TETRACYCLINE, TRIMETHOPRIM, AMINOGLYCOSIDE, SULFONAMIDE, MACROLIDE, BETA-LACTAM, QUINOLONE, COLISTIN	1	1	TCAACCCTACGTGGCGGACACTGGGCTGGAAGGTCACGACGCGGCTGGTCTTCTCCTGGTTGAATCGATAGTGCCTAAGCAGCGAGTAACCCTATGTAAAGCGGTCTGGGGGGATAAGGCCCAACGAGGCCGTGCTGCTCTATACCGCAA	AGCTCCTAGGG	8.2	b2761493-7bc2-457e-8620-a9ce6b7f7f5f	L41622	13/10/2013
OXEC-24	OXEC-24_2	24	2	115890	circular	plasmid	TRUE	2.88	NZ_LR130563.1	988/1000	0.999425	conjugative	NA	NA	NA	IncFIB(AP001918)_1, Col156_1, IncFII(29)_1_pUTI89	NA	NA	1	0	NA	NA	8.2	b2761493-7bc2-457e-8620-a9ce6b7f7f5f	L41622	13/10/2013
OXEC-24	OXEC-24_3	24	3	75900	circular	plasmid	TRUE	3.64	NZ_CP082076.1	700/1000	0.983159	conjugative	NA	NA	NA	IncFII_1	NA	NA	1	0	NA	NA	8.2	b2761493-7bc2-457e-8620-a9ce6b7f7f5f	L41622	13/10/2013
OXEC-259	OXEC-259_2	259	contig_1	143497	linear	plasmid	FALSE	2.51	NZ_CP030770.1	974/1000	0.998746	conjugative	NA	NA	NA	IncFIB(AP001918)_1, Col156_1, IncFII(29)_1_pUTI89	tet(B), sul2, aph(3'')-Ib, aph(6)-Id, blaTEM-1, aadA5, dfrA17	TETRACYCLINE, SULFONAMIDE, AMINOGLYCOSIDE, BETA-LACTAM, TRIMETHOPRIM	2	1	NA	NA	32.2	70100926-e514-4a93-b45d-a1290216bc84	L41737	18/08/2015
OXEC-259	OXEC-259_8	259	contig_11	16831	circular	plasmid	FALSE	3.92	CP088798.1	908/1000	0.995415	mobilizable	NA	NA	NA	ColRNAI_1, ColRNAI_1, ColRNAI_1	NA	NA	2	0	NA	NA	32.2	70100926-e514-4a93-b45d-a1290216bc84	L41737	18/08/2015
OXEC-259	OXEC-259_5	259	contig_12	33053	circular	plasmid	FALSE	3.13	NZ_CP023829.1	990/1000	0.999522	conjugative	NA	NA	NA	IncX4_1	NA	NA	2	0	NA	NA	32.2	70100926-e514-4a93-b45d-a1290216bc84	L41737	18/08/2015
OXEC-259	OXEC-259_12	259	contig_14	3365	linear	plasmid	FALSE	13.08	NZ_CP008716.1	981/1000	0.999087	non-mobilizable	NA	NA	NA	Col156_1	NA	NA	2	0	NA	NA	32.2	70100926-e514-4a93-b45d-a1290216bc84	L41737	18/08/2015
OXEC-259	OXEC-259_6	259	contig_15	28967	circular	plasmid	FALSE	4.71	CP088743.1	980/1000	0.999038	non-mobilizable	NA	NA	NA	NA	NA	NA	2	0	NA	NA	32.2	70100926-e514-4a93-b45d-a1290216bc84	L41737	18/08/2015
OXEC-259	OXEC-259_7	259	contig_16	16951	circular	plasmid	FALSE	3.65	NZ_CP120555.1	858/1000	0.992734	mobilizable	NA	NA	NA	ColRNAI_1, ColRNAI_1, ColRNAI_1, ColRNAI_1	NA	NA	2	0	NA	NA	32.2	70100926-e514-4a93-b45d-a1290216bc84	L41737	18/08/2015
OXEC-259	OXEC-259_13	259	contig_17	2929	circular	plasmid	FALSE	16.25	NZ_CP045717.1	444/1000	0.962075	non-mobilizable	NA	NA	NA	NA	NA	NA	2	0	NA	NA	32.2	70100926-e514-4a93-b45d-a1290216bc84	L41737	18/08/2015
OXEC-259	OXEC-259_3	259	contig_3	88214	circular	plasmid	FALSE	3.18	NZ_CP054943.1	904/1000	0.995206	conjugative	NA	NA	NA	IncI1_1_Alpha	NA	NA	2	0	NA	NA	32.2	70100926-e514-4a93-b45d-a1290216bc84	L41737	18/08/2015
OXEC-259	OXEC-259_4	259	contig_4	87518	circular	plasmid	FALSE	4.08	NZ_CP023387.1	954/1000	0.99776	conjugative	NA	NA	NA	IncB/O/K/Z_2	blaTEM-1	BETA-LACTAM	2	1	NA	NA	32.2	70100926-e514-4a93-b45d-a1290216bc84	L41737	18/08/2015
OXEC-259	OXEC-259_14	259	contig_5	2086	circular	plasmid	FALSE	10.92	NZ_CP054163.1	980/1000	0.999038	non-mobilizable	NA	NA	NA	Col(BS512)_1	NA	NA	2	0	NA	NA	32.2	70100926-e514-4a93-b45d-a1290216bc84	L41737	18/08/2015
OXEC-259	OXEC-259_1	259	contig_6	5127122	circular	chromosome	FALSE	1	CP099174.1	163/1000	0.917245	NA	D	69	adk(21), fumC(35), gyrB(27), icd(6), mdh(5), purA(5), recA(4)	NA	emrD, cyaA_S352T, blaEC, mdtM, glpT_E448K, acrF	EFFLUX, FOSMIDOMYCIN, BETA-LACTAM, FOSFOMYCIN	2	0	TTGATCCTACGAGACGGGCACTGGGCTGGGAGGTCACGATGTCTCTAGTCTTCTCCTGGTTGCATCGCTGGTGCTTGTGCAGCGAGTAACCCTCTGCGAAGCGGCCTGGGGGGATAAGGCGCAATGAGGCCGTGTTGCTCTACACTGCGA	GGCTCCTAGGG	32.2	70100926-e514-4a93-b45d-a1290216bc84	L41737	18/08/2015
OXEC-259	OXEC-259_10	259	contig_7	15090	linear	plasmid	FALSE	1.38	CP088669.1	997/1000	0.999857	non-mobilizable	NA	NA	NA	NA	NA	NA	2	0	NA	NA	32.2	70100926-e514-4a93-b45d-a1290216bc84	L41737	18/08/2015
OXEC-259	OXEC-259_9	259	contig_8	15882	linear	plasmid	FALSE	1.12	CP061260.1	604/1000	0.976277	non-mobilizable	NA	NA	NA	NA	NA	NA	2	0	NA	NA	32.2	70100926-e514-4a93-b45d-a1290216bc84	L41737	18/08/2015
OXEC-259	OXEC-259_11	259	contig_9	3658	circular	plasmid	FALSE	13.16	NZ_CP069870.1	976/1000	0.998844	mobilizable	NA	NA	NA	NA	NA	NA	2	0	NA	NA	32.2	70100926-e514-4a93-b45d-a1290216bc84	L41737	18/08/2015
OXEC-174	OXEC-174_1	174	contig_1	5180272	circular	chromosome	FALSE	1	CP099174.1	139/1000	0.910314	NA	B2	127	adk(13), fumC(14), gyrB(19), icd(36), mdh(23), purA(11), recA(10)	NA	marR_S3N, glpT_E448K, acrF, emrD, blaEC	MULTIDRUG, FOSFOMYCIN, EFFLUX, BETA-LACTAM	1	0	CCAACCCTACGTGACGGGCACTGGGCTGGAAGGTCACGACGCGGCTGGTCTTCTCCTGGTTGAATCGATAGTGCCTAAGCAGCGAGTAACCCTATGCAAAGCGGTCTGGGGGGATAAGGCCCAACGAGGCCGTGCTGCTCCACGCCGCGA	GGCTCCTAGGG	16.2	f9eac854-9c4d-4bcc-a56d-f932727b2eaa	L41793	19/03/2014
OXEC-174	OXEC-174_4	174	contig_3	8367	linear	plasmid	FALSE	1.15	NZ_LR890315.1	572/1000	0.97375	non-mobilizable	NA	NA	NA	NA	NA	NA	1	0	NA	NA	16.2	f9eac854-9c4d-4bcc-a56d-f932727b2eaa	L41793	19/03/2014
OXEC-174	OXEC-174_2	174	contig_5	94441	circular	plasmid	FALSE	1.74	LR213460.1	936/1000	0.996855	conjugative	NA	NA	NA	IncB/O/K/Z_2	aph(6)-Id, blaTEM-1, aph(3'')-Ib, sul2	AMINOGLYCOSIDE, BETA-LACTAM, SULFONAMIDE	1	1	NA	NA	16.2	f9eac854-9c4d-4bcc-a56d-f932727b2eaa	L41793	19/03/2014
OXEC-174	OXEC-174_3	174	contig_6	66988	circular	plasmid	FALSE	2.01	NZ_AP022172.1	963/1000	0.998206	conjugative	NA	NA	NA	IncFII(pRSB107)_1_pRSB107	NA	NA	1	0	NA	NA	16.2	f9eac854-9c4d-4bcc-a56d-f932727b2eaa	L41793	19/03/2014
OXEC-260	OXEC-260_1	260	contig_1	5004930	circular	chromosome	TRUE	1	CP099174.1	206/1000	0.927528	NA	A	10	adk(10), fumC(11), gyrB(4), icd(8), mdh(8), purA(8), recA(2)	NA	tet(A), aph(6)-Id, aph(3'')-Ib, sul2, blaTEM-1, sul1, dfrA7, acrF, gyrA_S83L, mdtM, blaEC	TETRACYCLINE, AMINOGLYCOSIDE, SULFONAMIDE, BETA-LACTAM, TRIMETHOPRIM, EFFLUX, QUINOLONE	1	1	TCGATCCTACGTGAGGGGCACTGTGCTGGAAGGTCACGATGCGGCTGGTCTTCTCCTGGTTGCATCGACAGCGCTTGTGCAGCGAGTAACCCTATGCGAAGCGGCCTGGGGGGAGAAGGCGCAACGAAGCCGTGCTGCACTACGACGTGA	GGCTCCTAGGG	8.2	67a8477b-14d4-4d6e-b1a8-c26ee15e7fc8	L42015	19/08/2015
OXEC-260	OXEC-260_2	260	contig_2	102820	circular	plasmid	TRUE	2.6	CP077326.1	864/1000	0.993063	conjugative	NA	NA	NA	IncFIB(AP001918)_1, Col156_1, IncFIC(FII)_1	NA	NA	1	0	NA	NA	8.2	67a8477b-14d4-4d6e-b1a8-c26ee15e7fc8	L42015	19/08/2015
OXEC-260	OXEC-260_3	260	contig_3	11128	circular	plasmid	TRUE	4.06	NZ_AP019858.1	877/1000	0.99377	non-mobilizable	NA	NA	NA	NA	NA	NA	1	0	NA	NA	8.2	67a8477b-14d4-4d6e-b1a8-c26ee15e7fc8	L42015	19/08/2015
OXEC-260	OXEC-260_4	260	contig_4	10319	circular	plasmid	TRUE	7.45	NZ_CP070013.1	969/1000	0.998502	mobilizable	NA	NA	NA	Col156_1, Col156_1	NA	NA	1	0	NA	NA	8.2	67a8477b-14d4-4d6e-b1a8-c26ee15e7fc8	L42015	19/08/2015
OXEC-493	OXEC-493_3	493	contig_19	57754	linear	plasmid	FALSE	1.36	NZ_CP115313.1	824/1000	0.990824	non-mobilizable	NA	NA	NA	IncFIB(pHCM2)_1_pHCM2	NA	NA	2	0	NA	NA	8.2	a5348159-9738-4e9e-95f2-d1de5b53919d	L42234	01/04/2016
OXEC-493	OXEC-493_7	493	contig_18	9902	linear	plasmid	FALSE	1.8	NZ_LT991958.1	883/1000	0.994092	non-mobilizable	NA	NA	NA	NA	blaTEM-1, dfrA1, aadA1, sul1	BETA-LACTAM, TRIMETHOPRIM, AMINOGLYCOSIDE, SULFONAMIDE	2	1	NA	NA	8.2	a5348159-9738-4e9e-95f2-d1de5b53919d	L42234	01/04/2016
OXEC-493	OXEC-493_11	493	contig_14	3183	linear	plasmid	FALSE	1.41	NZ_CP022167.1	448/1000	0.962485	non-mobilizable	NA	NA	NA	NA	NA	NA	2	0	NA	NA	8.2	a5348159-9738-4e9e-95f2-d1de5b53919d	L42234	01/04/2016
OXEC-493	OXEC-493_4	493	contig_20	53895	linear	plasmid	FALSE	1.42	NZ_CP115313.1	853/1000	0.992457	non-mobilizable	NA	NA	NA	NA	NA	NA	2	0	NA	NA	8.2	a5348159-9738-4e9e-95f2-d1de5b53919d	L42234	01/04/2016
OXEC-493	OXEC-493_9	493	contig_17	4179	circular	plasmid	FALSE	9.44	NZ_CP055027.1	981/1000	0.999087	non-mobilizable	NA	NA	NA	NA	NA	NA	2	0	NA	NA	8.2	a5348159-9738-4e9e-95f2-d1de5b53919d	L42234	01/04/2016
OXEC-493	OXEC-493_6	493	contig_8	38968	linear	plasmid	FALSE	2.97	NZ_AP027442.1	850/1000	0.992291	mobilizable	NA	NA	NA	IncR_1	aph(6)-Id, aph(3'')-Ib, tet(B)	AMINOGLYCOSIDE, TETRACYCLINE	2	0	NA	NA	8.2	a5348159-9738-4e9e-95f2-d1de5b53919d	L42234	01/04/2016
OXEC-493	OXEC-493_1	493	contig_1	4571942	circular	chromosome	FALSE	1	CP099174.1	214/1000	0.929212	NA	A	-	adk(6), fumC(11), gyrB(4), icd(~8), mdh(8), purA(8), recA(2)	NA	acrF, aph(6)-Id, aph(3'')-Ib, blaEC	EFFLUX, AMINOGLYCOSIDE, BETA-LACTAM	2	0	TCGATCTCAAGTGACGGGCACTGGGCTGGGAGGCCACGACGCGGCTGGTCTTCTCCTGGTTGCAACGACAGCGCTCTAGCAATAGGAGTCCCGACCCAGAGCGGCCTGGGGGGAGAGGGCGCAACGAAACCGTGCTGATCTACACCGCGA	GGCTCCTAGGG	8.2	a5348159-9738-4e9e-95f2-d1de5b53919d	L42234	01/04/2016
OXEC-493	OXEC-493_10	493	contig_15	3672	linear	plasmid	FALSE	9.67	NZ_CP055027.1	994/1000	0.999713	non-mobilizable	NA	NA	NA	NA	NA	NA	2	0	NA	NA	8.2	a5348159-9738-4e9e-95f2-d1de5b53919d	L42234	01/04/2016
OXEC-493	OXEC-493_5	493	contig_6	48843	linear	plasmid	FALSE	2.18	NZ_CP133924.1	434/1000	0.961031	non-mobilizable	NA	NA	NA	NA	mph(B)	MACROLIDE	2	0	NA	NA	8.2	a5348159-9738-4e9e-95f2-d1de5b53919d	L42234	01/04/2016
OXEC-493	OXEC-493_2	493	contig_10	69618	linear	plasmid	FALSE	2.07	NZ_CP116914.1	339/1000	0.949792	non-mobilizable	NA	NA	NA	IncN_1, repA_2_pKPC-2, IncFIB(K)_1_Kpn3	blaTEM-1, dfrA1, aadA1, sul1	BETA-LACTAM, TRIMETHOPRIM, AMINOGLYCOSIDE, SULFONAMIDE	2	1	NA	NA	8.2	a5348159-9738-4e9e-95f2-d1de5b53919d	L42234	01/04/2016
OXEC-493	OXEC-493_8	493	contig_12	4786	linear	plasmid	FALSE	4.14	NZ_CP017848.1	457/1000	0.963398	non-mobilizable	NA	NA	NA	NA	NA	NA	2	0	NA	NA	8.2	a5348159-9738-4e9e-95f2-d1de5b53919d	L42234	01/04/2016
OXEC-493	OXEC-493_12	493	contig_13	2906	linear	plasmid	FALSE	2.16	CP057076.1	796/1000	0.989194	non-mobilizable	NA	NA	NA	NA	NA	NA	2	0	NA	NA	8.2	a5348159-9738-4e9e-95f2-d1de5b53919d	L42234	01/04/2016
OXEC-97	OXEC-97_1	97	contig_1	5009286	circular	chromosome	TRUE	1	CP099174.1	166/1000	0.918041	NA	D	69	adk(21), fumC(35), gyrB(27), icd(6), mdh(5), purA(5), recA(4)	NA	acrF, emrD, cyaA_S352T, blaEC, glpT_E448K	EFFLUX, FOSMIDOMYCIN, BETA-LACTAM, FOSFOMYCIN	1	0	TTGATCCTACGAGACGGGCACTGGGCTGGGAGGTCACGATGTCTCTAGTCTTCTCCTGGTTGCATCGCTGGTGCTTGTGCAGCGAGTAACCCTCTGCGAAGCGGCCTGGGGGGATAAGGCGCAATGAGGCCGTGTTGCTCTACACTGCGA	GGCTCCTAGGG	8.2	6b335370-8663-492d-923a-ddbc44b90a88	L42243	17/12/2014
OXEC-97	OXEC-97_2	97	contig_2	158247	circular	plasmid	TRUE	1.64	NZ_CP074681.1	992/1000	0.999618	conjugative	NA	NA	NA	IncFIA_1, IncFIC(FII)_1, IncFIB(AP001918)_1	blaTEM-1	BETA-LACTAM	1	1	NA	NA	8.2	6b335370-8663-492d-923a-ddbc44b90a88	L42243	17/12/2014
OXEC-97	OXEC-97_3	97	contig_3	9024	circular	plasmid	TRUE	6.23	NZ_CP073966.1	923/1000	0.996192	mobilizable	NA	NA	NA	ColRNAI_1, Col440II_1, ColRNAI_1	NA	NA	1	0	NA	NA	8.2	6b335370-8663-492d-923a-ddbc44b90a88	L42243	17/12/2014
OXEC-476	OXEC-476_2	476	2	122483	circular	plasmid	TRUE	3.2	CP073045.1	991/1000	0.99957	conjugative	NA	NA	NA	IncFIB(AP001918)_1, IncFII(pRSB107)_1_pRSB107, IncFIA_1	tet(B), dfrA14	TETRACYCLINE, TRIMETHOPRIM	1	0	NA	NA	16.2	32a875dc-9871-4220-869f-01f79b21cfd7	L42625	03/04/2016
OXEC-476	OXEC-476_3	476	3	93611	circular	plasmid	TRUE	2.73	NZ_OX030730.1	951/1000	0.99761	conjugative	NA	NA	NA	IncB/O/K/Z_2	aph(6)-Id, blaTEM-1, aph(3'')-Ib, sul2	AMINOGLYCOSIDE, BETA-LACTAM, SULFONAMIDE	1	1	NA	NA	16.2	32a875dc-9871-4220-869f-01f79b21cfd7	L42625	03/04/2016
OXEC-476	OXEC-476_7	476	7	3015	circular	plasmid	TRUE	16.91	CP134916.1	889/1000	0.994413	mobilizable	NA	NA	NA	ColRNAI_1	NA	NA	1	0	NA	NA	16.2	32a875dc-9871-4220-869f-01f79b21cfd7	L42625	03/04/2016
OXEC-476	OXEC-476_8	476	8	2777	circular	plasmid	TRUE	20.13	NZ_CP058688.1	796/1000	0.989194	mobilizable	NA	NA	NA	Col(MG828)_1	NA	NA	1	0	NA	NA	16.2	32a875dc-9871-4220-869f-01f79b21cfd7	L42625	03/04/2016
OXEC-476	OXEC-476_6	476	6	4072	circular	plasmid	TRUE	8.17	CP114350.1	1000/1000	1	mobilizable	NA	NA	NA	Col8282_1	NA	NA	1	0	NA	NA	16.2	32a875dc-9871-4220-869f-01f79b21cfd7	L42625	03/04/2016
OXEC-476	OXEC-476_5	476	5	5167	circular	plasmid	TRUE	18.21	NZ_CP103525.1	997/1000	0.999857	mobilizable	NA	NA	NA	Col156_1	NA	NA	1	0	NA	NA	16.2	32a875dc-9871-4220-869f-01f79b21cfd7	L42625	03/04/2016
OXEC-476	OXEC-476_1	476	1	5256866	circular	chromosome	TRUE	1	CP099174.1	161/1000	0.916705	NA	D	69	adk(21), fumC(35), gyrB(27), icd(6), mdh(5), purA(5), recA(4)	NA	blaEC, mdtM, gyrA_S83L, glpT_E448K, parC_S80I, acrF, emrD, cyaA_S352T	BETA-LACTAM, EFFLUX, QUINOLONE, FOSFOMYCIN, FOSMIDOMYCIN	1	0	TTGATCCTACGAGACGGGCACTGGGCTGGGAGGTCACGATGTCTCTAGTCTTCTCCTGGTTGCATCGCTGGTGCTTGTGCAGCGAGTAACCCTCTGCGAAGCGGCCTGGGGGGATAAGGCGCAATGAGGCCGTGTTGCTCTACACTGCGA	GGCTCCTAGGG	16.2	32a875dc-9871-4220-869f-01f79b21cfd7	L42625	03/04/2016
OXEC-476	OXEC-476_4	476	4	71052	circular	plasmid	TRUE	4.06	CP048856.1	967/1000	0.998403	conjugative	NA	NA	NA	IncFII(pRSB107)_1_pRSB107	NA	NA	1	0	NA	NA	16.2	32a875dc-9871-4220-869f-01f79b21cfd7	L42625	03/04/2016
OXEC-310	OXEC-310_1	310	1	5050996	circular	chromosome	TRUE	1	CP099174.1	144/1000	0.911847	NA	B2	127	adk(13), fumC(14), gyrB(19), icd(36), mdh(23), purA(11), recA(10)	NA	blaEC, marR_S3N, glpT_E448K, acrF, emrD	BETA-LACTAM, MULTIDRUG, FOSFOMYCIN, EFFLUX	1	0	CCAACCCTACGTGACGGGCACTGGGCTGGAAGGTCACGACGCGGCTGGTCTTCTCCTGGTTGAATCGATAGTGCCTAAGCAGCGAGTAACCCTATGCAAAGCGGTCTGGGGGGATAAGGCCCAACGAGGCCGTGCTGCTCCACGCCGCGA	GGCTCCTAGGG	8.2	17084f17-eede-4adc-a691-5446b4e459f5	L4266	09/09/2017
OXEC-310	OXEC-310_2	310	2	102182	circular	plasmid	TRUE	2.31	CP056877.1	939/1000	0.997007	conjugative	NA	NA	NA	IncFIB(pB171)_1_pB171, Col156_1, IncFII(pRSB107)_1_pRSB107, IncFIA_1	tet(B), blaTEM-1	TETRACYCLINE, BETA-LACTAM	1	1	NA	NA	8.2	17084f17-eede-4adc-a691-5446b4e459f5	L4266	09/09/2017
OXEC-351	OXEC-351_1	351	contig_1	4834324	circular	chromosome	FALSE	1	CP099174.1	150/1000	0.913621	NA	B2	131	adk(53), fumC(40), gyrB(47), icd(13), mdh(36), purA(28), recA(29)	NA	glpT_E448K, mdtM, blaEC, pmrB_E123D, emrD, uhpT_E350Q, parE_I529L	FOSFOMYCIN, EFFLUX, BETA-LACTAM, COLISTIN, QUINOLONE	1	0	TCAACCCTACGTGGCGGACACTGGGCTGGAAGGTCACGACGCGGCTGGTCTTCTCCTGGTTGAATCGATAGTGCCTAAGCAGCGAGTAACCCTATGTAAAGCGGTCTGGGGGGATAAGGCCCAACGAGGCCGTGCTGCTCTATACCGCAA	AGCTCCTAGGG	16.2	98b10f47-a670-46e9-a5a6-d670a61cae53	L42950	28/11/2017
OXEC-351	OXEC-351_3	351	contig_2	73257	circular	plasmid	FALSE	4.18	NZ_AP022172.1	842/1000	0.991844	conjugative	NA	NA	NA	IncFII(pRSB107)_1_pRSB107	NA	NA	1	0	NA	NA	16.2	98b10f47-a670-46e9-a5a6-d670a61cae53	L42950	28/11/2017
OXEC-351	OXEC-351_2	351	contig_3	145129	linear	plasmid	FALSE	2.92	NZ_CP030770.1	740/1000	0.985764	conjugative	NA	NA	NA	IncFIB(AP001918)_1, Col156_1, IncFII(29)_1_pUTI89	tet(B), catA1, mph(A), sul1, aadA5, dfrA17, blaTEM-1	TETRACYCLINE, PHENICOL, MACROLIDE, SULFONAMIDE, AMINOGLYCOSIDE, TRIMETHOPRIM, BETA-LACTAM	1	1	NA	NA	16.2	98b10f47-a670-46e9-a5a6-d670a61cae53	L42950	28/11/2017
OXEC-483	OXEC-483_1	483	contig_1	4950120	circular	chromosome	TRUE	1	CP099174.1	226/1000	0.93163	NA	C	1083	adk(6), fumC(4), gyrB(33), icd(1), mdh(20), purA(12), recA(127)	NA	pmrB_Y358N, blaEC, mdtM, glpT_E448K, acrF	COLISTIN, BETA-LACTAM, EFFLUX, FOSFOMYCIN	1	0	TCGATCCTACGTGACGGGCACTGGGCTGGGAGGTTATGGCGCAGCTGGTCTTCTCCTGGTTGCATCGACATCCCTTGAGTAGCAGGAGTCCCGACCCAGAGCGGCCTGGGGGGAGAGGATGCAACGAAACCGTGCTGATCTACGCCGCGA	GATTCCTAGGG	4.2	abe419d7-db3a-4ed4-a599-8ce5dd08334c	L44158	05/04/2016
OXEC-483	OXEC-483_2	483	contig_2	105607	circular	plasmid	TRUE	2.68	CP122854.1	886/1000	0.994253	conjugative	NA	NA	NA	IncI1_1_Alpha	aph(6)-Id, sul2, tet(A), blaTEM-1, sul2, aph(3'')-Ib	AMINOGLYCOSIDE, SULFONAMIDE, TETRACYCLINE, BETA-LACTAM	1	1	NA	NA	4.2	abe419d7-db3a-4ed4-a599-8ce5dd08334c	L44158	05/04/2016
OXEC-170	OXEC-170_1	170	contig_1	4780181	circular	chromosome	FALSE	1	CP099174.1	236/1000	0.933552	NA	B1	58	adk(6), fumC(4), gyrB(4), icd(16), mdh(24), purA(8), recA(14)	NA	glpT_E448K, acrF, pmrB_Y358N, blaEC, tet(B), mdtM	FOSFOMYCIN, EFFLUX, COLISTIN, BETA-LACTAM, TETRACYCLINE	2	0	TCGATCCTACGTGACGGGCACTGGGCTGGAAGGTCACGATGCGGCTGGGCTTCTCCTGGTTGCAACGACAGCGCTCTAGCAATAGGAGTCCCGACCCAGAGCGGCCTGGGGGGAGAGGACGCAACGAAACCGTGCTGATCTACGCCGCGA	GATTCCTAGGG	>32.2	d15064ce-5ff7-402d-b41f-9c8c039dac0d	L44202	25/03/2014
OXEC-170	OXEC-170_2	170	contig_10	93099	circular	plasmid	FALSE	3.92	NZ_OW848982.1	958/1000	0.997959	conjugative	NA	NA	NA	IncI1_1_Alpha	blaTEM-1	BETA-LACTAM	2	1	NA	NA	>32.2	d15064ce-5ff7-402d-b41f-9c8c039dac0d	L44202	25/03/2014
OXEC-170	OXEC-170_5	170	contig_12	55641	circular	plasmid	FALSE	3.02	NC_022650.1	613/1000	0.976965	conjugative	NA	NA	NA	NA	NA	NA	2	0	NA	NA	>32.2	d15064ce-5ff7-402d-b41f-9c8c039dac0d	L44202	25/03/2014
OXEC-170	OXEC-170_8	170	contig_13	7107	linear	plasmid	FALSE	12.21	NZ_CP023363.1	987/1000	0.999377	non-mobilizable	NA	NA	NA	NA	aph(6)-Id, aph(3'')-Ib, sul2, blaTEMp_C32T, blaTEM-1	AMINOGLYCOSIDE, SULFONAMIDE, BETA-LACTAM	2	1	NA	NA	>32.2	d15064ce-5ff7-402d-b41f-9c8c039dac0d	L44202	25/03/2014
OXEC-170	OXEC-170_11	170	contig_14	3568	linear	plasmid	FALSE	5.35	NZ_CP109602.1	974/1000	0.998746	non-mobilizable	NA	NA	NA	NA	NA	NA	2	0	NA	NA	>32.2	d15064ce-5ff7-402d-b41f-9c8c039dac0d	L44202	25/03/2014
OXEC-170	OXEC-170_6	170	contig_17	31761	circular	plasmid	FALSE	5.83	NZ_CP029728.1	994/1000	0.999713	conjugative	NA	NA	NA	IncX4_1	NA	NA	2	0	NA	NA	>32.2	d15064ce-5ff7-402d-b41f-9c8c039dac0d	L44202	25/03/2014
OXEC-170	OXEC-170_3	170	contig_2	77525	linear	plasmid	FALSE	3.99	NZ_CP122932.1	995/1000	0.999761	non-mobilizable	NA	NA	NA	IncFIB(AP001918)_1	NA	NA	2	0	NA	NA	>32.2	d15064ce-5ff7-402d-b41f-9c8c039dac0d	L44202	25/03/2014
OXEC-170	OXEC-170_9	170	contig_3	6570	linear	plasmid	FALSE	3.13	OY754399.1	974/1000	0.998746	non-mobilizable	NA	NA	NA	NA	dfrA5	TRIMETHOPRIM	2	0	NA	NA	>32.2	d15064ce-5ff7-402d-b41f-9c8c039dac0d	L44202	25/03/2014
OXEC-170	OXEC-170_7	170	contig_4	14841	linear	plasmid	FALSE	4.75	CP054329.1	988/1000	0.999425	non-mobilizable	NA	NA	NA	NA	tet(A)	TETRACYCLINE	2	0	NA	NA	>32.2	d15064ce-5ff7-402d-b41f-9c8c039dac0d	L44202	25/03/2014
OXEC-170	OXEC-170_4	170	contig_7	56325	linear	plasmid	FALSE	6.29	NZ_CP095535.1	782/1000	0.988359	conjugative	NA	NA	NA	IncFII_1	aph(3')-Ia	AMINOGLYCOSIDE	2	0	NA	NA	>32.2	d15064ce-5ff7-402d-b41f-9c8c039dac0d	L44202	25/03/2014
OXEC-170	OXEC-170_10	170	contig_8	4697	linear	plasmid	FALSE	5.32	NZ_AP027186.1	851/1000	0.992346	non-mobilizable	NA	NA	NA	NA	NA	NA	2	0	NA	NA	>32.2	d15064ce-5ff7-402d-b41f-9c8c039dac0d	L44202	25/03/2014
OXEC-406	OXEC-406_1	406	contig_1	4771204	circular	chromosome	TRUE	1	CP099174.1	229/1000	0.932215	NA	B1	162	adk(9), fumC(65), gyrB(5), icd(1), mdh(9), purA(13), recA(6)	NA	mdtM, blaEC, pmrB_Y358N, acrF, parC_S80I, gyrA_D87N, gyrA_S83L	EFFLUX, BETA-LACTAM, COLISTIN, QUINOLONE	1	0	TCGATCCTACGTGACGGGCACTGGGCTGGAAGGTCACGATGCGGCTGAGCTTCTCCTGGTTGCAACGACAGCGCTCTAGCAATAGGAGTCCCGACCCAGAGCGGCCTGGGGGGAGAGGACGCAACGAAACCGTGCTGATCTACGCCGCGA	GATTCCTAGGG	8.2	6605cdd0-4ea7-4643-b2e0-e6d1be07b2d9	L44378	21/05/2017
OXEC-406	OXEC-406_2	406	contig_2	152240	circular	plasmid	TRUE	1.84	NZ_CP010141.1	977/1000	0.998893	conjugative	NA	NA	NA	IncFIB(AP001918)_1, IncFIC(FII)_1	aph(6)-Id, aph(3'')-Ib, sul2, aadA5, dfrA17, catA1, tet(B), blaTEM-1	AMINOGLYCOSIDE, SULFONAMIDE, TRIMETHOPRIM, PHENICOL, TETRACYCLINE, BETA-LACTAM	1	1	NA	NA	8.2	6605cdd0-4ea7-4643-b2e0-e6d1be07b2d9	L44378	21/05/2017
OXEC-487	OXEC-487_1	487	contig_1	5227590	circular	chromosome	TRUE	1	CP099174.1	144/1000	0.911847	NA	B2	12	adk(13), fumC(13), gyrB(9), icd(13), mdh(16), purA(10), recA(9)	NA	glpT_E448K, acrF, sul2, aph(3'')-Ib, aph(6)-Id, blaTEM-1, emrD, pmrB_E123D, blaEC	FOSFOMYCIN, EFFLUX, SULFONAMIDE, AMINOGLYCOSIDE, BETA-LACTAM, COLISTIN	1	1	CCAACCCTACGTGACGGGCACTGGGCTGGAAGGTCACGACGCGGCTGGTCTTCTCCTGGTTGAATCGATAGTGCCTAAGCAGCGAGTAACCCTATGCAAAGCGGTCTGGGGGGATAAGGCCCAACGAGGCCGTGCTGCTCCACGCCGCGA	GGCTCCTAGGG	8.2	14bf1a04-5376-4323-a26b-982e0a2a4a68	L44782	07/04/2016
OXEC-262	OXEC-262_1	262	1	4701962	circular	chromosome	TRUE	1	CP099174.1	229/1000	0.932215	NA	C	23	adk(6), fumC(4), gyrB(12), icd(1), mdh(20), purA(13), recA(7)	NA	acrF, parC_S80R, glpT_E448K, gyrA_S83L, mdtM, blaEC, pmrB_Y358N	EFFLUX, QUINOLONE, FOSFOMYCIN, BETA-LACTAM, COLISTIN	1	0	TCGATCCTACGTGACGGGCACTGGGCTGGGAGGTCATGGCGCAGCTGGTCTTCTCCTGGTTGCATCGACATCCCTTGAGCAGCGGGAGTCCCGACCCAGAGCGGCCTGGGGGGAGAGGATGCAACGAAACCGTGCTGATCTACGCCGCGA	GATTCCTAGGG	16.2	ae027ff7-0c96-4498-8c7f-dab8f5870c90	L44849	25/08/2015
OXEC-262	OXEC-262_2	262	2	145252	circular	plasmid	TRUE	1.85	NZ_CP010141.1	844/1000	0.991956	conjugative	NA	NA	NA	IncFIB(AP001918)_1, IncFIC(FII)_1	dfrA12, aadA2, sul1, mph(A), aph(3')-Ia, tet(A), sul2, aph(3'')-Ib, aph(6)-Id, blaTEM-1	TRIMETHOPRIM, AMINOGLYCOSIDE, SULFONAMIDE, MACROLIDE, TETRACYCLINE, BETA-LACTAM	1	1	NA	NA	16.2	ae027ff7-0c96-4498-8c7f-dab8f5870c90	L44849	25/08/2015
OXEC-262	OXEC-262_3	262	3	99455	circular	plasmid	TRUE	2.62	NZ_CP133926.1	930/1000	0.99655	conjugative	NA	NA	NA	IncI1_1_Alpha	tet(A), sul2	TETRACYCLINE, SULFONAMIDE	1	0	NA	NA	16.2	ae027ff7-0c96-4498-8c7f-dab8f5870c90	L44849	25/08/2015
OXEC-262	OXEC-262_4	262	4	46065	circular	plasmid	TRUE	2.71	CP073109.1	997/1000	0.999857	conjugative	NA	NA	NA	IncX1_1	NA	NA	1	0	NA	NA	16.2	ae027ff7-0c96-4498-8c7f-dab8f5870c90	L44849	25/08/2015
OXEC-262	OXEC-262_5	262	5	2328	circular	plasmid	TRUE	12.77	NZ_CP120561.1	990/1000	0.999522	non-mobilizable	NA	NA	NA	Col(MG828)_1	NA	NA	1	0	NA	NA	16.2	ae027ff7-0c96-4498-8c7f-dab8f5870c90	L44849	25/08/2015
OXEC-262	OXEC-262_6	262	6	2101	circular	plasmid	TRUE	12.51	NZ_CP054163.1	1000/1000	1	non-mobilizable	NA	NA	NA	Col(BS512)_1	NA	NA	1	0	NA	NA	16.2	ae027ff7-0c96-4498-8c7f-dab8f5870c90	L44849	25/08/2015
OXEC-262	OXEC-262_7	262	7	1545	circular	plasmid	TRUE	13.47	NZ_CP116093.1	762/1000	0.98714	non-mobilizable	NA	NA	NA	Col(MG828)_1	NA	NA	1	0	NA	NA	16.2	ae027ff7-0c96-4498-8c7f-dab8f5870c90	L44849	25/08/2015
OXEC-95	OXEC-95_9	95	9	5774	circular	plasmid	TRUE	26.84	NZ_CP063461.1	986/1000	0.999329	mobilizable	NA	NA	NA	ColRNAI_1	NA	NA	2	0	NA	NA	32.2	503f417e-2290-4851-915d-a6eaf619e401	L45194	26/12/2014
OXEC-95	OXEC-95_1	95	1	5007323	circular	chromosome	TRUE	1	CP099174.1	156/1000	0.915329	NA	G	117	adk(20), fumC(45), gyrB(41), icd(43), mdh(5), purA(32), recA(2)	NA	emrD, acrF, glpT_E448K, mdtM, blaEC, cyaA_S352T	EFFLUX, FOSFOMYCIN, BETA-LACTAM, FOSMIDOMYCIN	2	0	TTGATCCTACGTGACGAGCACTGGGCTGGGGGATCACGGCGCCTCTAGTCTGTGTCGAACCACATTGCTGGTGCTTGAGCGGCGAGTAACCCTCTGCGAAGCGGCCTGGGGGGCTAAGGCGCAACGAGGCCGTGCTGCTCTACGCCTCGA	GGCTCCTAGGG	32.2	503f417e-2290-4851-915d-a6eaf619e401	L45194	26/12/2014
OXEC-95	OXEC-95_10	95	10	3171	circular	plasmid	TRUE	16.82	NZ_CP038294.1	969/1000	0.998502	mobilizable	NA	NA	NA	ColRNAI_1	NA	NA	2	0	NA	NA	32.2	503f417e-2290-4851-915d-a6eaf619e401	L45194	26/12/2014
OXEC-95	OXEC-95_11	95	11	2328	circular	plasmid	TRUE	26.88	NZ_CP120561.1	981/1000	0.999087	non-mobilizable	NA	NA	NA	Col(MG828)_1	NA	NA	2	0	NA	NA	32.2	503f417e-2290-4851-915d-a6eaf619e401	L45194	26/12/2014
OXEC-95	OXEC-95_12	95	12	2311	circular	plasmid	TRUE	32.56	NZ_CP054360.1	952/1000	0.99766	non-mobilizable	NA	NA	NA	Col(MG828)_1	NA	NA	2	0	NA	NA	32.2	503f417e-2290-4851-915d-a6eaf619e401	L45194	26/12/2014
OXEC-95	OXEC-95_13	95	13	1506	circular	plasmid	TRUE	19.98	NZ_CP080154.1	1000/1000	1	non-mobilizable	NA	NA	NA	Col(MG828)_1	NA	NA	2	0	NA	NA	32.2	503f417e-2290-4851-915d-a6eaf619e401	L45194	26/12/2014
OXEC-95	OXEC-95_2	95	2	133553	circular	plasmid	TRUE	2.05	NZ_CP104524.1	992/1000	0.999618	conjugative	NA	NA	NA	IncFIB(AP001918)_1	NA	NA	2	0	NA	NA	32.2	503f417e-2290-4851-915d-a6eaf619e401	L45194	26/12/2014
OXEC-95	OXEC-95_3	95	3	108709	circular	plasmid	TRUE	1.82	NZ_CP134368.1	709/1000	0.983757	non-mobilizable	NA	NA	NA	IncFIB(pHCM2)_1_pHCM2	NA	NA	2	0	NA	NA	32.2	503f417e-2290-4851-915d-a6eaf619e401	L45194	26/12/2014
OXEC-95	OXEC-95_4	95	4	106473	circular	plasmid	TRUE	2.24	NZ_CP080262.1	611/1000	0.976813	conjugative	NA	NA	NA	IncB/O/K/Z_2	blaTEM-1	BETA-LACTAM	2	1	NA	NA	32.2	503f417e-2290-4851-915d-a6eaf619e401	L45194	26/12/2014
OXEC-95	OXEC-95_5	95	5	46072	circular	plasmid	TRUE	3.21	NZ_CP061104.1	538/1000	0.970913	mobilizable	NA	NA	NA	IncX1_1	blaTEM-1, aadA1, aadA1, lnu(F), aadA1	BETA-LACTAM, AMINOGLYCOSIDE, LINCOSAMIDE	2	1	NA	NA	32.2	503f417e-2290-4851-915d-a6eaf619e401	L45194	26/12/2014
OXEC-95	OXEC-95_6	95	6	37787	circular	plasmid	TRUE	3.36	NC_017903.1	997/1000	0.999857	conjugative	NA	NA	NA	pSL483_1	NA	NA	2	0	NA	NA	32.2	503f417e-2290-4851-915d-a6eaf619e401	L45194	26/12/2014
OXEC-95	OXEC-95_7	95	7	6888	circular	plasmid	TRUE	19.28	NZ_CP038396.1	999/1000	0.999952	mobilizable	NA	NA	NA	ColRNAI_1	NA	NA	2	0	NA	NA	32.2	503f417e-2290-4851-915d-a6eaf619e401	L45194	26/12/2014
OXEC-95	OXEC-95_8	95	8	6663	circular	plasmid	TRUE	9.38	CP057700.1	998/1000	0.999905	mobilizable	NA	NA	NA	Col156_1	NA	NA	2	0	NA	NA	32.2	503f417e-2290-4851-915d-a6eaf619e401	L45194	26/12/2014
OXEC-353	OXEC-353_1	353	contig_1	5208863	circular	chromosome	FALSE	1	CP099174.1	151/1000	0.91391	NA	F	59	adk(27), fumC(32), gyrB(24), icd(29), mdh(26), purA(19), recA(22)	NA	glpT_E448K, parE_I355T, acrF, uhpT_E350Q, emrD, cyaA_S352T, blaEC, mdtM	FOSFOMYCIN, QUINOLONE, EFFLUX, FOSMIDOMYCIN, BETA-LACTAM	1	0	TCAATCCTACGTGACGGGCACTGGGCTGGAATATCACGACGCGGCTGGTCTTCTCCTGGTTGAATCGATAGTGCCTAAGCAGCGAGTAACCTTATGCAAAGCGGTCTGGGGGGATAAGGCCCAACGAGGCCGTGCTGCTCTATACCGCAA	AGCTCCTAGGG	16.2	e3fe0491-e5be-4d77-bb7b-5d008eb80812	L45275	03/12/2017
OXEC-353	OXEC-353_6	353	contig_2	9280	circular	plasmid	FALSE	13.1	NZ_CP095512.1	525/1000	0.969782	mobilizable	NA	NA	NA	NA	NA	NA	1	0	NA	NA	16.2	e3fe0491-e5be-4d77-bb7b-5d008eb80812	L45275	03/12/2017
OXEC-353	OXEC-353_4	353	contig_3	76254	circular	plasmid	FALSE	3.88	NZ_OX637966.1	905/1000	0.995258	conjugative	NA	NA	NA	IncFII_1	NA	NA	1	0	NA	NA	16.2	e3fe0491-e5be-4d77-bb7b-5d008eb80812	L45275	03/12/2017
OXEC-353	OXEC-353_3	353	contig_4	100972	circular	plasmid	FALSE	3.4	NZ_OW969692.1	909/1000	0.995467	conjugative	NA	NA	NA	IncB/O/K/Z_2	aph(6)-Id, blaTEM-1, aph(3'')-Ib, sul2	AMINOGLYCOSIDE, BETA-LACTAM, SULFONAMIDE	1	1	NA	NA	16.2	e3fe0491-e5be-4d77-bb7b-5d008eb80812	L45275	03/12/2017
OXEC-353	OXEC-353_2	353	contig_5	105502	circular	plasmid	FALSE	3.8	NZ_CP015160.1	726/1000	0.984868	conjugative	NA	NA	NA	IncFII(pRSB107)_1_pRSB107, Col156_1, ColRNAI_1, Col156_1, IncFIB(AP001918)_1	NA	NA	1	0	NA	NA	16.2	e3fe0491-e5be-4d77-bb7b-5d008eb80812	L45275	03/12/2017
OXEC-353	OXEC-353_7	353	contig_7	3956	linear	plasmid	FALSE	3.4	NZ_CP069972.1	979/1000	0.99899	non-mobilizable	NA	NA	NA	NA	NA	NA	1	0	NA	NA	16.2	e3fe0491-e5be-4d77-bb7b-5d008eb80812	L45275	03/12/2017
OXEC-353	OXEC-353_8	353	contig_8	2210	linear	plasmid	FALSE	8.63	NZ_CP023838.1	911/1000	0.995571	non-mobilizable	NA	NA	NA	Col(BS512)_1	NA	NA	1	0	NA	NA	16.2	e3fe0491-e5be-4d77-bb7b-5d008eb80812	L45275	03/12/2017
OXEC-353	OXEC-353_5	353	contig_9	15376	circular	plasmid	FALSE	4.29	CP077382.1	860/1000	0.992844	mobilizable	NA	NA	NA	ColRNAI_1, ColRNAI_1, ColRNAI_1	NA	NA	1	0	NA	NA	16.2	e3fe0491-e5be-4d77-bb7b-5d008eb80812	L45275	03/12/2017
OXEC-305	OXEC-305_1	305	1	4913805	circular	chromosome	TRUE	1	CP099174.1	149/1000	0.91333	NA	B2	131	adk(53), fumC(40), gyrB(47), icd(13), mdh(36), purA(28), recA(29)	NA	pmrB_E123D, blaEC, glpT_E448K, ptsI_V25I, parE_I529L, acrF, uhpT_E350Q, emrD	COLISTIN, BETA-LACTAM, FOSFOMYCIN, QUINOLONE, EFFLUX	1	0	TCAACCCTACGTGGCGGACACTGGGCTGGAAGGTCACGACGCGGCTGGTCTTCTCCTGGTTGAATCGATAGTGCCTAAGCAGCGAGTAACCCTATGTAAAGCGGTCTGGGGGGATAAGGCCCAACGAGGCCGTGCTGCTCTATACCGCAA	AGCTCCTAGGG	8.2	ecf8e81f-0600-42f9-830a-e3d72f2d655a	L4555	13/01/2016
OXEC-305	OXEC-305_2	305	2	136869	circular	plasmid	TRUE	1.79	NZ_CP134390.1	998/1000	0.999905	conjugative	NA	NA	NA	IncFIB(AP001918)_1, IncFII_1	blaTEM-1	BETA-LACTAM	1	1	NA	NA	8.2	ecf8e81f-0600-42f9-830a-e3d72f2d655a	L4555	13/01/2016
OXEC-305	OXEC-305_3	305	3	94801	circular	plasmid	TRUE	3.11	CP088704.1	779/1000	0.988178	conjugative	NA	NA	NA	IncB/O/K/Z_1	NA	NA	1	0	NA	NA	8.2	ecf8e81f-0600-42f9-830a-e3d72f2d655a	L4555	13/01/2016
OXEC-305	OXEC-305_4	305	4	4502	circular	plasmid	TRUE	19.84	NZ_CP120555.1	934/1000	0.996754	mobilizable	NA	NA	NA	ColRNAI_1	NA	NA	1	0	NA	NA	8.2	ecf8e81f-0600-42f9-830a-e3d72f2d655a	L4555	13/01/2016
OXEC-167	OXEC-167_1	167	contig_1	4963370	circular	chromosome	FALSE	1	CP099174.1	151/1000	0.91391	NA	B2	2279	adk(53), fumC(40), gyrB(47), icd(13), mdh(36), purA(8), recA(29)	NA	pmrB_E123D, blaEC, glpT_E448K, parE_I529L, blaTEM-1, uhpT_E350Q, emrD	COLISTIN, BETA-LACTAM, FOSFOMYCIN, QUINOLONE, EFFLUX	1	1	TCAACCCTACGTGGCGGACACTGGGCTGGAAGGTCACGACGCGGCTGGTCTTCTCCTGGTTGAATCGATAGTGCCTAAGCAGCGAGTAACCCTATGTAAAGCGGTCTGGGGGGATAAGGCCCAACGAGGCCGTGCTGCTCTATACCGCAA	AGCTCCTAGGG	8.2	f286bf7e-807e-4ddb-919e-e2225d2dfab5	L45607	29/03/2014
OXEC-167	OXEC-167_3	167	contig_3	20554	linear	plasmid	FALSE	0.9	NZ_CP098222.1	682/1000	0.98194	non-mobilizable	NA	NA	NA	NA	NA	NA	1	0	NA	NA	8.2	f286bf7e-807e-4ddb-919e-e2225d2dfab5	L45607	29/03/2014
OXEC-167	OXEC-167_2	167	contig_4	86358	circular	plasmid	FALSE	1.92	NZ_CP107139.1	952/1000	0.99766	conjugative	NA	NA	NA	IncI1_1_Alpha	NA	NA	1	0	NA	NA	8.2	f286bf7e-807e-4ddb-919e-e2225d2dfab5	L45607	29/03/2014
OXEC-166	OXEC-166_1	166	contig_1	4978369	circular	chromosome	TRUE	1	CP054241.1	166/1000	0.918041	NA	B2	131	adk(53), fumC(40), gyrB(47), icd(13), mdh(36), purA(28), recA(29)	NA	emrD, uhpT_E350Q, acrF, parE_I529L, parC_E84V, parC_S80I, ptsI_V25I, glpT_E448K, gyrA_D87N, gyrA_S83L, mdtM, blaEC, pmrB_E123D	EFFLUX, FOSFOMYCIN, QUINOLONE, BETA-LACTAM, COLISTIN	1	0	TCAACCCTACGTGGCGGACACTGGGCTGGAAGGTCACGACGCGGCTGGTCTTCTCCTGGTTGAATCGATAGTGCCTAAGCAGCGAGTAACCCTATGTAAAGCGGTCTGGGGGGATAAGGCCCAACGAGGCCGTGCTGCTCTATACCGCAA	AGCTCCTAGGG	8.2	5c952a1a-acde-46ef-99fb-58c2c4ffbd2f	L45729	30/03/2014
OXEC-166	OXEC-166_2	166	contig_2	97085	circular	plasmid	TRUE	1.86	NZ_LS992169.1	998/1000	0.999905	conjugative	NA	NA	NA	IncFIA_1, IncFIB(AP001918)_1, IncFII(pRSB107)_1_pRSB107	blaTEM-1	BETA-LACTAM	1	1	NA	NA	8.2	5c952a1a-acde-46ef-99fb-58c2c4ffbd2f	L45729	30/03/2014
OXEC-166	OXEC-166_3	166	contig_3	8163	circular	plasmid	TRUE	5.14	NZ_CP033161.1	977/1000	0.998893	mobilizable	NA	NA	NA	Col8282_1, Col8282_1	NA	NA	1	0	NA	NA	8.2	5c952a1a-acde-46ef-99fb-58c2c4ffbd2f	L45729	30/03/2014
OXEC-500	OXEC-500_2	500	contig_2	129148	circular	plasmid	TRUE	1.68	NZ_CP031295.1	704/1000	0.983426	conjugative	NA	NA	NA	IncFIC(FII)_1, IncFIB(AP001918)_1	aac(3)-IId, aph(3')-Ia, aph(3'')-Ib, aph(6)-Id, floR, tet(A), aph(6)-Id, aph(3'')-Ib, sul2, blaTEMp_C141G, blaTEM-1	AMINOGLYCOSIDE, PHENICOL, TETRACYCLINE, SULFONAMIDE, BETA-LACTAM	1	1	NA	NA	>32.2	5629a9ea-a624-47d7-906d-60327bb8a29d	L45762	08/04/2016
OXEC-500	OXEC-500_1	500	contig_1	4735451	circular	chromosome	TRUE	1	CP099174.1	238/1000	0.933928	NA	B1	58	adk(6), fumC(4), gyrB(4), icd(16), mdh(24), purA(8), recA(14)	NA	pmrB_Y358N, blaEC, mdtM, glpT_E448K, acrF	COLISTIN, BETA-LACTAM, EFFLUX, FOSFOMYCIN	1	0	TCGATCCTACGTGACGGGCACTGGGCTGGAAGGTCACGATGCGGCTGGGCTTCTCCTGGTTGCAACGACAGCGCTCTAGCAATAGGAGTCCCGACCCAGAGCGGCCTGGGGGGAGAGGACGCAACGAAACCGTGCTGATCTACGCCGCGA	GATTCCTAGGG	>32.2	5629a9ea-a624-47d7-906d-60327bb8a29d	L45762	08/04/2016
OXEC-263	OXEC-263_4	263	contig_1	9798	circular	plasmid	TRUE	5.56	OU015335.1	993/1000	0.999666	non-mobilizable	NA	NA	NA	NA	blaTEM-1, sul2, aph(3'')-Ib, aph(6)-Id, aph(3')-Ia	BETA-LACTAM, SULFONAMIDE, AMINOGLYCOSIDE	5	1	NA	NA	>32.2	d0a7d503-b2f7-4aad-8c69-c08b2037a336	L45940	28/08/2015
OXEC-263	OXEC-263_1	263	contig_2	4980169	circular	chromosome	TRUE	1	CP099174.1	158/1000	0.915885	NA	G	117	adk(20), fumC(45), gyrB(41), icd(43), mdh(5), purA(32), recA(2)	NA	emrD, cyaA_S352T, blaEC, mdtM, glpT_E448K, acrF, blaTEM-1, sul2, aph(3'')-Ib, aph(6)-Id, aph(3')-Ia, blaTEM-1, sul2, aph(3'')-Ib, aph(6)-Id, aph(3')-Ia, blaTEM-1, sul2, aph(3'')-Ib, aph(6)-Id, aph(3')-Ia, blaTEM-1, sul2, aph(3'')-Ib, aph(6)-Id, aph(3')-Ia, tet(A)	EFFLUX, FOSMIDOMYCIN, BETA-LACTAM, FOSFOMYCIN, SULFONAMIDE, AMINOGLYCOSIDE, TETRACYCLINE	5	4	TTGATCCTACGTGACGAGCACTGGGCTGGGGGATCACGGCGCCTCTAGTCTGTGTCGAACCACATTGCTGGTGCTTGAGCGGCGAGTAACCCTCTGCGAAGCGGCCTGGGGGGCTAAGGCGCAACGAGGCCGTGCTGCTCTACGCCTCGA	GGCTCCTAGGG	>32.2	d0a7d503-b2f7-4aad-8c69-c08b2037a336	L45940	28/08/2015
OXEC-263	OXEC-263_2	263	contig_3	154987	circular	plasmid	TRUE	1.47	NZ_CP041303.1	991/1000	0.99957	conjugative	NA	NA	NA	IncFIC(FII)_1, IncFIA_1, IncFIB(AP001918)_1	NA	NA	5	0	NA	NA	>32.2	d0a7d503-b2f7-4aad-8c69-c08b2037a336	L45940	28/08/2015
OXEC-263	OXEC-263_3	263	contig_4	16199	circular	plasmid	TRUE	2.66	NZ_CP100507.1	842/1000	0.991844	mobilizable	NA	NA	NA	ColRNAI_1, ColRNAI_1, ColRNAI_1, ColRNAI_1	NA	NA	5	0	NA	NA	>32.2	d0a7d503-b2f7-4aad-8c69-c08b2037a336	L45940	28/08/2015
OXEC-93	OXEC-93_1	93	1	5022649	circular	chromosome	TRUE	1	CP099174.1	148/1000	0.913038	NA	B2	12	adk(13), fumC(13), gyrB(9), icd(13), mdh(16), purA(10), recA(9)	NA	emrD, acrF, glpT_E448K, blaEC, pmrB_E123D	EFFLUX, FOSFOMYCIN, BETA-LACTAM, COLISTIN	1	0	CCAACCCTACGTGACGGGCACTGGGCTGGAAGGTCACGACGCGGCTGGTCTTCTCCTGGTTGAATCGATAGTGCCTAAGCAGCGAGTAACCCTATGCAAAGCGGTCTGGGGGGATAAGGCCCAACGAGGCCGTGCTGCTCCACGCCGCGA	GGCTCCTAGGG	>32.2	9ca18a07-46b0-4af1-8795-99bfa1717ab8	L46260	29/12/2014
OXEC-93	OXEC-93_2	93	2	136414	circular	plasmid	TRUE	1.99	NZ_CP135659.1	850/1000	0.992291	conjugative	NA	NA	NA	IncFIB(AP001918)_1, IncFIC(FII)_1, IncFIA_1	blaTEMp_C32T, blaTEM-1	BETA-LACTAM	1	1	NA	NA	>32.2	9ca18a07-46b0-4af1-8795-99bfa1717ab8	L46260	29/12/2014
OXEC-93	OXEC-93_3	93	3	1983	circular	plasmid	TRUE	8.32	CP093146.1	946/1000	0.99736	mobilizable	NA	NA	NA	ColpVC_1	NA	NA	1	0	NA	NA	>32.2	9ca18a07-46b0-4af1-8795-99bfa1717ab8	L46260	29/12/2014
OXEC-94	OXEC-94_1	94	1	5107455	circular	chromosome	TRUE	1	CP099174.1	195/1000	0.925107	NA	A	746	adk(10), fumC(7), gyrB(4), icd(8), mdh(12), purA(8), recA(2)	NA	acrF, gyrA_S83L, blaTEM-1, aac(3)-IId, mph(A), sul1, aadA2, dfrA12, catA1, tet(B), mdtM, blaEC	EFFLUX, QUINOLONE, BETA-LACTAM, AMINOGLYCOSIDE, MACROLIDE, SULFONAMIDE, TRIMETHOPRIM, PHENICOL, TETRACYCLINE	2	1	TCGATCCTACGTGAGGGGCACTGTGCTGGAAGGTCACGATGCGGCTGGTCTTCTCCTGGTTGCATCGACAGCGCTTGTGCAGCGAGTAACCCTATGCGAAGCGGCCTGGGGGGAGAAGGCGCAACGAAGCCGTGCTGCTTTTCGCTGCGG	GGCTCCTAGGG	>32.2	e9bfdd8e-2bd5-43c3-8252-84db2bf94ca1	L46421	29/12/2014
OXEC-94	OXEC-94_2	94	2	118063	circular	plasmid	TRUE	3	NZ_AP024113.1	970/1000	0.998551	conjugative	NA	NA	NA	IncFIB(AP001918)_1, IncFIA_1, IncFIC(FII)_1	NA	NA	2	0	NA	NA	>32.2	e9bfdd8e-2bd5-43c3-8252-84db2bf94ca1	L46421	29/12/2014
OXEC-94	OXEC-94_3	94	3	87163	circular	plasmid	TRUE	7.16	NZ_CP100679.1	924/1000	0.996243	conjugative	NA	NA	NA	IncI_Gamma_1	blaTEM-1	BETA-LACTAM	2	1	NA	NA	>32.2	e9bfdd8e-2bd5-43c3-8252-84db2bf94ca1	L46421	29/12/2014
OXEC-94	OXEC-94_4	94	4	64647	circular	plasmid	TRUE	2.64	NZ_CP103510.1	995/1000	0.999761	non-mobilizable	NA	NA	NA	IncY_1, IncFIA(HI1)_1_HI1	NA	NA	2	0	NA	NA	>32.2	e9bfdd8e-2bd5-43c3-8252-84db2bf94ca1	L46421	29/12/2014
OXEC-94	OXEC-94_5	94	5	62214	circular	plasmid	TRUE	2.59	NZ_CP107116.1	884/1000	0.994146	conjugative	NA	NA	NA	NA	NA	NA	2	0	NA	NA	>32.2	e9bfdd8e-2bd5-43c3-8252-84db2bf94ca1	L46421	29/12/2014
OXEC-94	OXEC-94_6	94	6	6211	circular	plasmid	TRUE	5.88	NC_017658.1	999/1000	0.999952	mobilizable	NA	NA	NA	ColRNAI_1	aph(6)-Id, aph(3'')-Ib, sul2	AMINOGLYCOSIDE, SULFONAMIDE	2	0	NA	NA	>32.2	e9bfdd8e-2bd5-43c3-8252-84db2bf94ca1	L46421	29/12/2014
OXEC-94	OXEC-94_7	94	7	5168	circular	plasmid	TRUE	12.86	NZ_CP113490.1	998/1000	0.999905	mobilizable	NA	NA	NA	Col156_1	NA	NA	2	0	NA	NA	>32.2	e9bfdd8e-2bd5-43c3-8252-84db2bf94ca1	L46421	29/12/2014
OXEC-94	OXEC-94_8	94	8	4074	circular	plasmid	TRUE	7.77	NZ_CP056332.1	997/1000	0.999857	mobilizable	NA	NA	NA	Col8282_1	NA	NA	2	0	NA	NA	>32.2	e9bfdd8e-2bd5-43c3-8252-84db2bf94ca1	L46421	29/12/2014
OXEC-94	OXEC-94_9	94	9	1549	circular	plasmid	TRUE	7.8	NZ_CP101232.1	958/1000	0.997959	mobilizable	NA	NA	NA	Col(MG828)_1	NA	NA	2	0	NA	NA	>32.2	e9bfdd8e-2bd5-43c3-8252-84db2bf94ca1	L46421	29/12/2014
OXEC-355	OXEC-355_1	355	contig_1	5095138	circular	chromosome	TRUE	1	CP054241.1	152/1000	0.914198	NA	B2	131	adk(53), fumC(40), gyrB(47), icd(13), mdh(36), purA(28), recA(29)	NA	pmrB_E123D, blaEC, mdtM, gyrA_D87N, gyrA_S83L, glpT_E448K, ptsI_V25I, parC_E84V, parC_S80I, parE_I529L, acrF, uhpT_E350Q, emrD	COLISTIN, BETA-LACTAM, EFFLUX, QUINOLONE, FOSFOMYCIN	1	0	TCAACCCTACGTGGCGGACACTGGGCTGGAAGGTCACGACGCGGCTGGTCTTCTCCTGGTTGAATCGATAGTGCCTAAGCAGCGAGTAACCCTATGTAAAGCGGTCTGGGGGGATAAGGCCCAACGAGGCCGTGCTGCTCTATACCGCAA	AGCTCCTAGGG	16.2	59920eb6-9b16-4f3f-955a-74a077710389	L46503	06/12/2017
OXEC-355	OXEC-355_2	355	contig_2	152474	circular	plasmid	TRUE	1.98	NZ_LS992169.1	967/1000	0.998403	conjugative	NA	NA	NA	IncFII(pRSB107)_1_pRSB107, Col156_1, IncFIB(AP001918)_1, IncFIA_1	blaTEM-1, aac(3)-IId, tet(A), aph(6)-Id, aph(3'')-Ib, sul2, mph(A), sul1, aadA5, dfrA17	BETA-LACTAM, AMINOGLYCOSIDE, TETRACYCLINE, SULFONAMIDE, MACROLIDE, TRIMETHOPRIM	1	1	NA	NA	16.2	59920eb6-9b16-4f3f-955a-74a077710389	L46503	06/12/2017
OXEC-92	OXEC-92_1	92	1	4828024	circular	chromosome	TRUE	1	CP099174.1	230/1000	0.932408	NA	C	88	adk(6), fumC(4), gyrB(12), icd(1), mdh(20), purA(12), recA(7)	NA	pmrB_Y358N, blaEC, mdtM, glpT_E448K, acrF	COLISTIN, BETA-LACTAM, EFFLUX, FOSFOMYCIN	1	0	TCGATCCTACGTGACGGGCACTGGGCTGGGAGGTCATGGCGCAGCTGGTCTTCTCCTGGTTGCATCGACATCCATTGAGCAGCAGGAGTCCCGACCCAGAGCGGCCTGGGGGGAGAGGATGCAACGAAACCGTGCTGATCTACGCCGCGA	GATTCCTAGGG	>32.2	4f6e1dfc-6f41-4f81-bf3a-32de220c6cd9	L46818	30/12/2014
OXEC-92	OXEC-92_2	92	2	156895	circular	plasmid	TRUE	1.63	CP063726.1	985/1000	0.999281	conjugative	NA	NA	NA	IncFIB(AP001918)_1, IncFII_1	tet(A), dfrA5, blaTEM-1, sul2, aph(3'')-Ib, aph(6)-Id, aph(3')-Ia	TETRACYCLINE, TRIMETHOPRIM, BETA-LACTAM, SULFONAMIDE, AMINOGLYCOSIDE	1	1	NA	NA	>32.2	4f6e1dfc-6f41-4f81-bf3a-32de220c6cd9	L46818	30/12/2014
OXEC-19	OXEC-19_1	19	contig_1	5167148	circular	chromosome	TRUE	1	CP099174.1	144/1000	0.911847	NA	B2	-	adk(13), fumC(13), gyrB(~9), icd(13), mdh(16), purA(10), recA(9)	NA	blaEC, pmrB_E123D, emrD, acrF, glpT_E448K	BETA-LACTAM, COLISTIN, EFFLUX, FOSFOMYCIN	1	0	CCAACCCTACGTGACGGGCACTGGGCTGGAAGGTCACGACGCGGCTGGTCTTCTCCTGGTTGAATCGATAGTGCCTAAGCAGCGAGTAACCCTATGCAAAGCGGTCTGGGGGGATAAGGCCCAACGAGGCCGTGCTGCTCCACGCCGCGA	GGCTCCTAGGG	8.2	ce40052f-a63f-48c9-a3ef-e2a369fb3552	L47117	04/11/2013
OXEC-19	OXEC-19_2	19	contig_2	137610	circular	plasmid	TRUE	1.74	CP056877.1	958/1000	0.997959	conjugative	NA	NA	NA	IncFIB(pB171)_1_pB171, IncFIA_1, IncFII(pRSB107)_1_pRSB107, Col156_1	blaTEM-1, dfrA1, aadA1, sul1, tet(B)	BETA-LACTAM, TRIMETHOPRIM, AMINOGLYCOSIDE, SULFONAMIDE, TETRACYCLINE	1	1	NA	NA	8.2	ce40052f-a63f-48c9-a3ef-e2a369fb3552	L47117	04/11/2013
OXEC-264	OXEC-264_1	264	contig_1	4853493	circular	chromosome	FALSE	1	CP099174.1	231/1000	0.932601	NA	B1	58	adk(6), fumC(4), gyrB(4), icd(16), mdh(24), purA(8), recA(14)	NA	pmrB_Y358N, blaEC, mdtM, glpT_E448K, acrF	COLISTIN, BETA-LACTAM, EFFLUX, FOSFOMYCIN	1	0	TCGATCCTACGTGACGGGCACTGGGCTGGAAGGTCACGATGCGGCTGGGCTTCTCCTGGTTGCAACGACAGCGCTCTAGCAATAGGAGTCCCGACCCAGAGCGGCCTGGGGGGAGAGGACGCAACGAAACCGTGCTGATCTACGCCGCGA	GATTCCTAGGG	8.2	e1c80e7d-78e1-441b-aee1-b909bbf27de6	L47458	02/09/2015
OXEC-264	OXEC-264_5	264	contig_2	12244	linear	plasmid	FALSE	3.25	CP061244.1	827/1000	0.990996	non-mobilizable	NA	NA	NA	NA	NA	NA	1	0	NA	NA	8.2	e1c80e7d-78e1-441b-aee1-b909bbf27de6	L47458	02/09/2015
OXEC-264	OXEC-264_4	264	contig_3	12464	linear	plasmid	FALSE	1.16	NZ_CP079635.1	810/1000	0.990016	non-mobilizable	NA	NA	NA	NA	NA	NA	1	0	NA	NA	8.2	e1c80e7d-78e1-441b-aee1-b909bbf27de6	L47458	02/09/2015
OXEC-264	OXEC-264_2	264	contig_4	155706	circular	plasmid	FALSE	1.5	CP063726.1	991/1000	0.99957	conjugative	NA	NA	NA	IncFII_1, IncFIB(AP001918)_1	dfrA5, blaTEM-1, sul2, aph(3'')-Ib, aph(6)-Id, aph(3')-Ia, tet(A)	TRIMETHOPRIM, BETA-LACTAM, SULFONAMIDE, AMINOGLYCOSIDE, TETRACYCLINE	1	1	NA	NA	8.2	e1c80e7d-78e1-441b-aee1-b909bbf27de6	L47458	02/09/2015
OXEC-264	OXEC-264_3	264	contig_5	24306	circular	plasmid	FALSE	3.49	NZ_CP018986.1	751/1000	0.986457	mobilizable	NA	NA	NA	Col156_1, Col156_1, Col156_1, Col156_1	NA	NA	1	0	NA	NA	8.2	e1c80e7d-78e1-441b-aee1-b909bbf27de6	L47458	02/09/2015
OXEC-265	OXEC-265_2	265	contig_5	77944	circular	plasmid	TRUE	3.21	CP091410.1	897/1000	0.994837	conjugative	NA	NA	NA	IncB/O/K/Z_2	NA	NA	6	0	NA	NA	>32.2	7690bde1-98f5-4b9c-9217-0b8debe881f9	L47800	02/09/2015
OXEC-265	OXEC-265_4	265	contig_3	41359	circular	plasmid	TRUE	2.61	NZ_CP061111.1	988/1000	0.999425	conjugative	NA	NA	NA	NA	NA	NA	6	0	NA	NA	>32.2	7690bde1-98f5-4b9c-9217-0b8debe881f9	L47800	02/09/2015
OXEC-265	OXEC-265_3	265	contig_6	47442	circular	plasmid	TRUE	2.5	NZ_CP103662.1	786/1000	0.988599	conjugative	NA	NA	NA	IncFIC(FII)_1	NA	NA	6	0	NA	NA	>32.2	7690bde1-98f5-4b9c-9217-0b8debe881f9	L47800	02/09/2015
OXEC-265	OXEC-265_1	265	contig_1	4911682	circular	chromosome	TRUE	1	CP099174.1	167/1000	0.918304	NA	F	-	adk(101), fumC(4), gyrB(97), icd(1716?), mdh(70), purA(158), recA(2)	NA	cyaA_S352T, emrD, uhpT_E350Q, acrF, glpT_E448K, catA1, dfrA14, mph(A), blaTEMp_C32T, blaTEM-1, sul2, aph(3'')-Ib, aph(6)-Id, blaTEMp_C32T, blaTEM-1, sul2, aph(3'')-Ib, aph(6)-Id, blaTEMp_C32T, blaTEM-1, sul2, aph(3'')-Ib, aph(6)-Id, blaTEMp_C32T, blaTEM-1, sul2, aph(3'')-Ib, aph(6)-Id, mdtM, blaEC	FOSMIDOMYCIN, EFFLUX, FOSFOMYCIN, PHENICOL, TRIMETHOPRIM, MACROLIDE, BETA-LACTAM, SULFONAMIDE, AMINOGLYCOSIDE	6	4	TCAACCCTACGTGACGGGCACTGGGCTGGAAGGTCACGACGCGGCTGGTCTTCTCCTGGTTGAATCGATAGTGCCTAAGCAGCGAGTAACCTTATGCAAAGCGGTCTGGGGGCATAAGGCCCAACGAGGCCGTGCTGCTCTACGCCGCGA	AGCTCCTAGGG	>32.2	7690bde1-98f5-4b9c-9217-0b8debe881f9	L47800	02/09/2015
OXEC-265	OXEC-265_6	265	contig_4	12272	circular	plasmid	TRUE	2.89	NZ_CP133869.1	931/1000	0.996601	mobilizable	NA	NA	NA	Col8282_1, Col8282_1, Col8282_1	NA	NA	6	0	NA	NA	>32.2	7690bde1-98f5-4b9c-9217-0b8debe881f9	L47800	02/09/2015
OXEC-265	OXEC-265_5	265	contig_2	15305	circular	plasmid	TRUE	3.33	NZ_CP061109.1	988/1000	0.999425	non-mobilizable	NA	NA	NA	NA	blaTEMp_C32T, blaTEM-1, sul2, aph(3'')-Ib, aph(6)-Id, blaTEMp_C32T, blaTEM-1, sul2, aph(3'')-Ib, aph(6)-Id	BETA-LACTAM, SULFONAMIDE, AMINOGLYCOSIDE	6	2	NA	NA	>32.2	7690bde1-98f5-4b9c-9217-0b8debe881f9	L47800	02/09/2015
OXEC-408	OXEC-408_1	408	contig_1	4733413	circular	chromosome	TRUE	1	CP099174.1	196/1000	0.925333	NA	A	1421	adk(8), fumC(7), gyrB(1), icd(8), mdh(8), purA(8), recA(2)	NA	blaEC, mdtM, glpT_E448K, acrF	BETA-LACTAM, EFFLUX, FOSFOMYCIN	1	0	TCGATCCCAAGTGACGGGCACTGGGCTGGGAGGCCACGACGCGGCTGGTCTTCTCCTGGTTGCAACGACAGCGCTCTAGCAATAGGAGTCCCGACCCAGAGCGGCCTGGGGGGAGAGGGCGCAACGAAACCGTGCAGATCTACACCGCGA	GGCTCCTAGGG	32.2	723eae6c-cf46-4fdd-bfdf-2438fc67f1d6	L47885	24/05/2017
OXEC-408	OXEC-408_2	408	contig_2	162279	circular	plasmid	TRUE	2.05	NZ_CP083884.1	916/1000	0.995831	conjugative	NA	NA	NA	IncFIB(AP001918)_1, IncFIC(FII)_1	sul2, aph(3'')-Ib, aph(6)-Id, dfrA1, aadA1, sul1, blaTEM-1, tet(A)	SULFONAMIDE, AMINOGLYCOSIDE, TRIMETHOPRIM, BETA-LACTAM, TETRACYCLINE	1	1	NA	NA	32.2	723eae6c-cf46-4fdd-bfdf-2438fc67f1d6	L47885	24/05/2017
OXEC-10	OXEC-10_1	10	1	5086505	circular	chromosome	TRUE	1	CP099174.1	144/1000	0.911847	NA	B2	127	adk(13), fumC(14), gyrB(19), icd(36), mdh(23), purA(11), recA(10)	NA	emrD, tet(B), acrF, glpT_E448K, marR_S3N, blaEC	EFFLUX, TETRACYCLINE, FOSFOMYCIN, MULTIDRUG, BETA-LACTAM	1	0	CCAACCCTACGTGACGGGCACTGGGCTGGAAGGTCACGACGCGGCTGGTCTTCTCCTGGTTGAATCGATAGTGCCTAAGCAGCGAGTAACCCTATGCAAAGCGGTCTGGGGGGATAAGGCCCAACGAGGCCGTGCTGCTCCACGCCGCGA	GGCTCCTAGGG	32.2	a749c9fa-eae3-46c4-9ff3-be3cee97a274	L4790	30/11/2013
OXEC-10	OXEC-10_2	10	2	91943	circular	plasmid	TRUE	1.64	NZ_CP051713.1	993/1000	0.999666	conjugative	NA	NA	NA	IncB/O/K/Z_2	aph(6)-Id, blaTEM-1, aph(3'')-Ib, sul2	AMINOGLYCOSIDE, BETA-LACTAM, SULFONAMIDE	1	1	NA	NA	32.2	a749c9fa-eae3-46c4-9ff3-be3cee97a274	L4790	30/11/2013
OXEC-489	OXEC-489_1	489	1	5167177	circular	chromosome	TRUE	1	CP099174.1	162/1000	0.916976	NA	D	69	adk(21), fumC(35), gyrB(27), icd(6), mdh(5), purA(5), recA(4)	NA	glpT_E448K, acrF, emrD, cyaA_S352T, blaEC, mdtM	FOSFOMYCIN, EFFLUX, FOSMIDOMYCIN, BETA-LACTAM	1	0	TTGATCCTACGAGACGGGCACTGGGCTGGGAGGTCACGATGTCTCTAGTCTTCTCCTGGTTGCATCGCTGGTGCTTGTGCAGCGAGTAACCCTCTGCGAAGCGGCCTGGGGGGATAAGGCGCAATGAGGCCGTGTTGCTCTACACTGCGA	GGCTCCTAGGG	16.2	cdb6f089-ef88-42c1-969a-95c19e9862c8	L48081	13/04/2016
OXEC-489	OXEC-489_2	489	2	125396	circular	plasmid	TRUE	2.12	NZ_LR130565.1	1000/1000	1	conjugative	NA	NA	NA	IncFIB(AP001918)_1, Col156_1, IncFII(29)_1_pUTI89	NA	NA	1	0	NA	NA	16.2	cdb6f089-ef88-42c1-969a-95c19e9862c8	L48081	13/04/2016
OXEC-489	OXEC-489_6	489	6	1546	circular	plasmid	TRUE	19.16	NZ_CP054238.1	1000/1000	1	mobilizable	NA	NA	NA	Col(MG828)_1	NA	NA	1	0	NA	NA	16.2	cdb6f089-ef88-42c1-969a-95c19e9862c8	L48081	13/04/2016
OXEC-489	OXEC-489_7	489	7	1459	circular	plasmid	TRUE	17.84	NZ_CP109884.1	1000/1000	1	mobilizable	NA	NA	NA	Col(MG828)_1	NA	NA	1	0	NA	NA	16.2	cdb6f089-ef88-42c1-969a-95c19e9862c8	L48081	13/04/2016
OXEC-489	OXEC-489_5	489	5	32997	circular	plasmid	TRUE	3.53	NZ_CP110120.1	965/1000	0.998305	conjugative	NA	NA	NA	IncX4_2	NA	NA	1	0	NA	NA	16.2	cdb6f089-ef88-42c1-969a-95c19e9862c8	L48081	13/04/2016
OXEC-489	OXEC-489_3	489	3	89766	circular	plasmid	TRUE	3	NZ_CP103535.1	920/1000	0.996037	conjugative	NA	NA	NA	IncB/O/K/Z_2	blaTEM-1	BETA-LACTAM	1	1	NA	NA	16.2	cdb6f089-ef88-42c1-969a-95c19e9862c8	L48081	13/04/2016
OXEC-489	OXEC-489_4	489	4	60794	circular	plasmid	TRUE	2.03	NZ_CP122885.1	856/1000	0.992623	conjugative	NA	NA	NA	IncI2_1_Delta	NA	NA	1	0	NA	NA	16.2	cdb6f089-ef88-42c1-969a-95c19e9862c8	L48081	13/04/2016
OXEC-307	OXEC-307_1	307	1	5080451	circular	chromosome	TRUE	1	CP099174.1	147/1000	0.912743	NA	B2	95	adk(37), fumC(38), gyrB(19), icd(37), mdh(17), purA(11), recA(26)	NA	marR_S3N, blaEC, pmrB_E123D, emrD, acrF, glpT_E448K	MULTIDRUG, BETA-LACTAM, COLISTIN, EFFLUX, FOSFOMYCIN	1	0	TCAACACTACGTGACGGACACTGGGCTGGAAGGTCACGACGCGGCTGGTCTTCTCCTGGTTGAATCGATAGTGCCTAAGCAGCGAGTAACCTTATGTAAGGCGGTCTGGGGGGATAAGGCCCAACGAGGCCGTGCTGCTCTATACCGCAA	AGCTTCTAGGG	32.2	a2f1eda4-d4a9-41d6-8850-e71ed573b50a	L48480	14/04/2016
OXEC-307	OXEC-307_3	307	3	84764	circular	plasmid	TRUE	3.03	NZ_CP082076.1	679/1000	0.981734	conjugative	NA	NA	NA	IncFII(pRSB107)_1_pRSB107	NA	NA	1	0	NA	NA	32.2	a2f1eda4-d4a9-41d6-8850-e71ed573b50a	L48480	14/04/2016
OXEC-307	OXEC-307_5	307	5	6503	circular	plasmid	TRUE	14.69	NZ_CP103525.1	808/1000	0.989899	mobilizable	NA	NA	NA	Col156_1	NA	NA	1	0	NA	NA	32.2	a2f1eda4-d4a9-41d6-8850-e71ed573b50a	L48480	14/04/2016
OXEC-307	OXEC-307_4	307	4	47493	circular	plasmid	TRUE	1.74	NZ_CP024865.1	856/1000	0.992623	non-mobilizable	NA	NA	NA	NA	NA	NA	1	0	NA	NA	32.2	a2f1eda4-d4a9-41d6-8850-e71ed573b50a	L48480	14/04/2016
OXEC-307	OXEC-307_2	307	2	90502	circular	plasmid	TRUE	3.28	CP097366.1	865/1000	0.993118	conjugative	NA	NA	NA	IncB/O/K/Z_2	blaTEM-1	BETA-LACTAM	1	1	NA	NA	32.2	a2f1eda4-d4a9-41d6-8850-e71ed573b50a	L48480	14/04/2016
OXEC-266	OXEC-266_5	266	5	5164	circular	plasmid	TRUE	12.72	NZ_LR890613.1	954/1000	0.99776	mobilizable	NA	NA	NA	Col156_1	NA	NA	1	0	NA	NA	16.2	fca052e7-4376-4f21-b79d-cc4f42c541fa	L49279	06/09/2015
OXEC-266	OXEC-266_3	266	3	5631	circular	plasmid	TRUE	28.39	NZ_CP054347.1	998/1000	0.999905	mobilizable	NA	NA	NA	ColRNAI_1	NA	NA	1	0	NA	NA	16.2	fca052e7-4376-4f21-b79d-cc4f42c541fa	L49279	06/09/2015
OXEC-266	OXEC-266_6	266	6	4410	circular	plasmid	TRUE	37.57	NZ_CP065120.1	486/1000	0.966224	mobilizable	NA	NA	NA	ColRNAI_1	NA	NA	1	0	NA	NA	16.2	fca052e7-4376-4f21-b79d-cc4f42c541fa	L49279	06/09/2015
OXEC-266	OXEC-266_2	266	2	120059	circular	plasmid	TRUE	2.09	CP088755.1	998/1000	0.999905	conjugative	NA	NA	NA	IncFIB(AP001918)_1, Col156_1, IncFII(29)_1_pUTI89	tet(B)	TETRACYCLINE	1	0	NA	NA	16.2	fca052e7-4376-4f21-b79d-cc4f42c541fa	L49279	06/09/2015
OXEC-266	OXEC-266_8	266	8	2519	circular	plasmid	TRUE	12.76	NZ_CP030213.1	929/1000	0.996499	mobilizable	NA	NA	NA	ColpVC_1	NA	NA	1	0	NA	NA	16.2	fca052e7-4376-4f21-b79d-cc4f42c541fa	L49279	06/09/2015
OXEC-266	OXEC-266_4	266	4	5219	circular	plasmid	TRUE	30.43	CP052322.1	960/1000	0.998058	mobilizable	NA	NA	NA	ColRNAI_1	NA	NA	1	0	NA	NA	16.2	fca052e7-4376-4f21-b79d-cc4f42c541fa	L49279	06/09/2015
OXEC-266	OXEC-266_7	266	7	2571	circular	plasmid	TRUE	11.03	NZ_CP018984.1	823/1000	0.990767	mobilizable	NA	NA	NA	NA	NA	NA	1	0	NA	NA	16.2	fca052e7-4376-4f21-b79d-cc4f42c541fa	L49279	06/09/2015
OXEC-266	OXEC-266_1	266	1	5255441	circular	chromosome	TRUE	1	CP099174.1	160/1000	0.916433	NA	D	405	adk(35), fumC(37), gyrB(29), icd(25), mdh(4), purA(5), recA(73)	NA	blaEC, sul2, aph(3'')-Ib, aph(6)-Id, sul1, mph(A), blaTEM-1, aadA5, dfrA17, cyaA_S352T, emrD, acrF, glpT_E448K	BETA-LACTAM, SULFONAMIDE, AMINOGLYCOSIDE, MACROLIDE, TRIMETHOPRIM, FOSMIDOMYCIN, EFFLUX, FOSFOMYCIN	1	1	TTGATCCTACGTGACGGGCACTGGACTGTGGGGTCATGGCGCCTCTGGTCTTCTCCTGGTTGCATCCCTGGTGCTTGAGCAGCGAGTAACCCTCTGCGAAGCGGCCTGGGGGGATAAGGCGCAACGAAGCCGTGCTGCTCTACGCCGCGA	GGCTCTGTGAG	16.2	fca052e7-4376-4f21-b79d-cc4f42c541fa	L49279	06/09/2015
OXEC-546	OXEC-546_3	546	contig_3	72700	circular	plasmid	TRUE	1.17	CP057145.1	627/1000	0.978016	conjugative	NA	NA	NA	IncFII(pHN7A8)_1_pHN7A8	NA	NA	1	0	NA	NA	>32.2	d01f9d2c-54da-4872-8566-c1afcf4fd9d6	L49509	07/07/2018
OXEC-546	OXEC-546_1	546	contig_1	4911195	circular	chromosome	TRUE	1	CP099174.1	150/1000	0.913621	NA	B2	636	adk(13), fumC(108), gyrB(10), icd(97), mdh(18), purA(68), recA(93)	NA	glpT_E448K, blaEC, pmrB_E123D, emrD, acrF	FOSFOMYCIN, BETA-LACTAM, COLISTIN, EFFLUX	1	0	TCAGCCCTACGTGACGGGCACTGGGCTGGAAGGTCACGACGCGGCTGGTCTTCTCCTGGTTGAATCGATAGTGCCTAAGCAGCGAGTAACCTTATGTAAGGCGGTCTGGGGGGATAAGGCCCAACGAGGCCGTGCTGCTCTATACCGCAA	GGCTCCTAGGG	>32.2	d01f9d2c-54da-4872-8566-c1afcf4fd9d6	L49509	07/07/2018
OXEC-546	OXEC-546_2	546	contig_2	102010	circular	plasmid	TRUE	1.24	NZ_CP120559.1	973/1000	0.998697	conjugative	NA	NA	NA	IncI1_1_Alpha	blaTEMp_C32T, blaTEM-1	BETA-LACTAM	1	1	NA	NA	>32.2	d01f9d2c-54da-4872-8566-c1afcf4fd9d6	L49509	07/07/2018
OXEC-494	OXEC-494_1	494	1	5329927	circular	chromosome	TRUE	1	CP099174.1	160/1000	0.916433	NA	D	69	adk(21), fumC(35), gyrB(27), icd(6), mdh(5), purA(5), recA(4)	NA	emrD, tet(A), sul1, dfrA7, aph(6)-Id, aph(3'')-Ib, sul2, blaTEM-1, acrF, glpT_E448K, gyrA_S83L, blaEC, cyaA_S352T	EFFLUX, TETRACYCLINE, SULFONAMIDE, TRIMETHOPRIM, AMINOGLYCOSIDE, BETA-LACTAM, FOSFOMYCIN, QUINOLONE, FOSMIDOMYCIN	1	1	TTGATCCTACGAGACGGGCACTGGGCTGGGAGGTCACGATGTCTCTAGTCTTCTCCTGGTTGCATCGCTGGTGCTTGTGCAGCGAGTAACCCTCTGCGAAGCGGCCTGGGGGGATAAGGCGCAATGAGGCCGTGTTGCTCTACACTGCGA	GGCTCCTAGGG	8.2	21282296-078d-4afd-9784-3e1b4b94ee5c	L49904	18/04/2016
OXEC-494	OXEC-494_2	494	2	132818	circular	plasmid	TRUE	1.93	NZ_CP051689.1	981/1000	0.999087	conjugative	NA	NA	NA	IncFIB(AP001918)_1, IncFIC(FII)_1	NA	NA	1	0	NA	NA	8.2	21282296-078d-4afd-9784-3e1b4b94ee5c	L49904	18/04/2016
OXEC-494	OXEC-494_3	494	3	4116	circular	plasmid	TRUE	8.11	CP056359.1	944/1000	0.99726	mobilizable	NA	NA	NA	Col440I_1	NA	NA	1	0	NA	NA	8.2	21282296-078d-4afd-9784-3e1b4b94ee5c	L49904	18/04/2016
OXEC-16	OXEC-16_1	16	contig_1	5184682	circular	chromosome	FALSE	1	CP099174.1	146/1000	0.912446	NA	B2	131	adk(53), fumC(40), gyrB(47), icd(13), mdh(36), purA(28), recA(29)	NA	acrF, parE_I529L, ptsI_V25I, glpT_E448K, blaEC, pmrB_E123D, emrD, uhpT_E350Q	EFFLUX, QUINOLONE, FOSFOMYCIN, BETA-LACTAM, COLISTIN	1	0	TCAACCCTACGTGGCGGACACTGGGCTGGAAGGTCACGACGCGGCTGGTCTTCTCCTGGTTGAATCGATAGTGCCTAAGCAGCGAGTAACCCTATGTAAAGCGGTCTGGGGGGATAAGGCCCAACGAGGCCGTGCTGCTCTATACCGCAA	AGCTCCTAGGG	16.2	2f4b606e-4bcf-4743-86a3-01e2c1b7e3de	L49936	13/11/2013
OXEC-16	OXEC-16_2	16	contig_10	58813	linear	plasmid	FALSE	1.92	NZ_LR130563.1	999/1000	0.999952	mobilizable	NA	NA	NA	Col156_1, IncFIB(AP001918)_1	NA	NA	1	0	NA	NA	16.2	2f4b606e-4bcf-4743-86a3-01e2c1b7e3de	L49936	13/11/2013
OXEC-16	OXEC-16_4	16	contig_11	35959	circular	plasmid	FALSE	3.34	CP056820.1	760/1000	0.987017	conjugative	NA	NA	NA	NA	NA	NA	1	0	NA	NA	16.2	2f4b606e-4bcf-4743-86a3-01e2c1b7e3de	L49936	13/11/2013
OXEC-16	OXEC-16_3	16	contig_2	56994	linear	plasmid	FALSE	2.68	NZ_AP022172.1	818/1000	0.990479	conjugative	NA	NA	NA	IncFII(29)_1_pUTI89	NA	NA	1	0	NA	NA	16.2	2f4b606e-4bcf-4743-86a3-01e2c1b7e3de	L49936	13/11/2013
OXEC-16	OXEC-16_5	16	contig_3	11975	linear	plasmid	FALSE	1.67	NZ_CP035828.1	994/1000	0.999713	non-mobilizable	NA	NA	NA	NA	sul2, aph(3'')-Ib, aph(6)-Id, blaTEM-1	SULFONAMIDE, AMINOGLYCOSIDE, BETA-LACTAM	1	1	NA	NA	16.2	2f4b606e-4bcf-4743-86a3-01e2c1b7e3de	L49936	13/11/2013
OXEC-16	OXEC-16_6	16	contig_6	9429	linear	plasmid	FALSE	2.55	NZ_CP095511.1	994/1000	0.999713	non-mobilizable	NA	NA	NA	NA	NA	NA	1	0	NA	NA	16.2	2f4b606e-4bcf-4743-86a3-01e2c1b7e3de	L49936	13/11/2013
OXEC-16	OXEC-16_7	16	contig_8	1856	linear	plasmid	FALSE	2.1	NZ_LS992191.1	978/1000	0.998941	non-mobilizable	NA	NA	NA	NA	NA	NA	1	0	NA	NA	16.2	2f4b606e-4bcf-4743-86a3-01e2c1b7e3de	L49936	13/11/2013
OXEC-477	OXEC-477_6	477	6	1546	circular	plasmid	TRUE	21.86	NZ_CP112985.1	971/1000	0.9986	mobilizable	NA	NA	NA	Col(MG828)_1	NA	NA	1	0	NA	NA	32.2	87108ce6-8807-4a3a-b45c-9ea4914770ab	L50197	18/04/2016
OXEC-477	OXEC-477_2	477	2	190671	circular	plasmid	TRUE	2.34	NZ_CP059908.1	978/1000	0.998941	conjugative	NA	NA	NA	IncFIB(AP001918)_1, IncFIC(FII)_1	NA	NA	1	0	NA	NA	32.2	87108ce6-8807-4a3a-b45c-9ea4914770ab	L50197	18/04/2016
OXEC-477	OXEC-477_4	477	4	5631	circular	plasmid	TRUE	18.99	CP088798.1	1000/1000	1	mobilizable	NA	NA	NA	ColRNAI_1	NA	NA	1	0	NA	NA	32.2	87108ce6-8807-4a3a-b45c-9ea4914770ab	L50197	18/04/2016
OXEC-477	OXEC-477_5	477	5	2313	circular	plasmid	TRUE	34.04	AP026524.1	888/1000	0.99436	non-mobilizable	NA	NA	NA	Col(MG828)_1	NA	NA	1	0	NA	NA	32.2	87108ce6-8807-4a3a-b45c-9ea4914770ab	L50197	18/04/2016
OXEC-477	OXEC-477_3	477	3	92793	circular	plasmid	TRUE	2.79	NZ_CP029058.1	591/1000	0.975266	conjugative	NA	NA	NA	IncFII(pCoo)_1_pCoo	blaTEMp_C32T, blaTEM-1, tet(A), dfrA12, aadA2, cmlA1, aadA1, sul3, mef(B)	BETA-LACTAM, TETRACYCLINE, TRIMETHOPRIM, AMINOGLYCOSIDE, PHENICOL, SULFONAMIDE, MACROLIDE	1	1	NA	NA	32.2	87108ce6-8807-4a3a-b45c-9ea4914770ab	L50197	18/04/2016
OXEC-477	OXEC-477_1	477	1	4943082	circular	chromosome	TRUE	1	CP099174.1	210/1000	0.928378	NA	A	10	adk(10), fumC(11), gyrB(4), icd(8), mdh(8), purA(8), recA(2)	NA	blaEC, mdtM, gyrA_D87N, gyrA_S83L, parC_S80I, acrF	BETA-LACTAM, EFFLUX, QUINOLONE	1	0	TCGATCCTACGTGAGGGGCACTGTGCTGGAAGGTCACGATGCGGCTGGTCTTCTCCTGGTTGCATCGACAGCGCTTGTGCAGCGAGTAACCCTATGCGAAGCGGCCTGGGGGGAGAAGGCGCAACGAAGCCGTGCTGCACTACGACGTGA	GGCTCCTAGGG	32.2	87108ce6-8807-4a3a-b45c-9ea4914770ab	L50197	18/04/2016
OXEC-510	OXEC-510_1	510	1	4870683	circular	chromosome	TRUE	1	CP099174.1	148/1000	0.913038	NA	B2	95	adk(37), fumC(38), gyrB(19), icd(37), mdh(17), purA(11), recA(26)	NA	emrD, acrF, glpT_E448K, gyrA_S83L, marR_S3N, blaEC, pmrB_E123D	EFFLUX, FOSFOMYCIN, QUINOLONE, MULTIDRUG, BETA-LACTAM, COLISTIN	1	0	TCAACACTACGTGACGGACACTGGGCTGGAAGGTCACGACGCGGCTGGTCTTCTCCTGGTTGAATCGATAGTGCCTAAGCAGCGAGTAACCTTATGTAAGGCGGTCTGGGGGGATAAGGCCCAACGAGGCCGTGCTGCTCTATACCGCAA	AGCTTCTAGGG	16.2	2ead7237-ce0f-4c09-826b-cbd1d0a60bb0	L51808	16/11/2016
OXEC-510	OXEC-510_10	510	10	1506	circular	plasmid	TRUE	15.78	NZ_CP080154.1	1000/1000	1	non-mobilizable	NA	NA	NA	Col(MG828)_1	NA	NA	1	0	NA	NA	16.2	2ead7237-ce0f-4c09-826b-cbd1d0a60bb0	L51808	16/11/2016
OXEC-510	OXEC-510_2	510	2	147267	circular	plasmid	TRUE	2.02	OY754399.1	998/1000	0.999905	conjugative	NA	NA	NA	IncFIB(AP001918)_1, IncFII_1	tet(A), dfrA5	TETRACYCLINE, TRIMETHOPRIM	1	0	NA	NA	16.2	2ead7237-ce0f-4c09-826b-cbd1d0a60bb0	L51808	16/11/2016
OXEC-510	OXEC-510_3	510	3	85275	circular	plasmid	TRUE	2.55	NZ_AP022071.1	879/1000	0.993877	conjugative	NA	NA	NA	IncB/O/K/Z_2	blaTEM-1	BETA-LACTAM	1	1	NA	NA	16.2	2ead7237-ce0f-4c09-826b-cbd1d0a60bb0	L51808	16/11/2016
OXEC-510	OXEC-510_4	510	4	25978	circular	plasmid	TRUE	2.34	NZ_CP107181.1	804/1000	0.989665	mobilizable	NA	NA	NA	NA	NA	NA	1	0	NA	NA	16.2	2ead7237-ce0f-4c09-826b-cbd1d0a60bb0	L51808	16/11/2016
OXEC-510	OXEC-510_5	510	5	5569	circular	plasmid	TRUE	8.04	NZ_CP101917.1	776/1000	0.987996	mobilizable	NA	NA	NA	ColRNAI_1	NA	NA	1	0	NA	NA	16.2	2ead7237-ce0f-4c09-826b-cbd1d0a60bb0	L51808	16/11/2016
OXEC-510	OXEC-510_6	510	6	5166	circular	plasmid	TRUE	10.7	NZ_CP091759.1	1000/1000	1	mobilizable	NA	NA	NA	Col156_1	NA	NA	1	0	NA	NA	16.2	2ead7237-ce0f-4c09-826b-cbd1d0a60bb0	L51808	16/11/2016
OXEC-510	OXEC-510_7	510	7	4887	circular	plasmid	TRUE	8.58	NZ_CP063704.1	979/1000	0.99899	non-mobilizable	NA	NA	NA	Col(MG828)_1, ColRNAI_1	NA	NA	1	0	NA	NA	16.2	2ead7237-ce0f-4c09-826b-cbd1d0a60bb0	L51808	16/11/2016
OXEC-510	OXEC-510_8	510	8	1565	circular	plasmid	TRUE	19.34	NZ_CP120556.1	1000/1000	1	non-mobilizable	NA	NA	NA	Col(MG828)_1	NA	NA	1	0	NA	NA	16.2	2ead7237-ce0f-4c09-826b-cbd1d0a60bb0	L51808	16/11/2016
OXEC-510	OXEC-510_9	510	9	1545	circular	plasmid	TRUE	17.84	NZ_CP112985.1	979/1000	0.99899	mobilizable	NA	NA	NA	Col(MG828)_1	NA	NA	1	0	NA	NA	16.2	2ead7237-ce0f-4c09-826b-cbd1d0a60bb0	L51808	16/11/2016
OXEC-380	OXEC-380_1	380	1	4800437	circular	chromosome	TRUE	1	CP099174.1	154/1000	0.914767	NA	B2	538	adk(13), fumC(40), gyrB(19), icd(13), mdh(36), purA(28), recA(30)	NA	emrD, uhpT_E350Q, acrF, parE_D475E, glpT_E448K, blaEC, pmrB_E123D	EFFLUX, FOSFOMYCIN, QUINOLONE, BETA-LACTAM, COLISTIN	1	0	TCAACCCTACGTGGCGGACGCTGGGCTGGAAGGTCACGACGCGGCTGGTCTTCTCCTGGTTGAATCGATAGTGCCTAAGCAGCGAGTAACCCTATGCAAAGCGGTCTGGGGGGATAAGGCCCAACAAGGCCGTGCTGCTCTATACCGCGA	AGCTCCTAGGG	32.2	cbd163ff-5050-4324-a1aa-bc6e114c98af	L5204	23/02/2017
OXEC-380	OXEC-380_2	380	2	148717	circular	plasmid	TRUE	1.83	NZ_OW967796.1	999/1000	0.999952	conjugative	NA	NA	NA	IncFIB(AP001918)_1, IncFIC(FII)_1	NA	NA	1	0	NA	NA	32.2	cbd163ff-5050-4324-a1aa-bc6e114c98af	L5204	23/02/2017
OXEC-380	OXEC-380_3	380	3	102998	circular	plasmid	TRUE	2.18	NZ_CP122636.1	813/1000	0.99019	conjugative	NA	NA	NA	IncB/O/K/Z_2	aph(6)-Id, blaTEM-1, aph(3'')-Ib, sul2	AMINOGLYCOSIDE, BETA-LACTAM, SULFONAMIDE	1	1	NA	NA	32.2	cbd163ff-5050-4324-a1aa-bc6e114c98af	L5204	23/02/2017
OXEC-380	OXEC-380_4	380	4	8525	circular	plasmid	TRUE	8.77	NZ_OW967798.1	1000/1000	1	mobilizable	NA	NA	NA	ColRNAI_1	NA	NA	1	0	NA	NA	32.2	cbd163ff-5050-4324-a1aa-bc6e114c98af	L5204	23/02/2017
OXEC-268	OXEC-268_1	268	contig_1	5232235	circular	chromosome	FALSE	1	CP099174.1	148/1000	0.913038	NA	F	59	adk(27), fumC(32), gyrB(24), icd(29), mdh(26), purA(19), recA(22)	NA	parE_I355T, acrF, uhpT_E350Q, emrD, cyaA_S352T, blaEC, mdtM, glpT_E448K	QUINOLONE, EFFLUX, FOSFOMYCIN, FOSMIDOMYCIN, BETA-LACTAM	1	0	TCAATCCTACGTGACGGGCACTGGGCTGGAATATCACGACGCGGCTGGTCTTCTCCTGGTTGAATCGATAGTGCCTAAGCAGCGAGTAACCTTATGCAAAGCGGTCTGGGGGGATAAGGCCCAACGAGGCCGTGCTGCTCTATACCGCAA	AGC-CCTAGGG	8.2	7d86349c-7bac-4515-936f-fc68a016e621	L52042	12/09/2015
OXEC-268	OXEC-268_5	268	contig_2	38461	linear	plasmid	FALSE	5.4	NZ_CP122934.1	389/1000	0.956035	mobilizable	NA	NA	NA	Col156_1, ColRNAI_1	NA	NA	1	0	NA	NA	8.2	7d86349c-7bac-4515-936f-fc68a016e621	L52042	12/09/2015
OXEC-268	OXEC-268_3	268	contig_13	88092	linear	plasmid	FALSE	3.98	CP097366.1	919/1000	0.995986	conjugative	NA	NA	NA	IncB/O/K/Z_2	blaTEM-1	BETA-LACTAM	1	1	NA	NA	8.2	7d86349c-7bac-4515-936f-fc68a016e621	L52042	12/09/2015
OXEC-268	OXEC-268_7	268	contig_15	10239	circular	plasmid	FALSE	6.05	NZ_LR890613.1	913/1000	0.995675	mobilizable	NA	NA	NA	Col156_1, Col156_1	NA	NA	1	0	NA	NA	8.2	7d86349c-7bac-4515-936f-fc68a016e621	L52042	12/09/2015
OXEC-268	OXEC-268_2	268	contig_9	97161	linear	plasmid	FALSE	3.72	NZ_CP015160.1	761/1000	0.987078	conjugative	NA	NA	NA	ColRNAI_1, Col156_1, IncFIB(AP001918)_1, IncFII(pRSB107)_1_pRSB107, ColRNAI_1	NA	NA	1	0	NA	NA	8.2	7d86349c-7bac-4515-936f-fc68a016e621	L52042	12/09/2015
OXEC-268	OXEC-268_4	268	contig_12	40413	linear	plasmid	FALSE	2.4	NZ_CP062881.1	847/1000	0.992124	mobilizable	NA	NA	NA	NA	NA	NA	1	0	NA	NA	8.2	7d86349c-7bac-4515-936f-fc68a016e621	L52042	12/09/2015
OXEC-268	OXEC-268_6	268	contig_14	15649	circular	plasmid	FALSE	2.99	CP134928.1	780/1000	0.988238	mobilizable	NA	NA	NA	ColRNAI_1, ColRNAI_1, ColRNAI_1	NA	NA	1	0	NA	NA	8.2	7d86349c-7bac-4515-936f-fc68a016e621	L52042	12/09/2015
OXEC-540	OXEC-540_2	540	2	131340	circular	plasmid	TRUE	2.86	CP088425.1	999/1000	0.999952	conjugative	NA	NA	NA	IncFIB(AP001918)_1	NA	NA	1	0	NA	NA	16.2	7bc90267-6b4a-4ecc-9bdc-2fc82cc69692	L52356	22/04/2016
OXEC-540	OXEC-540_3	540	3	90502	circular	plasmid	TRUE	3.44	CP097366.1	865/1000	0.993118	conjugative	NA	NA	NA	IncB/O/K/Z_2	blaTEM-1	BETA-LACTAM	1	1	NA	NA	16.2	7bc90267-6b4a-4ecc-9bdc-2fc82cc69692	L52356	22/04/2016
OXEC-540	OXEC-540_4	540	4	84764	circular	plasmid	TRUE	3.95	NZ_CP082076.1	678/1000	0.981665	conjugative	NA	NA	NA	IncFII(pRSB107)_1_pRSB107	NA	NA	1	0	NA	NA	16.2	7bc90267-6b4a-4ecc-9bdc-2fc82cc69692	L52356	22/04/2016
OXEC-540	OXEC-540_5	540	5	6503	circular	plasmid	TRUE	15.29	NZ_CP103525.1	808/1000	0.989899	mobilizable	NA	NA	NA	Col156_1	NA	NA	1	0	NA	NA	16.2	7bc90267-6b4a-4ecc-9bdc-2fc82cc69692	L52356	22/04/2016
OXEC-540	OXEC-540_1	540	1	5076645	circular	chromosome	TRUE	1	CP099174.1	147/1000	0.912743	NA	B2	95	adk(37), fumC(38), gyrB(19), icd(37), mdh(17), purA(11), recA(26)	NA	marR_S3N, blaEC, pmrB_E123D, emrD, acrF, glpT_E448K	MULTIDRUG, BETA-LACTAM, COLISTIN, EFFLUX, FOSFOMYCIN	1	0	TCAACACTACGTGACGGACACTGGGCTGGAAGGTCACGACGCGGCTGGTCTTCTCCTGGTTGAATCGATAGTGCCTAAGCAGCGAGTAACCTTATGTAAGGCGGTCTGGGGGGATAAGGCCCAACGAGGCCGTGCTGCTCTATACCGCAA	AGCTTCTAGGG	16.2	7bc90267-6b4a-4ecc-9bdc-2fc82cc69692	L52356	22/04/2016
OXEC-521	OXEC-521_1	521	contig_1	4998714	circular	chromosome	TRUE	1	CP099174.1	147/1000	0.912743	NA	B2	95	adk(37), fumC(38), gyrB(19), icd(37), mdh(17), purA(11), recA(26)	NA	pmrB_E123D, blaEC, mdtM, marR_S3N, glpT_E448K, emrD	COLISTIN, BETA-LACTAM, EFFLUX, MULTIDRUG, FOSFOMYCIN	1	0	TCAACACTACGTGACGGACACTGGGCTGGAAGGTCACGACGCGGCTGGTCTTCTCCTGGTTGAATCGATAGTGCCTAAGCAGCGAGTAACCTTATGTAAGGCGGTCTGGGGGGATAAGGCCCAACGAGGCCGTGCTGCTCTATACCGCAA	AGCTTCTAGGG	4.2	045cf886-9e90-49e2-9575-f1ad18c1e1fd	L52469	23/04/2016
OXEC-521	OXEC-521_2	521	contig_2	91917	circular	plasmid	TRUE	1.85	NZ_CP058363.1	952/1000	0.99766	conjugative	NA	NA	NA	IncB/O/K/Z_2	sul2, aph(3'')-Ib, blaTEM-1, aph(6)-Id	SULFONAMIDE, AMINOGLYCOSIDE, BETA-LACTAM	1	1	NA	NA	4.2	045cf886-9e90-49e2-9575-f1ad18c1e1fd	L52469	23/04/2016
OXEC-411	OXEC-411_1	411	contig_1	4864028	circular	chromosome	TRUE	1	CP099174.1	231/1000	0.932601	NA	C	88	adk(6), fumC(4), gyrB(12), icd(1), mdh(20), purA(12), recA(7)	NA	acrF, pmrB_Y358N, blaEC, mdtM, glpT_E448K	EFFLUX, COLISTIN, BETA-LACTAM, FOSFOMYCIN	1	0	TCGATCCTACGTGACGGGCACTGGGCTGGGAGGTCATGGCGCAGCTGGTTTTCTCCTGGTTGCATCGACATCCCTTGAGCAGCAGGAGTCCCGACCCAGAGCGGCCTGGGGGGAGAGGATGCAACGAAACCGTACTGATCTACGCCGCGA	GAT-CCTAGGG	32.2	d4bec54c-ee1f-4ee7-8be2-ec1a1ca1154a	L52640	30/05/2017
OXEC-411	OXEC-411_2	411	contig_2	163669	circular	plasmid	TRUE	3.88	NZ_CP126927.1	839/1000	0.991676	conjugative	NA	NA	NA	IncFIB(AP001918)_1	tet(A)	TETRACYCLINE	1	0	NA	NA	32.2	d4bec54c-ee1f-4ee7-8be2-ec1a1ca1154a	L52640	30/05/2017
OXEC-411	OXEC-411_3	411	contig_5	114976	circular	plasmid	TRUE	2.92	NZ_CP029058.1	962/1000	0.998157	conjugative	NA	NA	NA	IncI1_1_Alpha	tet(A), blaTEM-1, sul2	TETRACYCLINE, BETA-LACTAM, SULFONAMIDE	1	1	NA	NA	32.2	d4bec54c-ee1f-4ee7-8be2-ec1a1ca1154a	L52640	30/05/2017
OXEC-411	OXEC-411_4	411	contig_6	58365	circular	plasmid	TRUE	3.76	NZ_CP029058.1	422/1000	0.959749	non-mobilizable	NA	NA	NA	IncX1_1	NA	NA	1	0	NA	NA	32.2	d4bec54c-ee1f-4ee7-8be2-ec1a1ca1154a	L52640	30/05/2017
OXEC-410	OXEC-410_1	410	contig_1	4919213	circular	chromosome	FALSE	1	CP099174.1	234/1000	0.933174	NA	B1	297	adk(6), fumC(65), gyrB(32), icd(26), mdh(9), purA(8), recA(2)	NA	glpT_E448K, mdtM, blaEC, pmrB_Y358N, acrF	FOSFOMYCIN, EFFLUX, BETA-LACTAM, COLISTIN	1	0	TCGATCCTACGTGACGGGCACTGGGCTGGAAGGTCACGATACGGCTGGGCTTCTCCTGGTTGCAACGACAGCGCTCTAGCAATAGGAGTACCGACCCAAAGCGGTCTGGGGGGATGAGGCGCAACGGGGCCGTGCTGCTCTACGCCGCGA	GATTCCTAGGG	16.2	6f822a0e-ab23-4293-b461-b8779d7eecd4	L52648	30/05/2017
OXEC-410	OXEC-410_4	410	contig_10	34173	circular	plasmid	FALSE	3.09	NZ_CP124389.1	925/1000	0.996294	conjugative	NA	NA	NA	IncX1_1	NA	NA	1	0	NA	NA	16.2	6f822a0e-ab23-4293-b461-b8779d7eecd4	L52648	30/05/2017
OXEC-410	OXEC-410_6	410	contig_2	7936	linear	plasmid	FALSE	3.47	NZ_OW969692.1	931/1000	0.996601	non-mobilizable	NA	NA	NA	NA	NA	NA	1	0	NA	NA	16.2	6f822a0e-ab23-4293-b461-b8779d7eecd4	L52648	30/05/2017
OXEC-410	OXEC-410_8	410	contig_4	5625	circular	plasmid	FALSE	6.19	NZ_CP051709.1	984/1000	0.999232	mobilizable	NA	NA	NA	ColRNAI_1	NA	NA	1	0	NA	NA	16.2	6f822a0e-ab23-4293-b461-b8779d7eecd4	L52648	30/05/2017
OXEC-410	OXEC-410_5	410	contig_5	31535	circular	plasmid	FALSE	3.12	CP061000.1	873/1000	0.993553	non-mobilizable	NA	NA	NA	NA	NA	NA	1	0	NA	NA	16.2	6f822a0e-ab23-4293-b461-b8779d7eecd4	L52648	30/05/2017
OXEC-410	OXEC-410_3	410	contig_6	71603	linear	plasmid	FALSE	1.93	NZ_AP022172.1	637/1000	0.978753	conjugative	NA	NA	NA	IncFII(pRSB107)_1_pRSB107	NA	NA	1	0	NA	NA	16.2	6f822a0e-ab23-4293-b461-b8779d7eecd4	L52648	30/05/2017
OXEC-410	OXEC-410_2	410	contig_7	82457	linear	plasmid	FALSE	2.43	NZ_CP058363.1	915/1000	0.995779	conjugative	NA	NA	NA	IncB/O/K/Z_2	sul2, aph(3'')-Ib, blaTEM-1, aph(6)-Id	SULFONAMIDE, AMINOGLYCOSIDE, BETA-LACTAM	1	1	NA	NA	16.2	6f822a0e-ab23-4293-b461-b8779d7eecd4	L52648	30/05/2017
OXEC-410	OXEC-410_9	410	contig_8	4678	linear	plasmid	FALSE	2.03	NZ_CP099911.1	994/1000	0.999713	non-mobilizable	NA	NA	NA	NA	NA	NA	1	0	NA	NA	16.2	6f822a0e-ab23-4293-b461-b8779d7eecd4	L52648	30/05/2017
OXEC-410	OXEC-410_7	410	contig_9	7451	circular	plasmid	FALSE	2.8	NZ_CP058577.1	978/1000	0.998941	mobilizable	NA	NA	NA	Col156_1	NA	NA	1	0	NA	NA	16.2	6f822a0e-ab23-4293-b461-b8779d7eecd4	L52648	30/05/2017
OXEC-524	OXEC-524_1	524	contig_1	4810008	circular	chromosome	TRUE	1	CP099174.1	233/1000	0.932984	NA	B1	58	adk(6), fumC(4), gyrB(4), icd(16), mdh(24), purA(8), recA(14)	NA	acrF, pmrB_Y358N, blaEC, mdtM, glpT_E448K	EFFLUX, COLISTIN, BETA-LACTAM, FOSFOMYCIN	1	0	TCGATCCTACGTGACGGGCACTGGGCTGGAAGGTCACGATGCGGCTGGGCTTCTCCTGGTTGCAACGACAGCGCTCTAGCAATAGGAGTCCCGACCCAGATCGGCCTGGGGGGAGAGGACGCAACGAAACCGTGCTGATCTACGCCGCGA	GATTCCTAGGG	8.2	cf5bc0fe-7858-4672-b4c5-c49e2f6ebb29	L53029	25/04/2016
OXEC-524	OXEC-524_2	524	contig_2	80228	circular	plasmid	TRUE	1.46	CP099139.1	717/1000	0.984283	non-mobilizable	NA	NA	NA	IncY_1	dfrA14, tet(A), blaTEM-1, qnrS1	TRIMETHOPRIM, TETRACYCLINE, BETA-LACTAM, QUINOLONE	1	1	NA	NA	8.2	cf5bc0fe-7858-4672-b4c5-c49e2f6ebb29	L53029	25/04/2016
OXEC-512	OXEC-512_1	512	1	5029508	circular	chromosome	TRUE	1	CP099174.1	158/1000	0.915885	NA	D	963	adk(4), fumC(26), gyrB(151), icd(25), mdh(5), purA(5), recA(19)	NA	emrD, acrF, glpT_E448K, mdtM, blaEC, cyaA_S352T	EFFLUX, FOSFOMYCIN, BETA-LACTAM, FOSMIDOMYCIN	1	0	TTGATCCTACGAGACGGGCACCGGACAGGGGGATCACGACGCGGCTAGTCTTCTCCTGGTTGCATCGCTGGTGCTTGAGCAGCGAGTAACCCTCTGCGAAGCGGCCTGGGGGGATAAGGCGCGGCGAGGCCGTGTTGCTCTACGCCGCGA	GGCTCCTAGGG	16.2	bae2ea03-9b05-4aa1-a5c5-f1f83009e56c	L53089	19/11/2016
OXEC-512	OXEC-512_2	512	2	111889	circular	plasmid	TRUE	2.37	NZ_CP023367.1	928/1000	0.996448	conjugative	NA	NA	NA	IncFIB(AP001918)_1	NA	NA	1	0	NA	NA	16.2	bae2ea03-9b05-4aa1-a5c5-f1f83009e56c	L53089	19/11/2016
OXEC-512	OXEC-512_3	512	3	110373	circular	plasmid	TRUE	2.12	OY754395.1	991/1000	0.99957	conjugative	NA	NA	NA	IncI1_1_Alpha	dfrA1, sat2, aadA1, blaTEM-1, sul2	TRIMETHOPRIM, STREPTOTHRICIN, AMINOGLYCOSIDE, BETA-LACTAM, SULFONAMIDE	1	1	NA	NA	16.2	bae2ea03-9b05-4aa1-a5c5-f1f83009e56c	L53089	19/11/2016
OXEC-512	OXEC-512_4	512	4	7198	circular	plasmid	TRUE	8.32	CP056949.1	971/1000	0.9986	mobilizable	NA	NA	NA	ColRNAI_1	NA	NA	1	0	NA	NA	16.2	bae2ea03-9b05-4aa1-a5c5-f1f83009e56c	L53089	19/11/2016
OXEC-512	OXEC-512_5	512	5	1552	circular	plasmid	TRUE	11.86	NZ_CP133459.1	1000/1000	1	mobilizable	NA	NA	NA	Col(MG828)_1	NA	NA	1	0	NA	NA	16.2	bae2ea03-9b05-4aa1-a5c5-f1f83009e56c	L53089	19/11/2016
OXEC-197	OXEC-197_1	197	1	5193888	circular	chromosome	TRUE	1	CP099174.1	207/1000	0.927742	NA	A	6453	adk(10), fumC(11), gyrB(4), icd(8), mdh(8), purA(8), recA(17)	NA	acrF, mdtM, blaEC	EFFLUX, BETA-LACTAM	1	0	TCGATCCTACGTGAGGGGCACTGTGCTGGAAGGTCACGATGCGGCTGGTCTTCTCCTGGTTGCATCGACAGCGCTTGTGCAGCGAGTAACCCTATGCGAAGCGGCCTGGGGGGAGAAGGCGCAACGAAGCCGTGCTGCACTACGACGTGA	GGCTCCTAGGG	8.2	8188e7b8-d1d3-4366-ae03-890e2fb7795e	L53288	16/01/2015
OXEC-197	OXEC-197_10	197	10	1308	circular	plasmid	TRUE	3.82	NZ_CP043294.1	986/1000	0.999329	non-mobilizable	NA	NA	NA	Col(KPHS6)_1	NA	NA	1	0	NA	NA	8.2	8188e7b8-d1d3-4366-ae03-890e2fb7795e	L53288	16/01/2015
OXEC-197	OXEC-197_2	197	2	98952	circular	plasmid	TRUE	2.34	NZ_CP135659.1	638/1000	0.978827	conjugative	NA	NA	NA	IncFIC(FII)_1	aph(6)-Id, aph(3'')-Ib, blaTEM-1, sul1, aadA2, dfrA12, mph(A)	AMINOGLYCOSIDE, BETA-LACTAM, SULFONAMIDE, TRIMETHOPRIM, MACROLIDE	1	1	NA	NA	8.2	8188e7b8-d1d3-4366-ae03-890e2fb7795e	L53288	16/01/2015
OXEC-197	OXEC-197_3	197	3	57214	circular	plasmid	TRUE	3.12	NZ_CP085741.1	982/1000	0.999135	conjugative	NA	NA	NA	IncL/M(pMU407)_1_pMU407	NA	NA	1	0	NA	NA	8.2	8188e7b8-d1d3-4366-ae03-890e2fb7795e	L53288	16/01/2015
OXEC-197	OXEC-197_4	197	4	35189	circular	plasmid	TRUE	3.63	NZ_CP048363.1	969/1000	0.998502	conjugative	NA	NA	NA	IncX1_1	NA	NA	1	0	NA	NA	8.2	8188e7b8-d1d3-4366-ae03-890e2fb7795e	L53288	16/01/2015
OXEC-197	OXEC-197_5	197	5	30157	circular	plasmid	TRUE	2.2	NZ_CP124463.1	946/1000	0.99736	non-mobilizable	NA	NA	NA	NA	NA	NA	1	0	NA	NA	8.2	8188e7b8-d1d3-4366-ae03-890e2fb7795e	L53288	16/01/2015
OXEC-197	OXEC-197_6	197	6	5716	circular	plasmid	TRUE	10.72	NZ_CP124378.1	997/1000	0.999857	mobilizable	NA	NA	NA	Col156_1	NA	NA	1	0	NA	NA	8.2	8188e7b8-d1d3-4366-ae03-890e2fb7795e	L53288	16/01/2015
OXEC-197	OXEC-197_7	197	7	5631	circular	plasmid	TRUE	15.45	NZ_CP070002.1	957/1000	0.997909	mobilizable	NA	NA	NA	ColRNAI_1	NA	NA	1	0	NA	NA	8.2	8188e7b8-d1d3-4366-ae03-890e2fb7795e	L53288	16/01/2015
OXEC-197	OXEC-197_8	197	8	5175	circular	plasmid	TRUE	11.3	NZ_CP095512.1	813/1000	0.99019	mobilizable	NA	NA	NA	Col156_1	NA	NA	1	0	NA	NA	8.2	8188e7b8-d1d3-4366-ae03-890e2fb7795e	L53288	16/01/2015
OXEC-197	OXEC-197_9	197	9	1934	circular	plasmid	TRUE	5.25	NZ_CP061384.1	980/1000	0.999038	non-mobilizable	NA	NA	NA	ColpVC_1	NA	NA	1	0	NA	NA	8.2	8188e7b8-d1d3-4366-ae03-890e2fb7795e	L53288	16/01/2015
OXEC-198	OXEC-198_1	198	contig_1	5053205	circular	chromosome	TRUE	1	CP099174.1	169/1000	0.918825	NA	F	648	adk(92), fumC(4), gyrB(87), icd(96), mdh(70), purA(58), recA(2)	NA	mdtM, blaEC, cyaA_S352T, emrD, acrF, glpT_E448K	EFFLUX, BETA-LACTAM, FOSMIDOMYCIN, FOSFOMYCIN	1	0	TCAACCCTACGTGACGGGCACTGGGCTGGAAGGTCACGACGCGGCTGGTCTTCTCCTGGTTGAATCGATAGTGCCTAAGCAGCGAGTAACATTATGCAAAGCGGTCTGGGGGCATAAGGCCCAACGAGGCCGTGCTGCTCTACGCCGCGA	AGCTCCTAGGG	8.2	77a2a708-26ce-4a8c-aac3-27ae6aec83f1	L53693	17/01/2015
OXEC-198	OXEC-198_2	198	contig_2	169507	circular	plasmid	TRUE	1.64	OY754350.1	994/1000	0.999713	conjugative	NA	NA	NA	IncFIC(FII)_1, IncFIA_1, IncFIB(AP001918)_1	sul2, aph(3'')-Ib, aph(6)-Id, blaTEM-1, tet(A)	SULFONAMIDE, AMINOGLYCOSIDE, BETA-LACTAM, TETRACYCLINE	1	1	NA	NA	8.2	77a2a708-26ce-4a8c-aac3-27ae6aec83f1	L53693	17/01/2015
OXEC-534	OXEC-534_3	534	3	99123	circular	plasmid	TRUE	2.78	NZ_CP058363.1	923/1000	0.996192	conjugative	NA	NA	NA	IncB/O/K/Z_2	aph(6)-Id, blaTEM-1, aph(3'')-Ib, sul2	AMINOGLYCOSIDE, BETA-LACTAM, SULFONAMIDE	1	1	NA	NA	16.2	4687e9da-e7de-472d-882c-10e5c1a0df37	L54123	27/04/2016
OXEC-534	OXEC-534_2	534	2	116900	circular	plasmid	TRUE	2.72	NZ_LR130563.1	986/1000	0.999329	conjugative	NA	NA	NA	IncFIB(AP001918)_1, Col156_1, IncFII(29)_1_pUTI89	NA	NA	1	0	NA	NA	16.2	4687e9da-e7de-472d-882c-10e5c1a0df37	L54123	27/04/2016
OXEC-534	OXEC-534_1	534	1	5172245	circular	chromosome	TRUE	1	CP099174.1	151/1000	0.91391	NA	B2	131	adk(53), fumC(40), gyrB(47), icd(13), mdh(36), purA(28), recA(29)	NA	glpT_E448K, ptsI_V25I, parE_I529L, acrF, tet(B), uhpT_E350Q, emrD, pmrB_E123D, blaEC	FOSFOMYCIN, QUINOLONE, EFFLUX, TETRACYCLINE, COLISTIN, BETA-LACTAM	1	0	TCAACCCTACGTGGCGGACACTGGGCTGGAAGGTCACGACGCGGCTGGTCTTCTCCTGGTTGAATCGATAGTGCCTAAGCAGCGAGTAACCCTATGTAAAGCGGTCTGGGGGGATAAGGCCCAACGAGGCCGTGCTGCTCTATACCGCAA	AGCTCCTAGGG	16.2	4687e9da-e7de-472d-882c-10e5c1a0df37	L54123	27/04/2016
OXEC-199	OXEC-199_1	199	1	4999728	circular	chromosome	TRUE	1	CP099174.1	148/1000	0.913038	NA	B2	95	adk(37), fumC(38), gyrB(19), icd(37), mdh(17), purA(11), recA(26)	NA	emrD, acrF, glpT_E448K, marR_S3N, mdtM, blaEC, pmrB_E123D	EFFLUX, FOSFOMYCIN, MULTIDRUG, BETA-LACTAM, COLISTIN	1	0	TCAACACTACGTGACGGACACTGGGCTGGAAGGTCACGACGCGGCTGGTCTTCTCCTGGTTGAATCGATAGTGCCTAAGCAGCGAGTAACCTTATGTAAGGCGGTCTGGGGGGATAAGGCCCAACGAGGCCGTGCTGCTCTATACCGCAA	AGCTTCTAGGG	8.2	39917b72-4e59-442d-9dfb-e7de9d397a24	L54154	19/01/2015
OXEC-199	OXEC-199_2	199	2	91945	circular	plasmid	TRUE	3.11	NZ_CP058363.1	959/1000	0.998008	conjugative	NA	NA	NA	IncB/O/K/Z_2	aph(6)-Id, blaTEM-1, aph(3'')-Ib, sul2	AMINOGLYCOSIDE, BETA-LACTAM, SULFONAMIDE	1	1	NA	NA	8.2	39917b72-4e59-442d-9dfb-e7de9d397a24	L54154	19/01/2015
OXEC-511	OXEC-511_1	511	contig_1	4740758	circular	chromosome	TRUE	1	CP099174.1	241/1000	0.934485	NA	B1	1423	adk(6), fumC(4), gyrB(3), icd(18), mdh(9), purA(8), recA(6)	NA	glpT_E448K, mdtM, blaEC, pmrB_Y358N, acrF	FOSFOMYCIN, EFFLUX, BETA-LACTAM, COLISTIN	1	0	TCGATCCTACGTGACGGGCACTGGGCTGGAAGGTCACGATGCGGCTGAGCTTCTCCTGGTTGCAACGACAGCGCTCTAGCAATAGGAGTCCCGACCCAGAGCGGCCTGGGGGGAGAGGACGCAACGAAACCGTGCTGATCTACGCCGCGA	GATTCCTAGGG	16.2	b7690621-58b0-4e89-a6a5-291624de6bbc	L54625	22/11/2016
OXEC-511	OXEC-511_2	511	contig_2	110774	circular	plasmid	TRUE	2.04	OY754395.1	974/1000	0.998746	conjugative	NA	NA	NA	IncI1_1_Alpha	sul2, blaTEM-1, aadA1, sat2, dfrA1	SULFONAMIDE, BETA-LACTAM, AMINOGLYCOSIDE, STREPTOTHRICIN, TRIMETHOPRIM	1	1	NA	NA	16.2	b7690621-58b0-4e89-a6a5-291624de6bbc	L54625	22/11/2016
OXEC-158	OXEC-158_1	158	1	4875080	circular	chromosome	TRUE	1	CP099174.1	230/1000	0.932408	NA	C	88	adk(6), fumC(4), gyrB(12), icd(1), mdh(20), purA(12), recA(7)	NA	acrF, glpT_E448K, mdtM, blaEC, pmrB_Y358N	EFFLUX, FOSFOMYCIN, BETA-LACTAM, COLISTIN	1	0	TCGATCCTACGTGACGGGCACTGGGCTGGGAGGTCATGGCGCAGCTGGTCTTCTCCTGGTTGCATCGACATCCCTTGAGCAGCAGGAGTCCCGACCCAGAGCGGCCTGGGGGGAGAGGATGCAACGAAACCGTGCTGATCTACGCCGCGA	GATTCCTAGGG	>32.2	e272a928-270b-42c8-b0ba-3ea8eb1f2397	L54925	05/05/2014
OXEC-158	OXEC-158_2	158	2	155663	circular	plasmid	TRUE	2.61	NZ_CP010141.1	878/1000	0.993824	conjugative	NA	NA	NA	IncFIB(AP001918)_1, IncFIC(FII)_1	aph(3'')-Ib, aph(6)-Id, dfrA1, aadA1, sul1, tet(B), blaTEM-1	AMINOGLYCOSIDE, TRIMETHOPRIM, SULFONAMIDE, TETRACYCLINE, BETA-LACTAM	1	1	NA	NA	>32.2	e272a928-270b-42c8-b0ba-3ea8eb1f2397	L54925	05/05/2014
OXEC-541	OXEC-541_1	541	contig_1	4894051	circular	chromosome	TRUE	1	CP099174.1	145/1000	0.912148	NA	B2	131	adk(53), fumC(40), gyrB(47), icd(13), mdh(36), purA(28), recA(29)	NA	emrD, uhpT_E350Q, parE_I529L, parC_E84V, parC_S80I, glpT_E448K, gyrA_D87N, gyrA_S83L, mdtM, blaEC, pmrB_E123D	EFFLUX, FOSFOMYCIN, QUINOLONE, BETA-LACTAM, COLISTIN	1	0	TCAACCCTACGTGGCGGACACTGGGCTGGAAGGTCACGACGCGGCTGGTCTTCTCCTGGTTGAATCGATAGTGCCTAAGCAGCGAGTAACCCTATGTAAAGCGGTCTGGGGGGATAAGGCCCAACGAGGCCGTGCTGCTCTATACCGCAA	AGCTCCTAGGG	16.2	c49e9c01-a093-4085-9107-d496d0d65c57	L55009	28/04/2016
OXEC-541	OXEC-541_2	541	contig_2	113270	circular	plasmid	TRUE	1.98	NZ_LS992169.1	997/1000	0.999857	conjugative	NA	NA	NA	IncFIB(AP001918)_1, IncFIA_1, Col156_1	dfrA17, aadA5, sul1, mph(A), aac(3)-IId, blaTEM-1	TRIMETHOPRIM, AMINOGLYCOSIDE, SULFONAMIDE, MACROLIDE, BETA-LACTAM	1	1	NA	NA	16.2	c49e9c01-a093-4085-9107-d496d0d65c57	L55009	28/04/2016
OXEC-270	OXEC-270_1	270	contig_1	4797247	circular	chromosome	TRUE	1	CP099174.1	219/1000	0.930235	NA	B1	224	adk(6), fumC(4), gyrB(33), icd(16), mdh(11), purA(8), recA(6)	NA	gyrA_D87N, gyrA_S83L, glpT_E448K, parC_S80I, parE_S458A, acrF, uhpT_E350Q, pmrB_Y358N, blaEC, mdtM	QUINOLONE, FOSFOMYCIN, EFFLUX, COLISTIN, BETA-LACTAM	1	0	TCGATCCTACGTGACGGGCACTGGGGTGGAAGGTCACGATGCGGCTGGGCTTCTCCTGGTTGCAACGACAGCGCTCTAGCAATAGGAGTCCCGACCCAGAGCGGCCTGGGGGGAGAGGATGCAACGAAACCGTGCTGATCTACGCCGCGA	GATTCCTAGGG	8.2	58642895-a89d-45ba-994e-4cfdc65549bd	L55048	20/09/2015
OXEC-270	OXEC-270_2	270	contig_2	111471	circular	plasmid	TRUE	1.64	OY754360.1	669/1000	0.981041	conjugative	NA	NA	NA	IncFIB(AP001918)_1	NA	NA	1	0	NA	NA	8.2	58642895-a89d-45ba-994e-4cfdc65549bd	L55048	20/09/2015
OXEC-270	OXEC-270_3	270	contig_3	18388	circular	plasmid	TRUE	1.74	NZ_CP116484.1	993/1000	0.999666	non-mobilizable	NA	NA	NA	IncX1_1	blaTEM-1	BETA-LACTAM	1	1	NA	NA	8.2	58642895-a89d-45ba-994e-4cfdc65549bd	L55048	20/09/2015
OXEC-514	OXEC-514_2	514	contig_2	162071	circular	plasmid	TRUE	1.7	NZ_CP041338.1	991/1000	0.99957	conjugative	NA	NA	NA	IncFIA_1, IncFIB(AP001918)_1, IncFIC(FII)_1	mph(A), sul1, aadA5, dfrA17, blaTEMp_G162T, blaTEM-1	MACROLIDE, SULFONAMIDE, AMINOGLYCOSIDE, TRIMETHOPRIM, BETA-LACTAM	1	1	NA	NA	>32.2	43557ed2-ba90-497b-be71-92d277b9ced4	L55340	23/11/2016
OXEC-514	OXEC-514_1	514	contig_1	5154547	circular	chromosome	TRUE	1	CP054241.1	170/1000	0.919083	NA	B2	-	adk(53), fumC(40), gyrB(47), icd(~13), mdh(36), purA(28), recA(29)	NA	glpT_E448K, parE_I529L, acrF, uhpT_E350Q, emrD, pmrB_E123D, blaEC, mdtM	FOSFOMYCIN, QUINOLONE, EFFLUX, COLISTIN, BETA-LACTAM	1	0	TCAACCCTACGTGGCGGACACTGGGCTGGAAGGTCACGACGCGGCTGGTCTTCTCCTGGTTGAATCGATAGTGCCTAAGCAGCGAGTAACCCTATGTAAAGCGGTCTGGGGGGATAAGGCCCAACGAGGCCGTGCTGCTCTATACCGCAA	AGCTCCTAGGG	>32.2	43557ed2-ba90-497b-be71-92d277b9ced4	L55340	23/11/2016
OXEC-514	OXEC-514_3	514	contig_3	4077	circular	plasmid	TRUE	5.18	CP082460.1	983/1000	0.999184	mobilizable	NA	NA	NA	Col8282_1	NA	NA	1	0	NA	NA	>32.2	43557ed2-ba90-497b-be71-92d277b9ced4	L55340	23/11/2016
OXEC-8	OXEC-8_1	8	1	5018207	circular	chromosome	TRUE	1	CP099174.1	166/1000	0.918041	NA	D	69	adk(21), fumC(35), gyrB(27), icd(6), mdh(5), purA(5), recA(4)	NA	mdtM, blaEC, cyaA_S352T, emrD, acrF, glpT_E448K	EFFLUX, BETA-LACTAM, FOSMIDOMYCIN, FOSFOMYCIN	1	0	TTGATCCTACGAGACGGGCACTGGGCTGGGAGGTCACGATGTCTCTAGTCTTCTCCTGGTTGCATCGCTGGTGCTTGTGCAGCGAGTAACCCTCTGCGAAGCGGCCTGGGGGGATAAGGCGCAATGAGGCCGTGTTGCTCTACACTGCGA	GGCTCCTAGGG	8.2	1d8bd4ba-914b-426d-994f-33de06bce224	L5604	03/12/2013
OXEC-8	OXEC-8_2	8	2	128292	circular	plasmid	TRUE	1.44	NZ_LR890289.1	910/1000	0.995519	conjugative	NA	NA	NA	IncFIB(AP001918)_1, IncFIC(FII)_1, IncFIA_1	mph(A), sul1, aadA5, dfrA17, blaTEM-1, catA1, tet(B)	MACROLIDE, SULFONAMIDE, AMINOGLYCOSIDE, TRIMETHOPRIM, BETA-LACTAM, PHENICOL, TETRACYCLINE	1	1	NA	NA	8.2	1d8bd4ba-914b-426d-994f-33de06bce224	L5604	03/12/2013
OXEC-8	OXEC-8_3	8	3	4072	circular	plasmid	TRUE	5.38	CP114350.1	1000/1000	1	mobilizable	NA	NA	NA	Col8282_1	NA	NA	1	0	NA	NA	8.2	1d8bd4ba-914b-426d-994f-33de06bce224	L5604	03/12/2013
OXEC-8	OXEC-8_4	8	4	1552	circular	plasmid	TRUE	4.13	NZ_CP043413.1	1000/1000	1	mobilizable	NA	NA	NA	Col(MG828)_1	NA	NA	1	0	NA	NA	8.2	1d8bd4ba-914b-426d-994f-33de06bce224	L5604	03/12/2013
OXEC-272	OXEC-272_4	272	4	5167	circular	plasmid	FALSE	17.43	CP136917.1	999/1000	0.999952	mobilizable	NA	NA	NA	Col156_1	NA	NA	1	0	NA	NA	>32.2	17a333bf-81af-42f3-9220-30e63bd3d6c9	L56256	23/09/2015
OXEC-272	OXEC-272_3	272	3	12833	circular	plasmid	FALSE	11.93	NZ_LR890467.1	996/1000	0.999809	non-mobilizable	NA	NA	NA	NA	sul1, aadA5, dfrA17, mph(A), blaTEM-1	SULFONAMIDE, AMINOGLYCOSIDE, TRIMETHOPRIM, MACROLIDE, BETA-LACTAM	1	1	NA	NA	>32.2	17a333bf-81af-42f3-9220-30e63bd3d6c9	L56256	23/09/2015
OXEC-272	OXEC-272_2	272	2	119438	linear	plasmid	FALSE	2.15	NZ_OY019089.1	950/1000	0.99756	conjugative	NA	NA	NA	IncFIC(FII)_1, IncFIA_1, IncFIB(AP001918)_1, Col156_1	NA	NA	1	0	NA	NA	>32.2	17a333bf-81af-42f3-9220-30e63bd3d6c9	L56256	23/09/2015
OXEC-272	OXEC-272_1	272	1	5367528	circular	chromosome	FALSE	1	CP099174.1	161/1000	0.916705	NA	D	69	adk(21), fumC(35), gyrB(27), icd(6), mdh(5), purA(5), recA(4)	NA	emrD, acrF, glpT_E448K, mdtM, blaEC, cyaA_S352T	EFFLUX, FOSFOMYCIN, BETA-LACTAM, FOSMIDOMYCIN	1	0	TTGATCCTACGAGACGGGCACTGGGCTGGGAGGTCACGATGTCTCTAGTCTTCTCCTGGTTGCATCGCTGGTGCTTGTGCAGCGAGTAACCCTCTGCGAAGCGGCCTGGGGGGATAAGGCGCAATGAGGCCGTGTTGCTCTACACTGCGA	GGCTCCTAGGG	>32.2	17a333bf-81af-42f3-9220-30e63bd3d6c9	L56256	23/09/2015
OXEC-200	OXEC-200_1	200	1	5172922	circular	chromosome	TRUE	1	CP099174.1	200/1000	0.926223	NA	A	10	adk(10), fumC(11), gyrB(4), icd(8), mdh(8), purA(8), recA(2)	Col440I_1	blaTEM-1, acrF, mdtM, blaEC	BETA-LACTAM, EFFLUX	2	1	TCGATCCTACGTGAGGGGCACTGTGCTGGAAGGTCACGATGCGGCTGGTCTTCTCCTGGTTGCATCGACAGCGCTTGTGCAGCGAGTAACCCTATGCGAAGCGGCCTGGGGGGAGAAGGCGCAACGAAGCCGTGCTGCACTACGACGTGA	GGCTCCTAGGG	8.2	566b9360-c8ba-4f91-89e2-129692825305	L56261	24/01/2015
OXEC-200	OXEC-200_2	200	2	81209	circular	plasmid	TRUE	2.48	CP088797.1	861/1000	0.992899	non-mobilizable	NA	NA	NA	IncFIB(AP001918)_1, IncFII(pRSB107)_1_pRSB107	NA	NA	2	0	NA	NA	8.2	566b9360-c8ba-4f91-89e2-129692825305	L56261	24/01/2015
OXEC-200	OXEC-200_3	200	3	68272	circular	plasmid	TRUE	3.98	CP024250.1	814/1000	0.990248	conjugative	NA	NA	NA	IncFII(pCoo)_1_pCoo	blaTEM-1	BETA-LACTAM	2	1	NA	NA	8.2	566b9360-c8ba-4f91-89e2-129692825305	L56261	24/01/2015
OXEC-200	OXEC-200_4	200	4	7939	circular	plasmid	TRUE	19.47	NZ_CP135217.1	997/1000	0.999857	mobilizable	NA	NA	NA	ColRNAI_1	NA	NA	2	0	NA	NA	8.2	566b9360-c8ba-4f91-89e2-129692825305	L56261	24/01/2015
OXEC-200	OXEC-200_5	200	5	4773	circular	plasmid	TRUE	12.36	NZ_CP093925.1	992/1000	0.999618	mobilizable	NA	NA	NA	ColRNAI_1, Col440II_1	NA	NA	2	0	NA	NA	8.2	566b9360-c8ba-4f91-89e2-129692825305	L56261	24/01/2015
OXEC-200	OXEC-200_6	200	6	1459	circular	plasmid	TRUE	10.45	NZ_CP109884.1	986/1000	0.999329	mobilizable	NA	NA	NA	Col(MG828)_1	NA	NA	2	0	NA	NA	8.2	566b9360-c8ba-4f91-89e2-129692825305	L56261	24/01/2015
OXEC-504	OXEC-504_1	504	contig_1	5067577	circular	chromosome	FALSE	1	CP099174.1	143/1000	0.911545	NA	B2	127	adk(13), fumC(14), gyrB(19), icd(36), mdh(23), purA(11), recA(10)	NA	marR_S3N, glpT_E448K, acrF, emrD, blaEC	MULTIDRUG, FOSFOMYCIN, EFFLUX, BETA-LACTAM	1	0	CCAACCCTACGTGACGGGCACTGGGCTGGAAGGTCACGACGCGGCTGGTCTTCTCCTGGTTGAATCGATAGTGCCTAAGCAGCGAGTAACCCTATGCAAAGCGGTCTGGGGGGATAAGGCCCAACGAGGCCGTGCTGCTCCACGCCGCGA	GGCTCCTAGGG	8.2	c2ac38ca-6ff7-43fe-8261-6fffc42813a2	L56315	25/11/2016
OXEC-504	OXEC-504_5	504	contig_2	17486	linear	plasmid	FALSE	1.2	NZ_CP119444.1	262/1000	0.93821	non-mobilizable	NA	NA	NA	NA	NA	NA	1	0	NA	NA	8.2	c2ac38ca-6ff7-43fe-8261-6fffc42813a2	L56315	25/11/2016
OXEC-504	OXEC-504_6	504	contig_4	12410	circular	plasmid	FALSE	3.58	NZ_CP073999.1	699/1000	0.983092	non-mobilizable	NA	NA	NA	Col440I_1, Col440I_1, Col440I_1	NA	NA	1	0	NA	NA	8.2	c2ac38ca-6ff7-43fe-8261-6fffc42813a2	L56315	25/11/2016
OXEC-504	OXEC-504_2	504	contig_5	115493	circular	plasmid	FALSE	2.76	NZ_CP082095.1	948/1000	0.99746	conjugative	NA	NA	NA	Col156_1, IncFII(29)_1_pUTI89, IncFIB(AP001918)_1	NA	NA	1	0	NA	NA	8.2	c2ac38ca-6ff7-43fe-8261-6fffc42813a2	L56315	25/11/2016
OXEC-504	OXEC-504_3	504	contig_6	112946	circular	plasmid	FALSE	2.59	NZ_CP129617.1	608/1000	0.976584	conjugative	NA	NA	NA	IncL/M(pMU407)_1_pMU407, IncR_1	blaTEM-1, mph(A), sul1, aadA5, dfrA17, tet(B), aph(3'')-Ib, aph(6)-Id	BETA-LACTAM, MACROLIDE, SULFONAMIDE, AMINOGLYCOSIDE, TRIMETHOPRIM, TETRACYCLINE	1	1	NA	NA	8.2	c2ac38ca-6ff7-43fe-8261-6fffc42813a2	L56315	25/11/2016
OXEC-504	OXEC-504_4	504	contig_3	37617	linear	plasmid	FALSE	1.75	CP088648.1	323/1000	0.947608	non-mobilizable	NA	NA	NA	NA	NA	NA	1	0	NA	NA	8.2	c2ac38ca-6ff7-43fe-8261-6fffc42813a2	L56315	25/11/2016
OXEC-412	OXEC-412_1	412	1	4864799	circular	chromosome	TRUE	1	CP099174.1	232/1000	0.932793	NA	C	88	adk(6), fumC(4), gyrB(12), icd(1), mdh(20), purA(12), recA(7)	NA	pmrB_Y358N, blaEC, mdtM, glpT_E448K, acrF	COLISTIN, BETA-LACTAM, EFFLUX, FOSFOMYCIN	1	0	TCGATCCTACGTGACGGGCACTGGGCTGGGAGGTCATGGCGCAGCTGGTTTTCTCCTGGTTGCATCGACATCCCTTGAGCAGCAGGAGTCCCGACCCAGAGCGGCCTGGGGGGAGAGGATGCAACGAAACCGTACTGATCTACGCCGCGA	GATTCCTAGGG	>32.2	42013221-1a92-42db-b5b9-9c06a7fc9551	L56433	02/06/2017
OXEC-412	OXEC-412_2	412	2	163723	circular	plasmid	TRUE	2.41	NZ_CP126927.1	844/1000	0.991956	conjugative	NA	NA	NA	IncFIB(AP001918)_1	tet(A)	TETRACYCLINE	1	0	NA	NA	>32.2	42013221-1a92-42db-b5b9-9c06a7fc9551	L56433	02/06/2017
OXEC-412	OXEC-412_3	412	3	115007	circular	plasmid	TRUE	2.51	NZ_CP029058.1	964/1000	0.998256	conjugative	NA	NA	NA	IncI1_1_Alpha	tet(A), blaTEM-1, sul2	TETRACYCLINE, BETA-LACTAM, SULFONAMIDE	1	1	NA	NA	>32.2	42013221-1a92-42db-b5b9-9c06a7fc9551	L56433	02/06/2017
OXEC-412	OXEC-412_4	412	4	25901	circular	plasmid	TRUE	4.03	CP073109.1	710/1000	0.983823	non-mobilizable	NA	NA	NA	IncX1_1	NA	NA	1	0	NA	NA	>32.2	42013221-1a92-42db-b5b9-9c06a7fc9551	L56433	02/06/2017
OXEC-157	OXEC-157_1	157	1	5178477	circular	chromosome	TRUE	1	CP099174.1	150/1000	0.913621	NA	F	59	adk(27), fumC(32), gyrB(24), icd(29), mdh(26), purA(19), recA(22)	NA	glpT_E448K, parE_I355T, acrF, uhpT_E350Q, emrD, cyaA_S352T, mdtM, blaEC	FOSFOMYCIN, QUINOLONE, EFFLUX, FOSMIDOMYCIN, BETA-LACTAM	1	0	TCAATCCTACGTGACGGGCACTGGGCTGGAATATCACGACGCGGCTGGTCTTCTCCTGGTTGAATCGATAGTGCCTAAGCAGCGAGTAACCTTATGCAAAGCGGTCTGGGGGGATAAGGCCCAACGAGGCCGTGCTGCTCTATACCGCAA	AGCTCCTAGGG	>32.2	33de56ff-506f-4a39-97d8-da5ed37313f0	L56717	10/05/2014
OXEC-157	OXEC-157_2	157	2	99938	circular	plasmid	TRUE	4.09	NZ_CP015160.1	726/1000	0.984868	conjugative	NA	NA	NA	IncFIB(AP001918)_1, Col156_1, ColRNAI_1, ColRNAI_1, IncFII(pRSB107)_1_pRSB107	NA	NA	1	0	NA	NA	>32.2	33de56ff-506f-4a39-97d8-da5ed37313f0	L56717	10/05/2014
OXEC-157	OXEC-157_3	157	3	88868	circular	plasmid	TRUE	3.45	NZ_CP035844.1	981/1000	0.999087	conjugative	NA	NA	NA	IncFII(pSE11)_1_pSE11	blaTEMp_G162T, blaTEM-1, tet(A), sul1, aadA1, dfrA15	BETA-LACTAM, TETRACYCLINE, SULFONAMIDE, AMINOGLYCOSIDE, TRIMETHOPRIM	1	1	NA	NA	>32.2	33de56ff-506f-4a39-97d8-da5ed37313f0	L56717	10/05/2014
OXEC-157	OXEC-157_4	157	4	7454	circular	plasmid	TRUE	13.44	NZ_LR898877.1	811/1000	0.990074	mobilizable	NA	NA	NA	Col156_1	NA	NA	1	0	NA	NA	>32.2	33de56ff-506f-4a39-97d8-da5ed37313f0	L56717	10/05/2014
OXEC-157	OXEC-157_5	157	5	5716	circular	plasmid	TRUE	16	NZ_AP022820.1	995/1000	0.999761	mobilizable	NA	NA	NA	Col156_1	NA	NA	1	0	NA	NA	>32.2	33de56ff-506f-4a39-97d8-da5ed37313f0	L56717	10/05/2014
OXEC-157	OXEC-157_6	157	6	5219	circular	plasmid	TRUE	14.04	NZ_CP069493.1	998/1000	0.999905	mobilizable	NA	NA	NA	ColRNAI_1	NA	NA	1	0	NA	NA	>32.2	33de56ff-506f-4a39-97d8-da5ed37313f0	L56717	10/05/2014
OXEC-157	OXEC-157_7	157	7	2101	circular	plasmid	TRUE	12.15	NZ_CP023648.1	1000/1000	1	non-mobilizable	NA	NA	NA	Col(BS512)_1	NA	NA	1	0	NA	NA	>32.2	33de56ff-506f-4a39-97d8-da5ed37313f0	L56717	10/05/2014
OXEC-413	OXEC-413_1	413	1	5140980	circular	chromosome	TRUE	1	CP099174.1	141/1000	0.910933	NA	B2	127	adk(13), fumC(14), gyrB(19), icd(36), mdh(23), purA(11), recA(10)	NA	emrD, blaEC, marR_S3N, glpT_E448K, acrF	EFFLUX, BETA-LACTAM, MULTIDRUG, FOSFOMYCIN	1	0	CCAACCCTACGTGACGGGCACTGGGCTGGAAGGTCACGACGCGGCTGGTCTTCTCCTGGTTGAATCGATAGTGCCTAAGCAGCGAGTAACCCTATGCAAAGCGGTCTGGGGGGATAAGGCCCAACGAGGCCGTGCTGCTCCACGCCGCGA	GGCTCCTAGGG	16.2	df3f5a3f-f2a2-4bdf-a343-5fce2a4d4b12	L56952	03/06/2017
OXEC-413	OXEC-413_2	413	2	98993	circular	plasmid	TRUE	2.29	NZ_OW848982.1	932/1000	0.996652	conjugative	NA	NA	NA	IncI1_1_Alpha	blaTEM-1	BETA-LACTAM	1	1	NA	NA	16.2	df3f5a3f-f2a2-4bdf-a343-5fce2a4d4b12	L56952	03/06/2017
OXEC-413	OXEC-413_3	413	3	5132	circular	plasmid	TRUE	5.33	NZ_CP117641.1	999/1000	0.999952	mobilizable	NA	NA	NA	Col156_1	NA	NA	1	0	NA	NA	16.2	df3f5a3f-f2a2-4bdf-a343-5fce2a4d4b12	L56952	03/06/2017
OXEC-201	OXEC-201_1	201	1	4851406	circular	chromosome	TRUE	1	CP099174.1	143/1000	0.911545	NA	B2	1946	adk(13), fumC(43), gyrB(19), icd(14), mdh(23), purA(11), recA(10)	NA	pmrB_E123D, blaEC, marR_S3N, glpT_E448K, acrF, emrD	COLISTIN, BETA-LACTAM, MULTIDRUG, FOSFOMYCIN, EFFLUX	1	0	CCAACCCTACGTGACGGGCACTGGGCTGGAAGGTCACGACGCGGCTGGTCTTCTCCTGGTTGAATCGATAGTGCCTAAGCAGCGAGTAACCCTATGCAAAGCGGTCTGGGGGGATAAGGCCCAACGAGGCCGTGCTGCTCCACGCCGCGA	GGCTCCTAGGG	8.2	ebfc656c-2e8c-49d7-bbf7-53fb6160c34b	L57540	27/01/2015
OXEC-201	OXEC-201_2	201	2	190671	circular	plasmid	TRUE	1.91	NZ_CP059908.1	994/1000	0.999713	conjugative	NA	NA	NA	IncFIB(AP001918)_1, IncFIC(FII)_1	NA	NA	1	0	NA	NA	8.2	ebfc656c-2e8c-49d7-bbf7-53fb6160c34b	L57540	27/01/2015
OXEC-201	OXEC-201_3	201	3	109090	circular	plasmid	TRUE	1.74	CP122854.1	942/1000	0.997159	conjugative	NA	NA	NA	IncI1_1_Alpha	tet(A), blaTEM-1, dfrA1, aadA1, sul1	TETRACYCLINE, BETA-LACTAM, TRIMETHOPRIM, AMINOGLYCOSIDE, SULFONAMIDE	1	1	NA	NA	8.2	ebfc656c-2e8c-49d7-bbf7-53fb6160c34b	L57540	27/01/2015
OXEC-358	OXEC-358_1	358	contig_1	4935236	circular	chromosome	FALSE	1	CP099174.1	213/1000	0.929005	NA	A	10	adk(10), fumC(11), gyrB(4), icd(8), mdh(8), purA(8), recA(2)	NA	gyrA_S83L, acrF, blaEC, mdtM	QUINOLONE, EFFLUX, BETA-LACTAM	1	0	TCGATCCTACGTGAGGGGCACTGTGCTGGAAGGTCACGATGCGGCTGGTCTTCTCCTGGTTGCATCGACAGCGCTTGTGCAGCGAGTAACCCTATGCGAAGCGGCCTGGGGGGAGAAGGCGCAACGAAGCCGTGCTGCACTACGACGTGA	GGCTCCTAGGG	<=2.2	be109820-50ca-4620-acc4-118487626873	L57934	31/12/2017
OXEC-358	OXEC-358_8	358	contig_10	2971	circular	plasmid	FALSE	10.68	NZ_CP132734.1	481/1000	0.965749	mobilizable	NA	NA	NA	Col(MP18)_1	NA	NA	1	0	NA	NA	<=2.2	be109820-50ca-4620-acc4-118487626873	L57934	31/12/2017
OXEC-358	OXEC-358_3	358	contig_11	34166	circular	plasmid	FALSE	3.5	NZ_CP124389.1	922/1000	0.99614	conjugative	NA	NA	NA	IncX1_1	NA	NA	1	0	NA	NA	<=2.2	be109820-50ca-4620-acc4-118487626873	L57934	31/12/2017
OXEC-358	OXEC-358_5	358	contig_12	13588	circular	plasmid	FALSE	3.36	NZ_CP022499.1	979/1000	0.99899	mobilizable	NA	NA	NA	ColRNAI_1, ColRNAI_1	dfrA14, aph(6)-Id, sul2, aph(3'')-Ib, dfrA14, aph(6)-Id, sul2	TRIMETHOPRIM, AMINOGLYCOSIDE, SULFONAMIDE	1	0	NA	NA	<=2.2	be109820-50ca-4620-acc4-118487626873	L57934	31/12/2017
OXEC-358	OXEC-358_7	358	contig_2	3697	linear	plasmid	FALSE	20.12	CP077382.1	973/1000	0.998697	non-mobilizable	NA	NA	NA	ColRNAI_1	NA	NA	1	0	NA	NA	<=2.2	be109820-50ca-4620-acc4-118487626873	L57934	31/12/2017
OXEC-358	OXEC-358_9	358	contig_3	1446	linear	plasmid	FALSE	18.59	CP077382.1	981/1000	0.999087	mobilizable	NA	NA	NA	NA	NA	NA	1	0	NA	NA	<=2.2	be109820-50ca-4620-acc4-118487626873	L57934	31/12/2017
OXEC-358	OXEC-358_11	358	contig_4	587	linear	plasmid	FALSE	11.6	NZ_CP083885.1	550/567	0.998551	non-mobilizable	NA	NA	NA	NA	NA	NA	1	0	NA	NA	<=2.2	be109820-50ca-4620-acc4-118487626873	L57934	31/12/2017
OXEC-358	OXEC-358_10	358	contig_6	600	linear	plasmid	FALSE	2.78	NZ_LS999561.1	580/580	1	non-mobilizable	NA	NA	NA	NA	NA	NA	1	0	NA	NA	<=2.2	be109820-50ca-4620-acc4-118487626873	L57934	31/12/2017
OXEC-358	OXEC-358_4	358	contig_7	17170	circular	plasmid	FALSE	4.05	NZ_CP124378.1	683/1000	0.982009	mobilizable	NA	NA	NA	Col156_1, Col156_1, Col156_1	NA	NA	1	0	NA	NA	<=2.2	be109820-50ca-4620-acc4-118487626873	L57934	31/12/2017
OXEC-358	OXEC-358_2	358	contig_8	68895	circular	plasmid	FALSE	2.85	NZ_CP122931.1	976/1000	0.998844	conjugative	NA	NA	NA	IncFII_1	blaTEM-1, mph(A), erm(B)	BETA-LACTAM, MACROLIDE, LINCOSAMIDE/MACROLIDE/STREPTOGRAMIN	1	1	NA	NA	<=2.2	be109820-50ca-4620-acc4-118487626873	L57934	31/12/2017
OXEC-358	OXEC-358_6	358	contig_9	10322	circular	plasmid	FALSE	6.29	CP048874.1	951/1000	0.99761	mobilizable	NA	NA	NA	Col156_1, Col156_1	NA	NA	1	0	NA	NA	<=2.2	be109820-50ca-4620-acc4-118487626873	L57934	31/12/2017
OXEC-156	OXEC-156_1	156	1	5074164	circular	chromosome	TRUE	1	CP099174.1	166/1000	0.918041	NA	D	405	adk(35), fumC(37), gyrB(29), icd(25), mdh(4), purA(5), recA(73)	NA	gyrA_D87N, gyrA_S83L, glpT_E448K, parC_S80I, parE_S458A, acrF, cyaA_S352T, emrD, blaEC	QUINOLONE, FOSFOMYCIN, EFFLUX, FOSMIDOMYCIN, BETA-LACTAM	1	0	TTGATCCTACGTGACGGGCACTGGACTGTGGGGTCATGGCGCCTCTGGTCTTCTCCTGGTTGCATCCCTGGTGCTTGAGCAGCGAGTAACCCTCTGCGAAGCGGCCTGGGGGGATAAGGCGCAACGAAGCCGTGCTGCTCTACGCCGCGA	GGCTCTGTGAG	32.2	37ce6e04-01b1-4a88-b8e5-d23aeec6c232	L58007	13/05/2014
OXEC-156	OXEC-156_2	156	2	80414	circular	plasmid	TRUE	2.76	CP088428.1	995/1000	0.999761	conjugative	NA	NA	NA	IncFIB(AP001918)_1, IncFII_1	aac(3)-IId, blaTEM-1	AMINOGLYCOSIDE, BETA-LACTAM	1	1	NA	NA	32.2	37ce6e04-01b1-4a88-b8e5-d23aeec6c232	L58007	13/05/2014
OXEC-515	OXEC-515_3	515	contig_1	43559	circular	plasmid	TRUE	4.37	CP054241.1	988/1000	0.999425	non-mobilizable	NA	NA	NA	NA	NA	NA	1	0	NA	NA	8.2	b119957c-9133-4121-9384-99b6d8b2af1b	L58094	28/11/2016
OXEC-515	OXEC-515_1	515	contig_2	5130793	circular	chromosome	TRUE	1	CP054241.1	165/1000	0.917777	NA	B2	131	adk(53), fumC(40), gyrB(47), icd(13), mdh(36), purA(28), recA(29)	NA	emrD, uhpT_E350Q, parE_I529L, ptsI_V25I, glpT_E448K, gyrA_D87N, gyrA_S83L, mdtM, blaEC, pmrB_E123D	EFFLUX, FOSFOMYCIN, QUINOLONE, BETA-LACTAM, COLISTIN	1	0	TCAACCCTACGTGGCGGACACTGGGCTGGAAGGTCACGACGCGGCTGGTCTTCTCCTGGTTGAATCGATAGTGCCTAAGCAGCGAGTAACCCTATGTAAAGCGGTCTGGGGGGATAAGGCCCAACGAGGCCGTGCTGCTCTATACCGCAA	AGCTCCTAGGG	8.2	b119957c-9133-4121-9384-99b6d8b2af1b	L58094	28/11/2016
OXEC-515	OXEC-515_2	515	contig_5	146688	circular	plasmid	TRUE	2.22	NZ_LS992169.1	974/1000	0.998746	conjugative	NA	NA	NA	IncFIA_1, IncFII(pRSB107)_1_pRSB107, Col156_1, IncFIB(AP001918)_1	dfrA17, aadA5, sul1, mph(A), sul2, aph(3'')-Ib, aph(6)-Id, tet(A), blaTEM-1	TRIMETHOPRIM, AMINOGLYCOSIDE, SULFONAMIDE, MACROLIDE, TETRACYCLINE, BETA-LACTAM	1	1	NA	NA	8.2	b119957c-9133-4121-9384-99b6d8b2af1b	L58094	28/11/2016
OXEC-515	OXEC-515_4	515	contig_6	20662	circular	plasmid	TRUE	3.01	NZ_CP030334.1	845/1000	0.992012	mobilizable	NA	NA	NA	Col156_1, Col156_1, Col156_1, Col156_1	NA	NA	1	0	NA	NA	8.2	b119957c-9133-4121-9384-99b6d8b2af1b	L58094	28/11/2016
OXEC-515	OXEC-515_5	515	contig_7	8173	circular	plasmid	TRUE	2.55	NZ_CP135704.1	975/1000	0.998795	mobilizable	NA	NA	NA	Col8282_1, Col8282_1	NA	NA	1	0	NA	NA	8.2	b119957c-9133-4121-9384-99b6d8b2af1b	L58094	28/11/2016
OXEC-535	OXEC-535_1	535	contig_1	5067430	circular	chromosome	FALSE	1	CP099174.1	148/1000	0.913038	NA	B2	95	adk(37), fumC(38), gyrB(19), icd(37), mdh(17), purA(11), recA(26)	NA	pmrB_E123D, blaEC, mdtM, marR_S3N, glpT_E448K, acrF, emrD	COLISTIN, BETA-LACTAM, EFFLUX, MULTIDRUG, FOSFOMYCIN	1	0	TCAACACTACGTGACGGACACTGGGCTGGAAGGTCACGACGCGGCTGGTCTTCTCCTGGTTGAATCGATAGTGCCTAAGCAGCGAGTAACCTTATGTAAGGCGGTCTGGGGGGATAAGGCCCAACGAGGCCGTGCTGCTCTATACCGCAA	AGCTTCTAGGG	8.2	dcff1b63-7e48-493e-88c6-d8c5b69fe3e0	L58133	05/05/2016
OXEC-535	OXEC-535_7	535	contig_2	9270	linear	plasmid	FALSE	1.36	NZ_CP104632.1	529/1000	0.970133	non-mobilizable	NA	NA	NA	NA	NA	NA	1	0	NA	NA	8.2	dcff1b63-7e48-493e-88c6-d8c5b69fe3e0	L58133	05/05/2016
OXEC-535	OXEC-535_8	535	contig_3	8488	linear	plasmid	FALSE	1.37	NZ_CP081717.1	582/1000	0.974554	non-mobilizable	NA	NA	NA	NA	NA	NA	1	0	NA	NA	8.2	dcff1b63-7e48-493e-88c6-d8c5b69fe3e0	L58133	05/05/2016
OXEC-535	OXEC-535_5	535	contig_4	36271	linear	plasmid	FALSE	2.39	OY754439.1	666/1000	0.980831	non-mobilizable	NA	NA	NA	NA	NA	NA	1	0	NA	NA	8.2	dcff1b63-7e48-493e-88c6-d8c5b69fe3e0	L58133	05/05/2016
OXEC-535	OXEC-535_2	535	contig_5	128174	circular	plasmid	FALSE	1.8	CP088425.1	993/1000	0.999666	conjugative	NA	NA	NA	IncFIB(AP001918)_1	NA	NA	1	0	NA	NA	8.2	dcff1b63-7e48-493e-88c6-d8c5b69fe3e0	L58133	05/05/2016
OXEC-535	OXEC-535_6	535	contig_6	13618	linear	plasmid	FALSE	1.78	NZ_CP014491.1	516/1000	0.968984	non-mobilizable	NA	NA	NA	NA	NA	NA	1	0	NA	NA	8.2	dcff1b63-7e48-493e-88c6-d8c5b69fe3e0	L58133	05/05/2016
OXEC-535	OXEC-535_3	535	contig_7	107955	circular	plasmid	FALSE	2.43	NZ_CP035866.1	756/1000	0.986769	conjugative	NA	NA	NA	IncB/O/K/Z_2	aph(6)-Id, blaTEM-1, aph(3'')-Ib, sul2	AMINOGLYCOSIDE, BETA-LACTAM, SULFONAMIDE	1	1	NA	NA	8.2	dcff1b63-7e48-493e-88c6-d8c5b69fe3e0	L58133	05/05/2016
OXEC-535	OXEC-535_4	535	contig_8	89097	circular	plasmid	FALSE	1.38	NZ_LR882977.1	780/1000	0.988238	non-mobilizable	NA	NA	NA	IncY_1	NA	NA	1	0	NA	NA	8.2	dcff1b63-7e48-493e-88c6-d8c5b69fe3e0	L58133	05/05/2016
OXEC-202	OXEC-202_1	202	1	5265263	circular	chromosome	TRUE	1	CP099174.1	161/1000	0.916705	NA	D	10276	adk(35), fumC(1465), gyrB(29), icd(25), mdh(4), purA(5), recA(73)	NA	emrD, acrF, glpT_E448K, mdtM, blaEC, cyaA_S352T	EFFLUX, FOSFOMYCIN, BETA-LACTAM, FOSMIDOMYCIN	2	0	TTGATCCTACGTGACGGGCACTGGACTGTGGGGTCATGGCGCCTCTGGTCTTCTCCTGGTTGCATCCCTGGTGCTTGAGCAGCGAGTAACCCTCTGCGAAGCGGCCTGGGGGGATAAGGCGCAACGAAGCCGTGCTGCTCTACGCCGCGA	GGCTCTGTGAG	>32.2	20b956a0-616b-4b15-b8a8-f8800b7c7a2c	L58189	29/01/2015
OXEC-202	OXEC-202_2	202	2	102717	circular	plasmid	TRUE	2.89	NZ_AP022172.1	842/1000	0.991844	conjugative	NA	NA	NA	IncFIB(AP001918)_1, IncFII_1	NA	NA	2	0	NA	NA	>32.2	20b956a0-616b-4b15-b8a8-f8800b7c7a2c	L58189	29/01/2015
OXEC-202	OXEC-202_3	202	3	91926	circular	plasmid	TRUE	2.34	NZ_CP058363.1	991/1000	0.99957	conjugative	NA	NA	NA	IncB/O/K/Z_2	aph(6)-Id, blaTEM-1, aph(3'')-Ib, sul2	AMINOGLYCOSIDE, BETA-LACTAM, SULFONAMIDE	2	1	NA	NA	>32.2	20b956a0-616b-4b15-b8a8-f8800b7c7a2c	L58189	29/01/2015
OXEC-202	OXEC-202_4	202	4	10108	circular	plasmid	TRUE	5.16	NZ_CP063706.1	567/1000	0.973343	mobilizable	NA	NA	NA	ColRNAI_1	blaTEM-1	BETA-LACTAM	2	1	NA	NA	>32.2	20b956a0-616b-4b15-b8a8-f8800b7c7a2c	L58189	29/01/2015
OXEC-202	OXEC-202_5	202	5	5631	circular	plasmid	TRUE	8.74	CP088798.1	994/1000	0.999713	mobilizable	NA	NA	NA	ColRNAI_1	NA	NA	2	0	NA	NA	>32.2	20b956a0-616b-4b15-b8a8-f8800b7c7a2c	L58189	29/01/2015
OXEC-202	OXEC-202_6	202	6	5165	circular	plasmid	TRUE	6.42	NZ_CP070034.1	987/1000	0.999377	mobilizable	NA	NA	NA	Col156_1	NA	NA	2	0	NA	NA	>32.2	20b956a0-616b-4b15-b8a8-f8800b7c7a2c	L58189	29/01/2015
OXEC-202	OXEC-202_7	202	7	1822	circular	plasmid	TRUE	23.92	NZ_CP054352.1	963/1000	0.998206	non-mobilizable	NA	NA	NA	Col(MG828)_1	NA	NA	2	0	NA	NA	>32.2	20b956a0-616b-4b15-b8a8-f8800b7c7a2c	L58189	29/01/2015
OXEC-202	OXEC-202_8	202	8	1795	circular	plasmid	TRUE	15.31	NZ_CP117019.1	882/1000	0.994039	mobilizable	NA	NA	NA	NA	NA	NA	2	0	NA	NA	>32.2	20b956a0-616b-4b15-b8a8-f8800b7c7a2c	L58189	29/01/2015
OXEC-506	OXEC-506_1	506	contig_1	4977878	circular	chromosome	TRUE	1	CP099174.1	148/1000	0.913038	NA	B2	131	adk(53), fumC(40), gyrB(47), icd(13), mdh(36), purA(28), recA(29)	NA	blaEC, pmrB_E123D, emrD, uhpT_E350Q, parE_I529L, glpT_E448K, gyrA_S83L, dfrA17, aadA5, sul1, mph(A)	BETA-LACTAM, COLISTIN, EFFLUX, FOSFOMYCIN, QUINOLONE, TRIMETHOPRIM, AMINOGLYCOSIDE, SULFONAMIDE, MACROLIDE	1	0	TCAACCCTACGTGGCGGACACTGGGCTGGAAGGTCACGACGCGGCTGGTCTTCTCCTGGTTGACTCGATAGTGCCTAAGCAGCGAGTAACCCTATGTAAAGCGGTCTGGGGGGATAAGGCCCAACGAGGCCGTGCTGCTCTATACCGCAA	AGCTCCTAGGG	16.2	8f4281f8-c7dc-4e0b-a009-40ea722598b3	L58259	29/11/2016
OXEC-506	OXEC-506_2	506	contig_2	121683	circular	plasmid	TRUE	1.94	NZ_CP124472.1	995/1000	0.999761	conjugative	NA	NA	NA	Col156_1, IncFIB(AP001918)_1, IncFII(29)_1_pUTI89	blaTEM-1	BETA-LACTAM	1	1	NA	NA	16.2	8f4281f8-c7dc-4e0b-a009-40ea722598b3	L58259	29/11/2016
OXEC-506	OXEC-506_3	506	contig_3	34696	circular	plasmid	TRUE	3.21	NZ_CP023829.1	945/1000	0.99731	conjugative	NA	NA	NA	IncX4_1	NA	NA	1	0	NA	NA	16.2	8f4281f8-c7dc-4e0b-a009-40ea722598b3	L58259	29/11/2016
OXEC-517	OXEC-517_2	517	2	151044	circular	plasmid	TRUE	1.6	NZ_CP095535.1	998/1000	0.999905	conjugative	NA	NA	NA	IncFIB(AP001918)_1, IncFII_1	dfrA5, blaTEM-1, sul2, aph(3'')-Ib, aph(6)-Id, aph(3')-Ia	TRIMETHOPRIM, BETA-LACTAM, SULFONAMIDE, AMINOGLYCOSIDE	1	1	NA	NA	16.2	494a6ed7-4547-489b-826b-46c1b5baefe4	L58500	29/11/2016
OXEC-517	OXEC-517_3	517	3	5686	circular	plasmid	TRUE	18.85	NC_013363.1	991/1000	0.99957	mobilizable	NA	NA	NA	ColRNAI_1	NA	NA	1	0	NA	NA	16.2	494a6ed7-4547-489b-826b-46c1b5baefe4	L58500	29/11/2016
OXEC-517	OXEC-517_1	517	1	4788882	circular	chromosome	TRUE	1	CP099174.1	238/1000	0.933928	NA	B1	58	adk(6), fumC(4), gyrB(4), icd(16), mdh(24), purA(8), recA(14)	NA	acrF, glpT_E448K, mdtM, blaEC, pmrB_Y358N	EFFLUX, FOSFOMYCIN, BETA-LACTAM, COLISTIN	1	0	TCGATCCTACGTGACGGGCACTGGGCTGGAAGGTCACGATGCGGCTGGGCTTCTCCTGGTTGCAACGACAGCGCTCTAGCAATAGGAGTCCCGACCCAGAGCGGCCTGGGGGGAGAGGACGCAACGAAACCGTGCTGATCTACGCCGCGA	GATTCCTAGGG	16.2	494a6ed7-4547-489b-826b-46c1b5baefe4	L58500	29/11/2016
OXEC-507	OXEC-507_2	507	contig_3	150224	circular	plasmid	TRUE	1.6	NZ_CP095535.1	991/1000	0.99957	conjugative	NA	NA	NA	IncFIB(AP001918)_1, IncFII_1	dfrA5, blaTEM-1, sul2, aph(3'')-Ib, aph(6)-Id, aph(3')-Ia	TRIMETHOPRIM, BETA-LACTAM, SULFONAMIDE, AMINOGLYCOSIDE	1	1	NA	NA	8.2	b7be7c89-0e25-4818-801b-74f5513e80ec	L58610	29/11/2016
OXEC-507	OXEC-507_1	507	contig_1	4789113	circular	chromosome	TRUE	1	CP099174.1	237/1000	0.93374	NA	B1	58	adk(6), fumC(4), gyrB(4), icd(16), mdh(24), purA(8), recA(14)	NA	pmrB_Y358N, blaEC, mdtM, glpT_E448K, acrF	COLISTIN, BETA-LACTAM, EFFLUX, FOSFOMYCIN	1	0	TCGATCCTACGTGACGGGCACTGGGCTGGAAGGTCACGATGCGGCTGGGCTTCTCCTGGTTGCAACGACAGCGCTCTAGCAATAGGAGTCCCGACCCAGAGCGGCCTGGGGGGAGAGGACGCAACGAAACCGTGCTGATCTACGCCGCGA	GATTCCTAGGG	8.2	b7be7c89-0e25-4818-801b-74f5513e80ec	L58610	29/11/2016
OXEC-507	OXEC-507_3	507	contig_2	22775	circular	plasmid	TRUE	4.43	NC_013363.1	823/1000	0.990767	mobilizable	NA	NA	NA	ColRNAI_1, ColRNAI_1, ColRNAI_1, ColRNAI_1	NA	NA	1	0	NA	NA	8.2	b7be7c89-0e25-4818-801b-74f5513e80ec	L58610	29/11/2016
OXEC-203	OXEC-203_1	203	contig_1	4973219	circular	chromosome	TRUE	1	CP099174.1	148/1000	0.913038	NA	B2	-	adk(53), fumC(40), gyrB(~47), icd(13), mdh(36), purA(28), recA(29)	NA	uhpT_E350Q, parE_I529L, glpT_E448K, blaEC, pmrB_E123D	FOSFOMYCIN, QUINOLONE, BETA-LACTAM, COLISTIN	1	0	TCAACCCTACGTGGCGGACACTGGGCTGGAAGGTCACGACGCGGCTGGTCTTCTCCTGGTTGAATCGATAGTGCCTAAGCAGCGAGTAACCCTATGTAAAGCGGTCTGGGG---------------------------------------	AGCTCCTAGGG	8.2	9c69218e-7b00-459f-add0-153a7d39689f	L59167	01/02/2015
OXEC-203	OXEC-203_2	203	contig_2	145096	circular	plasmid	TRUE	1.66	NZ_CP118998.1	951/1000	0.99761	conjugative	NA	NA	NA	IncFIB(AP001918)_1, IncFII_1	blaTEM-1	BETA-LACTAM	1	1	NA	NA	8.2	9c69218e-7b00-459f-add0-153a7d39689f	L59167	01/02/2015
OXEC-203	OXEC-203_3	203	contig_3	93689	circular	plasmid	TRUE	2.77	CP057403.1	948/1000	0.99746	conjugative	NA	NA	NA	IncI1_1_Alpha	NA	NA	1	0	NA	NA	8.2	9c69218e-7b00-459f-add0-153a7d39689f	L59167	01/02/2015
OXEC-204	OXEC-204_1	204	1	4954021	circular	chromosome	TRUE	1	CP099174.1	148/1000	0.913038	NA	B2	95	adk(37), fumC(38), gyrB(19), icd(37), mdh(17), purA(11), recA(26)	NA	emrD, acrF, glpT_E448K, gyrA_S83L, marR_S3N, blaEC, pmrB_E123D	EFFLUX, FOSFOMYCIN, QUINOLONE, MULTIDRUG, BETA-LACTAM, COLISTIN	1	0	TCAACACTACGTGACGGACACTGGGCTGGAAGGTCACGACGCGGCTGGTCTTCTCCTGGTTGAATCGATAGTGCCTAAGCAGCGAGTAACCTTATGTAAGGCGGTCTGGGGGGATAAGGCCCAACGAGGCCGTGCTGCTCTATACCGCAA	AGCTTCTAGGG	8.2	0a0c39e3-22b0-433f-aa5c-b16610b8041a	L59199	01/02/2015
OXEC-204	OXEC-204_2	204	2	147096	circular	plasmid	TRUE	1.53	OY754399.1	1000/1000	1	conjugative	NA	NA	NA	IncFIB(AP001918)_1, IncFII_1	dfrA5, blaTEM-1, sul2, aph(3'')-Ib, aph(6)-Id	TRIMETHOPRIM, BETA-LACTAM, SULFONAMIDE, AMINOGLYCOSIDE	1	1	NA	NA	8.2	0a0c39e3-22b0-433f-aa5c-b16610b8041a	L59199	01/02/2015
OXEC-204	OXEC-204_3	204	3	5179	circular	plasmid	TRUE	10.03	NZ_LR898881.1	955/1000	0.99781	mobilizable	NA	NA	NA	Col156_1	NA	NA	1	0	NA	NA	8.2	0a0c39e3-22b0-433f-aa5c-b16610b8041a	L59199	01/02/2015
OXEC-204	OXEC-204_4	204	4	4887	circular	plasmid	TRUE	7.01	NZ_CP063704.1	986/1000	0.999329	non-mobilizable	NA	NA	NA	ColRNAI_1, Col(MG828)_1	NA	NA	1	0	NA	NA	8.2	0a0c39e3-22b0-433f-aa5c-b16610b8041a	L59199	01/02/2015
OXEC-204	OXEC-204_5	204	5	1573	circular	plasmid	TRUE	6.34	NZ_OX637967.1	952/1000	0.99766	mobilizable	NA	NA	NA	Col(MG828)_1	NA	NA	1	0	NA	NA	8.2	0a0c39e3-22b0-433f-aa5c-b16610b8041a	L59199	01/02/2015
OXEC-205	OXEC-205_1	205	contig_1	5075225	circular	chromosome	TRUE	1	CP099174.1	147/1000	0.912743	NA	B2	-	adk(13), fumC(13), gyrB(9), icd(13), mdh(16), purA(~10), recA(9)	NA	glpT_E448K, catA1, blaTEM-1, emrD, pmrB_E123D, blaEC	FOSFOMYCIN, PHENICOL, BETA-LACTAM, EFFLUX, COLISTIN	1	1	CCAACCCTACGTGACGGGCACTGGGCTGGAAGGTCACGACGCGGCTGGTCTTCTCCTGGTTGAATCGATAGTGCCTAAGCAGCGAGTAACCCTATGCAAAGCGGTCTGGGGGGATAAGGCCCAACGAGGCCGTGCTGCTCCACGCCGCGA	GGCTCCTAGGG	16.2	fa67f16f-159b-4da7-b4e8-250e8cc60292	L59200	01/02/2015
OXEC-414	OXEC-414_1	414	1	5128844	circular	chromosome	TRUE	1	CP099174.1	164/1000	0.917512	NA	D	69	adk(21), fumC(35), gyrB(27), icd(6), mdh(5), purA(5), recA(4)	NA	mdtM, blaEC, cyaA_S352T, emrD, acrF, glpT_E448K	EFFLUX, BETA-LACTAM, FOSMIDOMYCIN, FOSFOMYCIN	1	0	TTGATCCTACGAGACGGGCACTGGGCTGGGAGGTCACGATGTCTCTAGTCTTCTCCTGGTTGCATCGCTGGTGCTTGTGCAGCGAGTAACCCTCTGCGAAGCGGCCTGGGGGGATAAGGCGCAATGAGGCCGTGTTGCTCTACACTGCGA	GGCTCCTAGGG	8.2	2a06c84b-7b37-415f-9714-8d7e17b00cff	L59636	08/06/2017
OXEC-414	OXEC-414_2	414	2	115845	circular	plasmid	TRUE	1.85	NZ_CP030770.1	994/1000	0.999713	conjugative	NA	NA	NA	IncFIB(AP001918)_1, Col156_1, IncFII(29)_1_pUTI89	blaTEM-1, sul1, aadA5, dfrA17	BETA-LACTAM, SULFONAMIDE, AMINOGLYCOSIDE, TRIMETHOPRIM	1	1	NA	NA	8.2	2a06c84b-7b37-415f-9714-8d7e17b00cff	L59636	08/06/2017
OXEC-414	OXEC-414_3	414	3	1749	circular	plasmid	TRUE	6.77	NZ_CP075736.1	990/1000	0.999522	non-mobilizable	NA	NA	NA	ColpVC_1	NA	NA	1	0	NA	NA	8.2	2a06c84b-7b37-415f-9714-8d7e17b00cff	L59636	08/06/2017
OXEC-415	OXEC-415_1	415	1	5117154	circular	chromosome	TRUE	1	CP099174.1	164/1000	0.917512	NA	D	69	adk(21), fumC(35), gyrB(27), icd(6), mdh(5), purA(5), recA(4)	NA	blaEC, mdtM, glpT_E448K, acrF, emrD, cyaA_S352T	BETA-LACTAM, EFFLUX, FOSFOMYCIN, FOSMIDOMYCIN	1	0	TTGATCCTACGAGACGGGCACTGGGCTGGGAGGTCACGATGTCTCTAGTCTTCTCCTGGTTGCATCGCTGGTGCTTGTGCAGCGAGTAACCCTCTGCGAAGCGGCCTGGGGGGATAAGGCGCAATGAGGCCGTGTTGCTCTACACTGCGA	GGCTCCTAGGG	8.2	7a95d358-de08-4632-8e4c-27e94e58b1dd	L59866	09/06/2017
OXEC-415	OXEC-415_2	415	2	79042	circular	plasmid	TRUE	2.22	NZ_CP095511.1	773/1000	0.987814	conjugative	NA	NA	NA	IncFIC(FII)_1	tet(A), blaTEM-1	TETRACYCLINE, BETA-LACTAM	1	1	NA	NA	8.2	7a95d358-de08-4632-8e4c-27e94e58b1dd	L59866	09/06/2017
OXEC-415	OXEC-415_3	415	3	5163	circular	plasmid	TRUE	8.62	NZ_CP070121.1	995/1000	0.999761	mobilizable	NA	NA	NA	Col156_1	NA	NA	1	0	NA	NA	8.2	7a95d358-de08-4632-8e4c-27e94e58b1dd	L59866	09/06/2017
OXEC-273	OXEC-273_5	273	5	5167	circular	plasmid	TRUE	8.75	NZ_CP135696.1	1000/1000	1	mobilizable	NA	NA	NA	Col156_1	NA	NA	1	0	NA	NA	>32.2	f1344f4f-6909-47ab-b49f-7564f140528a	L60725	03/10/2015
OXEC-273	OXEC-273_1	273	1	5007690	circular	chromosome	TRUE	1	CP054241.1	165/1000	0.917777	NA	B2	131	adk(53), fumC(40), gyrB(47), icd(13), mdh(36), purA(28), recA(29)	NA	gyrA_D87N, gyrA_S83L, glpT_E448K, ptsI_V25I, parC_E84V, parC_S80I, parE_I529L, acrF, uhpT_E350Q, emrD, pmrB_E123D, blaEC, mdtM	QUINOLONE, FOSFOMYCIN, EFFLUX, COLISTIN, BETA-LACTAM	1	0	TCAACCCTACGTGGCGGACACTGGGCTGGAAGGTCACGACGCGGCTGGTCTTCTCCTGGTTGAATCGATAGTGCCTAAGCAGCGAGTAACCCTATGTAAAGCGGTCTGGGGGGATAAGGCCCAACGAGGCCGTGCTGCTCTATACCGCAA	AGCTCCTAGGG	>32.2	f1344f4f-6909-47ab-b49f-7564f140528a	L60725	03/10/2015
OXEC-273	OXEC-273_2	273	2	83691	circular	plasmid	TRUE	2.73	NZ_AP022071.1	997/1000	0.999857	conjugative	NA	NA	NA	IncB/O/K/Z_1	NA	NA	1	0	NA	NA	>32.2	f1344f4f-6909-47ab-b49f-7564f140528a	L60725	03/10/2015
OXEC-273	OXEC-273_4	273	4	6082	circular	plasmid	TRUE	26.74	CP088349.1	984/1000	0.999232	non-mobilizable	NA	NA	NA	NA	NA	NA	1	0	NA	NA	>32.2	f1344f4f-6909-47ab-b49f-7564f140528a	L60725	03/10/2015
OXEC-273	OXEC-273_8	273	8	1565	circular	plasmid	TRUE	9.51	NZ_CP120556.1	1000/1000	1	non-mobilizable	NA	NA	NA	Col(MG828)_1	NA	NA	1	0	NA	NA	>32.2	f1344f4f-6909-47ab-b49f-7564f140528a	L60725	03/10/2015
OXEC-273	OXEC-273_7	273	7	1822	circular	plasmid	TRUE	8.51	NZ_CP124384.1	961/1000	0.998107	non-mobilizable	NA	NA	NA	NA	NA	NA	1	0	NA	NA	>32.2	f1344f4f-6909-47ab-b49f-7564f140528a	L60725	03/10/2015
OXEC-273	OXEC-273_3	273	3	69194	circular	plasmid	TRUE	4.26	NZ_CP135657.1	994/1000	0.999713	mobilizable	NA	NA	NA	IncFIB(AP001918)_1, IncFIA_1, IncFII(pRSB107)_1_pRSB107	blaTEM-1, aac(3)-IId	BETA-LACTAM, AMINOGLYCOSIDE	1	1	NA	NA	>32.2	f1344f4f-6909-47ab-b49f-7564f140528a	L60725	03/10/2015
OXEC-273	OXEC-273_6	273	6	4087	circular	plasmid	TRUE	5.72	NZ_CP135704.1	998/1000	0.999905	mobilizable	NA	NA	NA	Col8282_1	NA	NA	1	0	NA	NA	>32.2	f1344f4f-6909-47ab-b49f-7564f140528a	L60725	03/10/2015
OXEC-416	OXEC-416_1	416	1	5178322	circular	chromosome	TRUE	1	CP099174.1	160/1000	0.916433	NA	D	69	adk(21), fumC(35), gyrB(27), icd(6), mdh(5), purA(5), recA(4)	NA	blaEC, mdtM, glpT_E448K, acrF, emrD, cyaA_S352T	BETA-LACTAM, EFFLUX, FOSFOMYCIN, FOSMIDOMYCIN	1	0	TTGATCCTACGAGACGGGCACTGGGCTGGGAGGTCACGATGTCTCTAGTCTTCTCCTGGTTGCATCGCTGGTGCTTGTGCAGCGAGTAACCCTCTGCGAAGCGGCCTGGGGGGATAAGGCGCAATGAGGCCGTGTTGCTCTACACTGCGA	GGCTCCTAGGG	16.2	f8dd3f44-8422-4612-8859-1a4434998166	L60855	11/06/2017
OXEC-416	OXEC-416_2	416	2	140699	circular	plasmid	TRUE	2.6	NZ_CP030770.1	995/1000	0.999761	conjugative	NA	NA	NA	IncFIB(AP001918)_1, Col156_1, IncFII(29)_1_pUTI89	blaTEM-1, aph(6)-Id, aph(3'')-Ib, sul2, dfrA17, aadA5, sul1	BETA-LACTAM, AMINOGLYCOSIDE, SULFONAMIDE, TRIMETHOPRIM	1	1	NA	NA	16.2	f8dd3f44-8422-4612-8859-1a4434998166	L60855	11/06/2017
OXEC-416	OXEC-416_3	416	3	69919	circular	plasmid	TRUE	3.1	OW967366.1	845/1000	0.992012	conjugative	NA	NA	NA	IncFIC(FII)_1	NA	NA	1	0	NA	NA	16.2	f8dd3f44-8422-4612-8859-1a4434998166	L60855	11/06/2017
OXEC-416	OXEC-416_4	416	4	34206	circular	plasmid	TRUE	8.66	NZ_CP124389.1	863/1000	0.993008	conjugative	NA	NA	NA	IncX1_1	NA	NA	1	0	NA	NA	16.2	f8dd3f44-8422-4612-8859-1a4434998166	L60855	11/06/2017
OXEC-416	OXEC-416_5	416	5	4083	circular	plasmid	TRUE	16.93	NZ_LR890408.1	729/1000	0.985061	mobilizable	NA	NA	NA	Col8282_1	NA	NA	1	0	NA	NA	16.2	f8dd3f44-8422-4612-8859-1a4434998166	L60855	11/06/2017
OXEC-451	OXEC-451_6	451	contig_7	14207	circular	plasmid	FALSE	4.85	CP088446.1	978/1000	0.998941	mobilizable	NA	NA	NA	ColRNAI_1, ColRNAI_1, ColRNAI_1	NA	NA	1	0	NA	NA	32.2	de61a612-cdf1-4f8d-b02b-97fc62638e10	L60877	03/12/2016
OXEC-451	OXEC-451_1	451	contig_1	4796075	circular	chromosome	FALSE	1	CP099174.1	157/1000	0.915608	NA	B2	538	adk(13), fumC(40), gyrB(19), icd(13), mdh(36), purA(28), recA(30)	NA	glpT_E448K, parE_D475E, acrF, uhpT_E350Q, emrD, pmrB_E123D, blaEC	FOSFOMYCIN, QUINOLONE, EFFLUX, COLISTIN, BETA-LACTAM	1	0	TCAACCCTACGTGGCGGACACTGGGCTGGAAGGTCACGACGCGGCTGGTCTTCTCCTGGTTGAATCGATAGTGCCTAAGCAGCGAGTAACCCTATGCAAAGCGGTCTGGGGGGATAAGGCCCAACAAGGCCGTGCTGCTCTATACCGCGA	AGCTCCTAGGG	32.2	de61a612-cdf1-4f8d-b02b-97fc62638e10	L60877	03/12/2016
OXEC-451	OXEC-451_5	451	contig_10	15254	circular	plasmid	FALSE	1.93	CP125068.1	565/1000	0.973179	mobilizable	NA	NA	NA	Col156_1, Col156_1, Col156_1	NA	NA	1	0	NA	NA	32.2	de61a612-cdf1-4f8d-b02b-97fc62638e10	L60877	03/12/2016
OXEC-451	OXEC-451_3	451	contig_11	87782	circular	plasmid	FALSE	2.29	CP042951.1	949/1000	0.99751	conjugative	NA	NA	NA	IncB/O/K/Z_2	tet(A), dfrA5, blaTEM-1, aph(6)-Id, aph(3'')-Ib, sul2	TETRACYCLINE, TRIMETHOPRIM, BETA-LACTAM, AMINOGLYCOSIDE, SULFONAMIDE	1	1	NA	NA	32.2	de61a612-cdf1-4f8d-b02b-97fc62638e10	L60877	03/12/2016
OXEC-451	OXEC-451_7	451	contig_12	13373	circular	plasmid	FALSE	2.63	NZ_CP070926.1	804/1000	0.989665	non-mobilizable	NA	NA	NA	ColRNAI_1, ColRNAI_1, ColRNAI_1	NA	NA	1	0	NA	NA	32.2	de61a612-cdf1-4f8d-b02b-97fc62638e10	L60877	03/12/2016
OXEC-451	OXEC-451_2	451	contig_2	186166	circular	plasmid	FALSE	1.97	NZ_CP059908.1	989/1000	0.999473	conjugative	NA	NA	NA	IncFIB(AP001918)_1, IncFIC(FII)_1	NA	NA	1	0	NA	NA	32.2	de61a612-cdf1-4f8d-b02b-97fc62638e10	L60877	03/12/2016
OXEC-451	OXEC-451_4	451	contig_4	44008	linear	plasmid	FALSE	3.64	NZ_CP133918.1	775/1000	0.987936	conjugative	NA	NA	NA	IncX3_1, IncX1_1	sul2	SULFONAMIDE	1	0	NA	NA	32.2	de61a612-cdf1-4f8d-b02b-97fc62638e10	L60877	03/12/2016
OXEC-451	OXEC-451_8	451	contig_6	3993	linear	plasmid	FALSE	5.37	CP125068.1	977/1000	0.998893	mobilizable	NA	NA	NA	Col156_1	NA	NA	1	0	NA	NA	32.2	de61a612-cdf1-4f8d-b02b-97fc62638e10	L60877	03/12/2016
OXEC-311	OXEC-311_1	311	1	5068957	circular	chromosome	FALSE	1	CP099174.1	151/1000	0.91391	NA	B2	12	adk(13), fumC(13), gyrB(9), icd(13), mdh(16), purA(10), recA(9)	NA	emrD, acrF, glpT_E448K, mdtM, blaEC, pmrB_E123D	EFFLUX, FOSFOMYCIN, BETA-LACTAM, COLISTIN	1	0	CCAACCCTACGTGACGGGCACTGGGCTGGAAGGTCACGACGCGGCTGGTCTTCTCCTGGTTGAATCGATAGTGCCTAAGCAGCGAGTAACCCTATGCAAAGCGGTCTGGGGGGATAAGGCCCAACGAGGCCGTGCTGCTCCACGCCGCGA	GGCTCCTAGGG	32.2	266d8747-6f21-4e8d-80dd-0f0ab71537c0	L6254	14/09/2017
OXEC-311	OXEC-311_2	311	2	74178	linear	plasmid	FALSE	1.43	NZ_CP015141.1	797/1000	0.989253	conjugative	NA	NA	NA	IncB/O/K/Z_2	NA	NA	1	0	NA	NA	32.2	266d8747-6f21-4e8d-80dd-0f0ab71537c0	L6254	14/09/2017
OXEC-311	OXEC-311_3	311	3	25522	linear	plasmid	FALSE	1.48	NZ_CP086511.1	971/1000	0.9986	non-mobilizable	NA	NA	NA	NA	blaTEM-1	BETA-LACTAM	1	1	NA	NA	32.2	266d8747-6f21-4e8d-80dd-0f0ab71537c0	L6254	14/09/2017
OXEC-311	OXEC-311_4	311	4	3110	linear	plasmid	FALSE	1.45	NZ_CP091591.1	1000/1000	1	non-mobilizable	NA	NA	NA	NA	aadA1, dfrA1	AMINOGLYCOSIDE, TRIMETHOPRIM	1	0	NA	NA	32.2	266d8747-6f21-4e8d-80dd-0f0ab71537c0	L6254	14/09/2017
OXEC-311	OXEC-311_5	311	5	820	linear	plasmid	FALSE	4.14	NZ_LR595692.1	800/800	1	non-mobilizable	NA	NA	NA	NA	NA	NA	1	0	NA	NA	32.2	266d8747-6f21-4e8d-80dd-0f0ab71537c0	L6254	14/09/2017
OXEC-311	OXEC-311_6	311	6	130	linear	plasmid	FALSE	2.01	NZ_CP118015.1	110/110	1	non-mobilizable	NA	NA	NA	NA	NA	NA	1	0	NA	NA	32.2	266d8747-6f21-4e8d-80dd-0f0ab71537c0	L6254	14/09/2017
OXEC-536	OXEC-536_3	536	3	71464	circular	plasmid	TRUE	2.14	NZ_AP022172.1	735/1000	0.985446	conjugative	NA	NA	NA	IncFII(29)_1_pUTI89	NA	NA	1	0	NA	NA	8.2	4b1f394b-3f5a-4c97-8fa9-d31272f919b9	L62597	14/05/2016
OXEC-536	OXEC-536_4	536	4	34656	circular	plasmid	TRUE	4.05	NZ_CP048363.1	933/1000	0.996703	conjugative	NA	NA	NA	IncX1_1	NA	NA	1	0	NA	NA	8.2	4b1f394b-3f5a-4c97-8fa9-d31272f919b9	L62597	14/05/2016
OXEC-536	OXEC-536_5	536	5	5166	circular	plasmid	TRUE	9.06	NZ_LR890613.1	976/1000	0.998844	mobilizable	NA	NA	NA	Col156_1	NA	NA	1	0	NA	NA	8.2	4b1f394b-3f5a-4c97-8fa9-d31272f919b9	L62597	14/05/2016
OXEC-536	OXEC-536_6	536	6	1549	circular	plasmid	TRUE	17.68	NZ_CP101232.1	986/1000	0.999329	mobilizable	NA	NA	NA	Col(MG828)_1	NA	NA	1	0	NA	NA	8.2	4b1f394b-3f5a-4c97-8fa9-d31272f919b9	L62597	14/05/2016
OXEC-536	OXEC-536_1	536	1	5193153	circular	chromosome	TRUE	1	CP099174.1	213/1000	0.929005	NA	A	10	adk(10), fumC(11), gyrB(4), icd(8), mdh(8), purA(8), recA(2)	NA	tet(A), aph(6)-Id, aph(3'')-Ib, sul2, blaTEM-1, acrF, mdtM, blaEC	TETRACYCLINE, AMINOGLYCOSIDE, SULFONAMIDE, BETA-LACTAM, EFFLUX	1	1	TCGATCCTACGTGAGGGGCACTGTGCTGGAAGGTCACGATGCGGCTGGTCTTCTCCTGGTTGCATCGACAGCGCTTGTGCAGCGAGTAACCCTATGCGAAGCGGCCTGGGGGGAGAAGGCGCAACGAAGCCGTGCTGCACTACGACGTGA	GGCTCCTAGGG	8.2	4b1f394b-3f5a-4c97-8fa9-d31272f919b9	L62597	14/05/2016
OXEC-536	OXEC-536_2	536	2	99283	circular	plasmid	TRUE	2.9	NZ_CP011136.1	840/1000	0.991732	conjugative	NA	NA	NA	IncFIB(AP001918)_1, Col156_1, IncFIC(FII)_1	NA	NA	1	0	NA	NA	8.2	4b1f394b-3f5a-4c97-8fa9-d31272f919b9	L62597	14/05/2016
OXEC-542	OXEC-542_1	542	1	5041114	circular	chromosome	TRUE	1	CP099174.1	146/1000	0.912446	NA	B2	-	adk(37), fumC(38), gyrB(19), icd(37), mdh(~17), purA(11), recA(26)	NA	emrD, acrF, glpT_E448K, gyrA_S83L, marR_S3N, mdtM, blaEC, pmrB_E123D	EFFLUX, FOSFOMYCIN, QUINOLONE, MULTIDRUG, BETA-LACTAM, COLISTIN	1	0	TCAACACTACGTGACGGACACTGGGCTGGAAGGTCACGACGCGGCTGGTCTTCTCCTGGTTGAATCGATAGTGCCTAAGCAGCGAGTAACCTTATGTAAGGCGGTCTGGGGGGATAAGGCCCAACGAGGCCGTGCTGCTCTATACCGCAA	AGCTTCTAGGG	16.2	267d42ae-bbec-4a60-8c3a-c55d64484b64	L63120	16/05/2016
OXEC-542	OXEC-542_2	542	2	114230	circular	plasmid	TRUE	1.84	NZ_LR130563.1	1000/1000	1	conjugative	NA	NA	NA	IncFIB(AP001918)_1, Col156_1, IncFII(29)_1_pUTI89	NA	NA	1	0	NA	NA	16.2	267d42ae-bbec-4a60-8c3a-c55d64484b64	L63120	16/05/2016
OXEC-542	OXEC-542_3	542	3	95569	circular	plasmid	TRUE	2.36	CP077327.1	908/1000	0.995415	conjugative	NA	NA	NA	IncB/O/K/Z_2	aph(6)-Id, blaTEM-1, dfrA14, aph(3'')-Ib, sul2	AMINOGLYCOSIDE, BETA-LACTAM, TRIMETHOPRIM, SULFONAMIDE	1	1	NA	NA	16.2	267d42ae-bbec-4a60-8c3a-c55d64484b64	L63120	16/05/2016
OXEC-417	OXEC-417_3	417	3	4116	circular	plasmid	TRUE	8.43	CP056359.1	945/1000	0.99731	mobilizable	NA	NA	NA	Col440I_1	NA	NA	1	0	NA	NA	8.2	4aac4765-2480-43d2-bd85-8f2cf4b6aab5	L63206	15/06/2017
OXEC-417	OXEC-417_1	417	1	5321910	circular	chromosome	TRUE	1	CP099174.1	162/1000	0.916976	NA	D	69	adk(21), fumC(35), gyrB(27), icd(6), mdh(5), purA(5), recA(4)	NA	emrD, tet(A), sul1, dfrA7, aph(6)-Id, aph(3'')-Ib, sul2, blaTEM-1, acrF, glpT_E448K, blaEC, cyaA_S352T	EFFLUX, TETRACYCLINE, SULFONAMIDE, TRIMETHOPRIM, AMINOGLYCOSIDE, BETA-LACTAM, FOSFOMYCIN, FOSMIDOMYCIN	1	1	TTGATCCTACGAGACGGGCACTGGGCTGGGAGGTCACGATGTCTCTAGTCTTCTCCTGGTTGCATCGCTGGTGCTTGTGCAGCGAGTAACCCTCTGCGAAGCGGCCTGGGGGGATAAGGCGCAATGAGGCCGTGTTGCTCTACACTGCGA	GGCTCCTAGGG	8.2	4aac4765-2480-43d2-bd85-8f2cf4b6aab5	L63206	15/06/2017
OXEC-417	OXEC-417_2	417	2	110617	circular	plasmid	TRUE	1.65	NZ_CP102489.1	997/1000	0.999857	conjugative	NA	NA	NA	IncFIB(AP001918)_1, IncFIA_1	NA	NA	1	0	NA	NA	8.2	4aac4765-2480-43d2-bd85-8f2cf4b6aab5	L63206	15/06/2017
OXEC-274	OXEC-274_1	274	1	4839241	circular	chromosome	TRUE	1	CP099174.1	150/1000	0.913621	NA	B2	131	adk(53), fumC(40), gyrB(47), icd(13), mdh(36), purA(28), recA(29)	NA	emrD, uhpT_E350Q, acrF, parE_I529L, ptsI_V25I, glpT_E448K, mdtM, blaEC, pmrB_E123D	EFFLUX, FOSFOMYCIN, QUINOLONE, BETA-LACTAM, COLISTIN	1	0	TCAACCCTACGTGGCGGACACTGGGCTGGAAGGTCACGACGCGGCTGGTCTTCTCCTGGTTGAATCGATAGTGCCTAAGCAGCGAGTAACCCTATGTAAAGCGGTCTGGGGGGATAAGGCCCAACGAGGCCGTGCTGCTCTATACCGCAA	AGCTCCTAGGG	8.2	e4b15fbd-4fc7-462d-a257-16a58696480d	L63691	09/10/2015
OXEC-274	OXEC-274_2	274	2	146872	circular	plasmid	TRUE	2.35	CP056877.1	952/1000	0.99766	conjugative	NA	NA	NA	IncFIB(pB171)_1_pB171, Col156_1, IncFII(pRSB107)_1_pRSB107, IncFIA_1	tet(B), aph(3')-Ia, blaTEM-1	TETRACYCLINE, AMINOGLYCOSIDE, BETA-LACTAM	1	1	NA	NA	8.2	e4b15fbd-4fc7-462d-a257-16a58696480d	L63691	09/10/2015
OXEC-274	OXEC-274_3	274	3	101103	circular	plasmid	TRUE	2.99	CP057998.1	779/1000	0.988178	conjugative	NA	NA	NA	IncI1_1_Alpha	NA	NA	1	0	NA	NA	8.2	e4b15fbd-4fc7-462d-a257-16a58696480d	L63691	09/10/2015
OXEC-208	OXEC-208_1	208	contig_1	5076808	circular	chromosome	TRUE	1	CP099174.1	165/1000	0.917777	NA	D	69	adk(21), fumC(35), gyrB(27), icd(6), mdh(5), purA(5), recA(4)	NA	cyaA_S352T, emrD, acrF, glpT_E448K, gyrA_S83L, blaEC	FOSMIDOMYCIN, EFFLUX, FOSFOMYCIN, QUINOLONE, BETA-LACTAM	1	0	TTGATCCTACGAGACGGGCACTGGGCTGGGAGGTCACGATGTCTCTAGTCTTCTCCTGGTTGCATCGCTGGTGCTTGTGCAGCGAGTAACCCTCTGCGAAGCGGCCTGGGGGGATAAGGCGCAATGAGGCCGTGTTGCTCTACACTGCGA	GGCTCCTAGGG	8.2	3fbc8a69-fd71-4f76-8790-cfeab97cfe3c	L63979	12/02/2015
OXEC-208	OXEC-208_2	208	contig_4	160950	circular	plasmid	TRUE	1.55	CP082377.1	992/1000	0.999618	conjugative	NA	NA	NA	IncFIC(FII)_1, IncFIA_1, IncFIB(AP001918)_1	blaTEM-1	BETA-LACTAM	1	1	NA	NA	8.2	3fbc8a69-fd71-4f76-8790-cfeab97cfe3c	L63979	12/02/2015
OXEC-208	OXEC-208_3	208	contig_5	13848	circular	plasmid	TRUE	7.23	CP088798.1	979/1000	0.99899	mobilizable	NA	NA	NA	ColRNAI_1, ColRNAI_1, ColRNAI_1	NA	NA	1	0	NA	NA	8.2	3fbc8a69-fd71-4f76-8790-cfeab97cfe3c	L63979	12/02/2015
OXEC-275	OXEC-275_2	275	2	131349	circular	plasmid	TRUE	2.88	CP088425.1	987/1000	0.999377	conjugative	NA	NA	NA	IncFIB(AP001918)_1	NA	NA	1	0	NA	NA	32.2	e05ea781-9257-4f57-a362-13693a57757c	L64017	11/10/2015
OXEC-275	OXEC-275_1	275	1	5084335	circular	chromosome	TRUE	1	CP099174.1	147/1000	0.912743	NA	B2	95	adk(37), fumC(38), gyrB(19), icd(37), mdh(17), purA(11), recA(26)	NA	marR_S3N, blaEC, pmrB_E123D, emrD, acrF, glpT_E448K	MULTIDRUG, BETA-LACTAM, COLISTIN, EFFLUX, FOSFOMYCIN	1	0	TCAACACTACGTGACGGACACTGGGCTGGAAGGTCACGACGCGGCTGGTCTTCTCCTGGTTGAATCGATAGTGCCTAAGCAGCGAGTAACCTTATGTAAGGCGGTCTGGGGGGATAAGGCCCAACGAGGCCGTGCTGCTCTATACCGCAA	AGCTTCTAGGG	32.2	e05ea781-9257-4f57-a362-13693a57757c	L64017	11/10/2015
OXEC-275	OXEC-275_5	275	5	47493	circular	plasmid	TRUE	1.72	NZ_CP024865.1	855/1000	0.992568	non-mobilizable	NA	NA	NA	NA	NA	NA	1	0	NA	NA	32.2	e05ea781-9257-4f57-a362-13693a57757c	L64017	11/10/2015
OXEC-275	OXEC-275_6	275	6	6503	circular	plasmid	TRUE	16.2	NZ_CP103525.1	808/1000	0.989899	mobilizable	NA	NA	NA	Col156_1	NA	NA	1	0	NA	NA	32.2	e05ea781-9257-4f57-a362-13693a57757c	L64017	11/10/2015
OXEC-275	OXEC-275_3	275	3	90511	circular	plasmid	TRUE	3.63	CP097366.1	865/1000	0.993118	conjugative	NA	NA	NA	IncB/O/K/Z_2	blaTEM-1	BETA-LACTAM	1	1	NA	NA	32.2	e05ea781-9257-4f57-a362-13693a57757c	L64017	11/10/2015
OXEC-275	OXEC-275_4	275	4	87462	circular	plasmid	TRUE	4.25	NZ_CP082076.1	653/1000	0.97991	conjugative	NA	NA	NA	IncFII(pRSB107)_1_pRSB107	NA	NA	1	0	NA	NA	32.2	e05ea781-9257-4f57-a362-13693a57757c	L64017	11/10/2015
OXEC-276	OXEC-276_3	276	contig_4	11595	circular	plasmid	FALSE	9.88	NZ_CP120552.1	908/1000	0.995415	mobilizable	NA	NA	NA	ColRNAI_1	blaTEM-1	BETA-LACTAM	2	1	NA	NA	32.2	06a6f7ac-e10b-4ce1-af6f-8635946e00c5	L64076	11/10/2015
OXEC-276	OXEC-276_2	276	contig_5	144928	circular	plasmid	FALSE	1.77	NZ_CP118998.1	966/1000	0.998354	conjugative	NA	NA	NA	IncFII_1, IncFIB(AP001918)_1	blaTEM-1, tet(A)	BETA-LACTAM, TETRACYCLINE	2	1	NA	NA	32.2	06a6f7ac-e10b-4ce1-af6f-8635946e00c5	L64076	11/10/2015
OXEC-276	OXEC-276_4	276	contig_3	6647	linear	plasmid	FALSE	9.02	NZ_OW968279.1	988/1000	0.999425	mobilizable	NA	NA	NA	ColRNAI_1	NA	NA	2	0	NA	NA	32.2	06a6f7ac-e10b-4ce1-af6f-8635946e00c5	L64076	11/10/2015
OXEC-276	OXEC-276_5	276	contig_2	5492	linear	plasmid	FALSE	9.01	NZ_OW968279.1	984/1000	0.999232	mobilizable	NA	NA	NA	ColRNAI_1	NA	NA	2	0	NA	NA	32.2	06a6f7ac-e10b-4ce1-af6f-8635946e00c5	L64076	11/10/2015
OXEC-276	OXEC-276_1	276	contig_1	4863462	circular	chromosome	FALSE	1	CP099174.1	231/1000	0.932601	NA	C	88	adk(6), fumC(4), gyrB(12), icd(1), mdh(20), purA(12), recA(7)	NA	mdtM, blaEC, pmrB_Y358N, acrF, glpT_E448K	EFFLUX, BETA-LACTAM, COLISTIN, FOSFOMYCIN	2	0	TCGATCCTACGTGACGGGCACTGGGCTGGGAGGTCATGGCGCAGCTGGTCTTCTCCTGGTTGCATCGACATCCCTTGAGCAGCAGGAGTCCCGACCCAGAGCGGCCTGGGGGGAGAGGATGCAACGAAACCGTGCTGATCTACGCCGCGA	GATTCCTAGGG	32.2	06a6f7ac-e10b-4ce1-af6f-8635946e00c5	L64076	11/10/2015
OXEC-454	OXEC-454_1	454	1	5123639	circular	chromosome	TRUE	1	CP099174.1	167/1000	0.918304	NA	D	69	adk(21), fumC(35), gyrB(27), icd(6), mdh(5), purA(5), recA(4)	NA	mdtM, blaEC, cyaA_S352T, emrD, acrF, glpT_E448K	EFFLUX, BETA-LACTAM, FOSMIDOMYCIN, FOSFOMYCIN	1	0	TTGATCCTACGAGACGGGCACTGGGCTGGGAGGTCACGATGTCTCTAGTCTTCTCCTGGTTGCATCGCTGGTGCTTGTGCAGCGAGTAACCCTCTGCGAAGCGGCCTGGGGGGATAAGGCGCAATGAGGCCGTGTTGCTCTACACTGCGA	GGCTCCTAGGG	8.2	18f603c4-62d1-460e-92c9-f7c5dc2da173	L64924	10/12/2016
OXEC-454	OXEC-454_2	454	2	142157	circular	plasmid	TRUE	3.01	NZ_CP030770.1	961/1000	0.998107	conjugative	NA	NA	NA	IncFIB(AP001918)_1, Col156_1, IncFII(29)_1_pUTI89	tet(B), blaTEM-1, mph(A), sul1, aadA5, dfrA17	TETRACYCLINE, BETA-LACTAM, MACROLIDE, SULFONAMIDE, AMINOGLYCOSIDE, TRIMETHOPRIM	1	1	NA	NA	8.2	18f603c4-62d1-460e-92c9-f7c5dc2da173	L64924	10/12/2016
OXEC-454	OXEC-454_3	454	3	70868	circular	plasmid	TRUE	4.02	CP088661.1	816/1000	0.990364	conjugative	NA	NA	NA	IncFII(pRSB107)_1_pRSB107	NA	NA	1	0	NA	NA	8.2	18f603c4-62d1-460e-92c9-f7c5dc2da173	L64924	10/12/2016
OXEC-454	OXEC-454_4	454	4	38435	circular	plasmid	TRUE	3.73	NZ_CP116078.1	726/1000	0.984868	conjugative	NA	NA	NA	IncX4_2	NA	NA	1	0	NA	NA	8.2	18f603c4-62d1-460e-92c9-f7c5dc2da173	L64924	10/12/2016
OXEC-454	OXEC-454_5	454	5	5166	circular	plasmid	TRUE	19.1	NZ_CP091759.1	1000/1000	1	mobilizable	NA	NA	NA	Col156_1	NA	NA	1	0	NA	NA	8.2	18f603c4-62d1-460e-92c9-f7c5dc2da173	L64924	10/12/2016
OXEC-454	OXEC-454_6	454	6	4072	circular	plasmid	TRUE	8.07	CP114350.1	1000/1000	1	mobilizable	NA	NA	NA	Col8282_1	NA	NA	1	0	NA	NA	8.2	18f603c4-62d1-460e-92c9-f7c5dc2da173	L64924	10/12/2016
OXEC-277	OXEC-277_1	277	contig_1	4819691	circular	chromosome	TRUE	1	CP099174.1	226/1000	0.93163	NA	B1	453	adk(99), fumC(6), gyrB(33), icd(33), mdh(24), purA(8), recA(7)	NA	acrF, glpT_E448K, mdtM, blaEC, pmrB_Y358N	EFFLUX, FOSFOMYCIN, BETA-LACTAM, COLISTIN	2	0	TCGATCCTACGTGACGGGCACTGGGCTGGGAGGTCATGGCGCAGCTGGTCTTCTCCTGGTTGCATCGACATCCCTTGAGCAGCAGGAGTCCCGACCCAGAGCGGCCTGGGGGGAGAGGATGCAACGAAACCGTGCTGATCTACGCCGCGA	GATTCCTAGGG	16.2	0d95fe0c-8b34-4d43-b5fa-5245fcb3ebd3	L65159	13/10/2015
OXEC-277	OXEC-277_4	277	contig_2	3015	circular	plasmid	TRUE	5.99	CP042612.1	813/1000	0.99019	non-mobilizable	NA	NA	NA	ColRNAI_1	NA	NA	2	0	NA	NA	16.2	0d95fe0c-8b34-4d43-b5fa-5245fcb3ebd3	L65159	13/10/2015
OXEC-277	OXEC-277_3	277	contig_4	50965	circular	plasmid	TRUE	3.09	NZ_AP027405.1	998/1000	0.999905	conjugative	NA	NA	NA	IncN_1	aph(6)-Id, dfrA14, aph(3'')-Ib, sul2, tet(A), blaTEM-1	AMINOGLYCOSIDE, TRIMETHOPRIM, SULFONAMIDE, TETRACYCLINE, BETA-LACTAM	2	1	NA	NA	16.2	0d95fe0c-8b34-4d43-b5fa-5245fcb3ebd3	L65159	13/10/2015
OXEC-277	OXEC-277_2	277	contig_3	147043	circular	plasmid	TRUE	1.73	OY754399.1	993/1000	0.999666	conjugative	NA	NA	NA	IncFIB(AP001918)_1, IncFII_1	aph(6)-Id, aph(3'')-Ib, sul2, blaTEM-1, dfrA5	AMINOGLYCOSIDE, SULFONAMIDE, BETA-LACTAM, TRIMETHOPRIM	2	1	NA	NA	16.2	0d95fe0c-8b34-4d43-b5fa-5245fcb3ebd3	L65159	13/10/2015
OXEC-419	OXEC-419_1	419	contig_1	5086462	circular	chromosome	FALSE	1	CP099174.1	165/1000	0.917777	NA	D	393	adk(18), fumC(106), gyrB(17), icd(6), mdh(5), purA(5), recA(4)	NA	gyrA_D87N, gyrA_S83L, glpT_E448K, parC_S57T, parC_S80I, parE_L416F, acrF, uhpT_E350Q, emrD, cyaA_S352T, blaEC, mdtM	QUINOLONE, FOSFOMYCIN, EFFLUX, FOSMIDOMYCIN, BETA-LACTAM	3	0	TCGATCCTACTTGACGGGCACTAGACTGTGGGATCATGGCGCCTCTAGTCTTCTCCTGGTTGCATCGCTGGTGCTTGTGCAGCGAGTAACCCTCTGCGAAGCGGCCTGGGGGGATAAGGCGCAATGAGGCCGTGTTGCTCTACACTGCGA	GGCTCTGTGAG	32.2	78487a00-84c7-4f4d-bb4d-d07b7caa07e9	L65241	19/06/2017
OXEC-419	OXEC-419_5	419	contig_3	3180	linear	plasmid	FALSE	4.88	NZ_CP093389.1	983/1000	0.999184	mobilizable	NA	NA	NA	ColRNAI_1	NA	NA	3	0	NA	NA	32.2	78487a00-84c7-4f4d-bb4d-d07b7caa07e9	L65241	19/06/2017
OXEC-419	OXEC-419_4	419	contig_4	10635	linear	plasmid	FALSE	5.37	AP023266.1	610/1000	0.976737	mobilizable	NA	NA	NA	ColRNAI_1, ColRNAI_1	blaTEM-1	BETA-LACTAM	3	1	NA	NA	32.2	78487a00-84c7-4f4d-bb4d-d07b7caa07e9	L65241	19/06/2017
OXEC-419	OXEC-419_3	419	contig_5	78564	circular	plasmid	FALSE	2.09	NZ_CP059005.1	958/1000	0.997959	conjugative	NA	NA	NA	IncFIB(pB171)_1_pB171, IncFIA_1	blaTEM-1, dfrA17, tet(B)	BETA-LACTAM, TRIMETHOPRIM, TETRACYCLINE	3	1	NA	NA	32.2	78487a00-84c7-4f4d-bb4d-d07b7caa07e9	L65241	19/06/2017
OXEC-419	OXEC-419_2	419	contig_6	87488	circular	plasmid	FALSE	3.45	NZ_CP058573.1	924/1000	0.996243	conjugative	NA	NA	NA	IncB/O/K/Z_2	blaTEM-1	BETA-LACTAM	3	1	NA	NA	32.2	78487a00-84c7-4f4d-bb4d-d07b7caa07e9	L65241	19/06/2017
OXEC-455	OXEC-455_1	455	contig_1	5265092	circular	chromosome	FALSE	1	CP099174.1	163/1000	0.917245	NA	D	69	adk(21), fumC(35), gyrB(27), icd(6), mdh(5), purA(5), recA(4)	NA	glpT_E448K, acrF, blaTEM-1, sul2, aph(3'')-Ib, aph(6)-Id, dfrA7, sul1, tet(A), tet(A), emrD, cyaA_S352T, blaEC	FOSFOMYCIN, EFFLUX, BETA-LACTAM, SULFONAMIDE, AMINOGLYCOSIDE, TRIMETHOPRIM, TETRACYCLINE, FOSMIDOMYCIN	1	1	TTGATCCTACGAGACGGGCACTGGGCTGGGAGGTCACGATGTCTCTAGTCTTCTCCTGGTTGCATCGCTGGTGCTTGTGCAGCGAGTAACCCTCTGCGAAGCGGCCTGGGGGGATAAGGCGCAATGAGGCCGTGTTGCTCTACACTGCGA	GGCTCCTAGGG	4.2	82e9d2da-666c-4131-99b5-9e082bba872f	L65772	12/12/2016
OXEC-455	OXEC-455_2	455	contig_10	113594	linear	plasmid	FALSE	1.79	NZ_CP102489.1	972/1000	0.998649	conjugative	NA	NA	NA	IncFIA_1, IncFIB(AP001918)_1	NA	NA	1	0	NA	NA	4.2	82e9d2da-666c-4131-99b5-9e082bba872f	L65772	12/12/2016
OXEC-455	OXEC-455_6	455	contig_3	2907	linear	plasmid	FALSE	3.85	CP061244.1	632/1000	0.978386	non-mobilizable	NA	NA	NA	NA	NA	NA	1	0	NA	NA	4.2	82e9d2da-666c-4131-99b5-9e082bba872f	L65772	12/12/2016
OXEC-455	OXEC-455_5	455	contig_5	2960	linear	plasmid	FALSE	4.6	CP061244.1	914/1000	0.995727	non-mobilizable	NA	NA	NA	NA	NA	NA	1	0	NA	NA	4.2	82e9d2da-666c-4131-99b5-9e082bba872f	L65772	12/12/2016
OXEC-455	OXEC-455_4	455	contig_6	9259	linear	plasmid	FALSE	2.88	CP054241.1	484/1000	0.966034	non-mobilizable	NA	NA	NA	NA	NA	NA	1	0	NA	NA	4.2	82e9d2da-666c-4131-99b5-9e082bba872f	L65772	12/12/2016
OXEC-455	OXEC-455_3	455	contig_7	9552	circular	plasmid	FALSE	1.64	CP113998.1	997/1000	0.999857	non-mobilizable	NA	NA	NA	NA	tet(A)	TETRACYCLINE	1	0	NA	NA	4.2	82e9d2da-666c-4131-99b5-9e082bba872f	L65772	12/12/2016
OXEC-420	OXEC-420_1	420	1	5059890	circular	chromosome	FALSE	1	CP099174.1	165/1000	0.917777	NA	D	69	adk(21), fumC(35), gyrB(27), icd(6), mdh(5), purA(5), recA(4)	NA	blaEC, glpT_E448K, acrF, emrD, cyaA_S352T	BETA-LACTAM, FOSFOMYCIN, EFFLUX, FOSMIDOMYCIN	3	0	TTGATCCTACGAGACGGGCACTGGGCTGGGAGGTCACGATGTCTCTAGTCTTCTCCTGGTTGCATCGCTGGTGCTTGTGCAGCGAGTAACCCTCTGCGAAGCGGCCTGGGGGGATAAGGCGCAATGAGGCCGTGTTGCTCTACACTGCGA	GGCTCCTAGGG	>32.2	2c3735c9-10ec-44b3-94e5-93eec67c06bb	L65802	20/06/2017
OXEC-420	OXEC-420_10	420	10	2480	linear	plasmid	FALSE	3.58	NZ_CP023387.1	983/1000	0.999184	non-mobilizable	NA	NA	NA	NA	NA	NA	3	0	NA	NA	>32.2	2c3735c9-10ec-44b3-94e5-93eec67c06bb	L65802	20/06/2017
OXEC-420	OXEC-420_23	420	23	484	linear	plasmid	FALSE	4.22	CP082601.1	464/464	1	non-mobilizable	NA	NA	NA	NA	NA	NA	3	0	NA	NA	>32.2	2c3735c9-10ec-44b3-94e5-93eec67c06bb	L65802	20/06/2017
OXEC-420	OXEC-420_24	420	24	482	linear	plasmid	FALSE	3.89	NZ_CP083707.1	462/462	1	non-mobilizable	NA	NA	NA	NA	NA	NA	3	0	NA	NA	>32.2	2c3735c9-10ec-44b3-94e5-93eec67c06bb	L65802	20/06/2017
OXEC-420	OXEC-420_25	420	25	442	linear	plasmid	FALSE	4.01	NZ_CP122636.1	419/422	0.99966	non-mobilizable	NA	NA	NA	NA	NA	NA	3	0	NA	NA	>32.2	2c3735c9-10ec-44b3-94e5-93eec67c06bb	L65802	20/06/2017
OXEC-420	OXEC-420_34	420	34	284	linear	plasmid	FALSE	3.59	NZ_CP118015.1	264/264	1	non-mobilizable	NA	NA	NA	NA	NA	NA	3	0	NA	NA	>32.2	2c3735c9-10ec-44b3-94e5-93eec67c06bb	L65802	20/06/2017
OXEC-420	OXEC-420_35	420	35	261	linear	plasmid	FALSE	2.53	NZ_CP041394.1	241/241	1	non-mobilizable	NA	NA	NA	NA	NA	NA	3	0	NA	NA	>32.2	2c3735c9-10ec-44b3-94e5-93eec67c06bb	L65802	20/06/2017
OXEC-420	OXEC-420_36	420	36	259	linear	plasmid	FALSE	2.89	OY754359.1	239/239	1	non-mobilizable	NA	NA	NA	NA	NA	NA	3	0	NA	NA	>32.2	2c3735c9-10ec-44b3-94e5-93eec67c06bb	L65802	20/06/2017
OXEC-420	OXEC-420_37	420	37	249	linear	plasmid	FALSE	4.96	NZ_LR882998.1	229/229	1	non-mobilizable	NA	NA	NA	NA	NA	NA	3	0	NA	NA	>32.2	2c3735c9-10ec-44b3-94e5-93eec67c06bb	L65802	20/06/2017
OXEC-420	OXEC-420_38	420	38	242	linear	plasmid	FALSE	4.3	NZ_CP024254.1	197/222	0.994327	non-mobilizable	NA	NA	NA	NA	NA	NA	3	0	NA	NA	>32.2	2c3735c9-10ec-44b3-94e5-93eec67c06bb	L65802	20/06/2017
OXEC-420	OXEC-420_11	420	11	1441	linear	plasmid	FALSE	3.08	NZ_CP069997.1	1000/1000	1	non-mobilizable	NA	NA	NA	NA	NA	NA	3	0	NA	NA	>32.2	2c3735c9-10ec-44b3-94e5-93eec67c06bb	L65802	20/06/2017
OXEC-420	OXEC-420_12	420	12	972	linear	plasmid	FALSE	2.67	CP056607.1	952/952	1	non-mobilizable	NA	NA	NA	NA	NA	NA	3	0	NA	NA	>32.2	2c3735c9-10ec-44b3-94e5-93eec67c06bb	L65802	20/06/2017
OXEC-420	OXEC-420_13	420	13	699	linear	plasmid	FALSE	4.28	NZ_CP024254.1	647/679	0.997704	non-mobilizable	NA	NA	NA	NA	NA	NA	3	0	NA	NA	>32.2	2c3735c9-10ec-44b3-94e5-93eec67c06bb	L65802	20/06/2017
OXEC-420	OXEC-420_14	420	14	582	linear	plasmid	FALSE	4.13	NZ_CP051318.1	562/562	1	non-mobilizable	NA	NA	NA	NA	NA	NA	3	0	NA	NA	>32.2	2c3735c9-10ec-44b3-94e5-93eec67c06bb	L65802	20/06/2017
OXEC-420	OXEC-420_15	420	15	575	linear	plasmid	FALSE	3.74	NZ_CP024254.1	555/555	1	non-mobilizable	NA	NA	NA	NA	NA	NA	3	0	NA	NA	>32.2	2c3735c9-10ec-44b3-94e5-93eec67c06bb	L65802	20/06/2017
OXEC-420	OXEC-420_16	420	16	569	linear	plasmid	FALSE	4.75	OY754359.1	549/549	1	non-mobilizable	NA	NA	NA	NA	NA	NA	3	0	NA	NA	>32.2	2c3735c9-10ec-44b3-94e5-93eec67c06bb	L65802	20/06/2017
OXEC-420	OXEC-420_17	420	17	559	linear	plasmid	FALSE	4.8	NZ_CP068154.1	539/539	1	non-mobilizable	NA	NA	NA	NA	NA	NA	3	0	NA	NA	>32.2	2c3735c9-10ec-44b3-94e5-93eec67c06bb	L65802	20/06/2017
OXEC-420	OXEC-420_18	420	18	559	linear	plasmid	FALSE	3.69	OY754359.1	539/539	1	non-mobilizable	NA	NA	NA	NA	NA	NA	3	0	NA	NA	>32.2	2c3735c9-10ec-44b3-94e5-93eec67c06bb	L65802	20/06/2017
OXEC-420	OXEC-420_19	420	19	549	linear	plasmid	FALSE	3.76	CP061214.1	528/529	0.99991	non-mobilizable	NA	NA	NA	NA	NA	NA	3	0	NA	NA	>32.2	2c3735c9-10ec-44b3-94e5-93eec67c06bb	L65802	20/06/2017
OXEC-420	OXEC-420_2	420	2	158297	circular	plasmid	FALSE	2.2	NZ_CP074681.1	998/1000	0.999905	conjugative	NA	NA	NA	IncFIB(AP001918)_1, IncFIC(FII)_1, IncFIA_1	blaTEM-1	BETA-LACTAM	3	1	NA	NA	>32.2	2c3735c9-10ec-44b3-94e5-93eec67c06bb	L65802	20/06/2017
OXEC-420	OXEC-420_20	420	20	515	linear	plasmid	FALSE	3.84	NZ_CP024254.1	476/495	0.998138	non-mobilizable	NA	NA	NA	NA	NA	NA	3	0	NA	NA	>32.2	2c3735c9-10ec-44b3-94e5-93eec67c06bb	L65802	20/06/2017
OXEC-420	OXEC-420_21	420	21	515	linear	plasmid	FALSE	3.61	NZ_CP103535.1	495/495	1	non-mobilizable	NA	NA	NA	NA	NA	NA	3	0	NA	NA	>32.2	2c3735c9-10ec-44b3-94e5-93eec67c06bb	L65802	20/06/2017
OXEC-420	OXEC-420_22	420	22	509	linear	plasmid	FALSE	3.44	OY754359.1	489/489	1	non-mobilizable	NA	NA	NA	NA	NA	NA	3	0	NA	NA	>32.2	2c3735c9-10ec-44b3-94e5-93eec67c06bb	L65802	20/06/2017
OXEC-420	OXEC-420_26	420	26	441	linear	plasmid	FALSE	4.31	NZ_CP135699.1	421/421	1	non-mobilizable	NA	NA	NA	NA	NA	NA	3	0	NA	NA	>32.2	2c3735c9-10ec-44b3-94e5-93eec67c06bb	L65802	20/06/2017
OXEC-420	OXEC-420_27	420	27	413	linear	plasmid	FALSE	4.87	NZ_CP026796.1	393/393	1	non-mobilizable	NA	NA	NA	NA	NA	NA	3	0	NA	NA	>32.2	2c3735c9-10ec-44b3-94e5-93eec67c06bb	L65802	20/06/2017
OXEC-420	OXEC-420_28	420	28	367	linear	plasmid	FALSE	3.09	NZ_CP069997.1	347/347	1	non-mobilizable	NA	NA	NA	NA	NA	NA	3	0	NA	NA	>32.2	2c3735c9-10ec-44b3-94e5-93eec67c06bb	L65802	20/06/2017
OXEC-420	OXEC-420_29	420	29	356	linear	plasmid	FALSE	3.2	OY754359.1	336/336	1	non-mobilizable	NA	NA	NA	NA	NA	NA	3	0	NA	NA	>32.2	2c3735c9-10ec-44b3-94e5-93eec67c06bb	L65802	20/06/2017
OXEC-420	OXEC-420_3	420	3	89228	circular	plasmid	FALSE	2.31	CP114352.1	881/1000	0.993985	conjugative	NA	NA	NA	IncI1_1_Alpha	NA	NA	3	0	NA	NA	>32.2	2c3735c9-10ec-44b3-94e5-93eec67c06bb	L65802	20/06/2017
OXEC-420	OXEC-420_30	420	30	350	linear	plasmid	FALSE	3.65	NZ_CP051318.1	330/330	1	non-mobilizable	NA	NA	NA	NA	NA	NA	3	0	NA	NA	>32.2	2c3735c9-10ec-44b3-94e5-93eec67c06bb	L65802	20/06/2017
OXEC-420	OXEC-420_31	420	31	329	linear	plasmid	FALSE	4.32	NZ_CP136142.1	309/309	1	non-mobilizable	NA	NA	NA	NA	NA	NA	3	0	NA	NA	>32.2	2c3735c9-10ec-44b3-94e5-93eec67c06bb	L65802	20/06/2017
OXEC-420	OXEC-420_32	420	32	297	linear	plasmid	FALSE	4.01	NZ_CP083707.1	277/277	1	non-mobilizable	NA	NA	NA	NA	NA	NA	3	0	NA	NA	>32.2	2c3735c9-10ec-44b3-94e5-93eec67c06bb	L65802	20/06/2017
OXEC-420	OXEC-420_33	420	33	286	linear	plasmid	FALSE	4.95	NZ_CP010239.1	266/266	1	non-mobilizable	NA	NA	NA	NA	NA	NA	3	0	NA	NA	>32.2	2c3735c9-10ec-44b3-94e5-93eec67c06bb	L65802	20/06/2017
OXEC-420	OXEC-420_39	420	39	216	linear	plasmid	FALSE	3.71	OY754359.1	196/196	1	non-mobilizable	NA	NA	NA	NA	NA	NA	3	0	NA	NA	>32.2	2c3735c9-10ec-44b3-94e5-93eec67c06bb	L65802	20/06/2017
OXEC-420	OXEC-420_4	420	4	64972	linear	plasmid	FALSE	2.41	CP097366.1	930/1000	0.99655	conjugative	NA	NA	NA	IncB/O/K/Z_2	blaTEM-1	BETA-LACTAM	3	1	NA	NA	>32.2	2c3735c9-10ec-44b3-94e5-93eec67c06bb	L65802	20/06/2017
OXEC-420	OXEC-420_40	420	40	200	linear	plasmid	FALSE	5.85	NZ_CP119444.1	180/180	1	non-mobilizable	NA	NA	NA	NA	NA	NA	3	0	NA	NA	>32.2	2c3735c9-10ec-44b3-94e5-93eec67c06bb	L65802	20/06/2017
OXEC-420	OXEC-420_41	420	41	184	linear	plasmid	FALSE	3.39	NZ_CP051318.1	164/164	1	non-mobilizable	NA	NA	NA	NA	NA	NA	3	0	NA	NA	>32.2	2c3735c9-10ec-44b3-94e5-93eec67c06bb	L65802	20/06/2017
OXEC-420	OXEC-420_42	420	42	183	linear	plasmid	FALSE	5.6	NZ_CP130448.1	163/163	1	non-mobilizable	NA	NA	NA	NA	NA	NA	3	0	NA	NA	>32.2	2c3735c9-10ec-44b3-94e5-93eec67c06bb	L65802	20/06/2017
OXEC-420	OXEC-420_43	420	43	179	linear	plasmid	FALSE	3.71	OY754359.1	159/159	1	non-mobilizable	NA	NA	NA	NA	NA	NA	3	0	NA	NA	>32.2	2c3735c9-10ec-44b3-94e5-93eec67c06bb	L65802	20/06/2017
OXEC-420	OXEC-420_44	420	44	175	linear	plasmid	FALSE	2.92	OY754359.1	155/155	1	non-mobilizable	NA	NA	NA	NA	NA	NA	3	0	NA	NA	>32.2	2c3735c9-10ec-44b3-94e5-93eec67c06bb	L65802	20/06/2017
OXEC-420	OXEC-420_45	420	45	170	linear	plasmid	FALSE	4.34	NZ_CP118015.1	150/150	1	non-mobilizable	NA	NA	NA	NA	NA	NA	3	0	NA	NA	>32.2	2c3735c9-10ec-44b3-94e5-93eec67c06bb	L65802	20/06/2017
OXEC-420	OXEC-420_46	420	46	170	linear	plasmid	FALSE	1.95	NZ_OX030730.1	150/150	1	non-mobilizable	NA	NA	NA	NA	NA	NA	3	0	NA	NA	>32.2	2c3735c9-10ec-44b3-94e5-93eec67c06bb	L65802	20/06/2017
OXEC-420	OXEC-420_47	420	47	164	linear	plasmid	FALSE	3.2	OY754359.1	144/144	1	non-mobilizable	NA	NA	NA	NA	NA	NA	3	0	NA	NA	>32.2	2c3735c9-10ec-44b3-94e5-93eec67c06bb	L65802	20/06/2017
OXEC-420	OXEC-420_48	420	48	161	linear	plasmid	FALSE	4.16	NZ_AP026081.1	141/141	1	non-mobilizable	NA	NA	NA	NA	NA	NA	3	0	NA	NA	>32.2	2c3735c9-10ec-44b3-94e5-93eec67c06bb	L65802	20/06/2017
OXEC-420	OXEC-420_49	420	49	157	linear	plasmid	FALSE	3.05	NZ_CP024254.1	137/137	1	non-mobilizable	NA	NA	NA	NA	NA	NA	3	0	NA	NA	>32.2	2c3735c9-10ec-44b3-94e5-93eec67c06bb	L65802	20/06/2017
OXEC-420	OXEC-420_5	420	5	37596	circular	plasmid	FALSE	4.15	NZ_CP128876.1	715/1000	0.984152	conjugative	NA	NA	NA	NA	NA	NA	3	0	NA	NA	>32.2	2c3735c9-10ec-44b3-94e5-93eec67c06bb	L65802	20/06/2017
OXEC-420	OXEC-420_50	420	50	157	linear	plasmid	FALSE	3.37	OW968254.1	137/137	1	non-mobilizable	NA	NA	NA	NA	NA	NA	3	0	NA	NA	>32.2	2c3735c9-10ec-44b3-94e5-93eec67c06bb	L65802	20/06/2017
OXEC-420	OXEC-420_51	420	51	153	linear	plasmid	FALSE	4.46	NZ_AP026081.1	133/133	1	non-mobilizable	NA	NA	NA	NA	NA	NA	3	0	NA	NA	>32.2	2c3735c9-10ec-44b3-94e5-93eec67c06bb	L65802	20/06/2017
OXEC-420	OXEC-420_52	420	52	150	linear	plasmid	FALSE	3.23	NZ_CP025861.1	130/130	1	non-mobilizable	NA	NA	NA	NA	NA	NA	3	0	NA	NA	>32.2	2c3735c9-10ec-44b3-94e5-93eec67c06bb	L65802	20/06/2017
OXEC-420	OXEC-420_53	420	53	149	linear	plasmid	FALSE	3.03	NZ_CP083704.1	129/129	1	non-mobilizable	NA	NA	NA	NA	NA	NA	3	0	NA	NA	>32.2	2c3735c9-10ec-44b3-94e5-93eec67c06bb	L65802	20/06/2017
OXEC-420	OXEC-420_54	420	54	148	linear	plasmid	FALSE	3.58	NZ_CP025861.1	128/128	1	non-mobilizable	NA	NA	NA	NA	NA	NA	3	0	NA	NA	>32.2	2c3735c9-10ec-44b3-94e5-93eec67c06bb	L65802	20/06/2017
OXEC-420	OXEC-420_55	420	55	144	linear	plasmid	FALSE	3.34	NZ_CP083707.1	124/124	1	non-mobilizable	NA	NA	NA	NA	NA	NA	3	0	NA	NA	>32.2	2c3735c9-10ec-44b3-94e5-93eec67c06bb	L65802	20/06/2017
OXEC-420	OXEC-420_56	420	56	143	linear	plasmid	FALSE	4.71	NZ_CP130448.1	123/123	1	non-mobilizable	NA	NA	NA	NA	NA	NA	3	0	NA	NA	>32.2	2c3735c9-10ec-44b3-94e5-93eec67c06bb	L65802	20/06/2017
OXEC-420	OXEC-420_57	420	57	137	linear	plasmid	FALSE	2.44	OY754359.1	117/117	1	non-mobilizable	NA	NA	NA	NA	NA	NA	3	0	NA	NA	>32.2	2c3735c9-10ec-44b3-94e5-93eec67c06bb	L65802	20/06/2017
OXEC-420	OXEC-420_58	420	58	134	linear	plasmid	FALSE	4.79	NZ_LR878366.1	114/114	1	non-mobilizable	NA	NA	NA	NA	NA	NA	3	0	NA	NA	>32.2	2c3735c9-10ec-44b3-94e5-93eec67c06bb	L65802	20/06/2017
OXEC-420	OXEC-420_59	420	59	131	linear	plasmid	FALSE	4	OY754359.1	111/111	1	non-mobilizable	NA	NA	NA	NA	NA	NA	3	0	NA	NA	>32.2	2c3735c9-10ec-44b3-94e5-93eec67c06bb	L65802	20/06/2017
OXEC-420	OXEC-420_6	420	6	36207	circular	plasmid	FALSE	5.05	CP052790.1	902/1000	0.995101	conjugative	NA	NA	NA	IncX4_1	blaTEM-1	BETA-LACTAM	3	1	NA	NA	>32.2	2c3735c9-10ec-44b3-94e5-93eec67c06bb	L65802	20/06/2017
OXEC-420	OXEC-420_60	420	60	130	linear	plasmid	FALSE	2.66	OY754359.1	110/110	1	non-mobilizable	NA	NA	NA	NA	NA	NA	3	0	NA	NA	>32.2	2c3735c9-10ec-44b3-94e5-93eec67c06bb	L65802	20/06/2017
OXEC-420	OXEC-420_61	420	61	112	linear	plasmid	FALSE	2.95	OY754359.1	92/92	1	non-mobilizable	NA	NA	NA	NA	NA	NA	3	0	NA	NA	>32.2	2c3735c9-10ec-44b3-94e5-93eec67c06bb	L65802	20/06/2017
OXEC-420	OXEC-420_7	420	7	32599	circular	plasmid	FALSE	4.94	CP099012.1	996/1000	0.999809	conjugative	NA	NA	NA	IncX1_1	NA	NA	3	0	NA	NA	>32.2	2c3735c9-10ec-44b3-94e5-93eec67c06bb	L65802	20/06/2017
OXEC-420	OXEC-420_8	420	8	5874	circular	plasmid	FALSE	14.23	NZ_OX359184.1	998/1000	0.999905	mobilizable	NA	NA	NA	ColRNAI_1	NA	NA	3	0	NA	NA	>32.2	2c3735c9-10ec-44b3-94e5-93eec67c06bb	L65802	20/06/2017
OXEC-420	OXEC-420_9	420	9	5341	circular	plasmid	FALSE	20.27	NZ_CP100490.1	893/1000	0.994626	mobilizable	NA	NA	NA	Col156_1	NA	NA	3	0	NA	NA	>32.2	2c3735c9-10ec-44b3-94e5-93eec67c06bb	L65802	20/06/2017
OXEC-211	OXEC-211_1	211	contig_1	5193884	circular	chromosome	FALSE	1	CP099174.1	160/1000	0.916433	NA	F	2617	adk(27), fumC(32), gyrB(287), icd(29), mdh(26), purA(19), recA(22)	NA	cyaA_S352T, blaEC, mdtM, tet(B), aadA4, dfrA21, glpT_E448K, parE_I355T, acrF, uhpT_E350Q, emrD	FOSMIDOMYCIN, BETA-LACTAM, EFFLUX, TETRACYCLINE, AMINOGLYCOSIDE, TRIMETHOPRIM, FOSFOMYCIN, QUINOLONE	1	0	TCAATCCTACGTGACGGGCACTGGGCTGGAAGATCACGACGCGGCTGGTCTTCTCCTGGTTGAATCGATAGTGCCTAAGCAGCGAGTAACCTTATGCAAAGCGGTCTGGGGGGATAAGGCCCAACGAGGCCGTGCTGCTCTATACCGCAA	AGCTCCTAGGG	16.2	3d136bca-4e5f-4214-a58c-c71620bb3f92	L65853	17/02/2015
OXEC-211	OXEC-211_8	211	contig_10	9351	linear	plasmid	FALSE	2.94	NZ_CP024652.2	888/1000	0.99436	non-mobilizable	NA	NA	NA	NA	blaTEM-1	BETA-LACTAM	1	1	NA	NA	16.2	3d136bca-4e5f-4214-a58c-c71620bb3f92	L65853	17/02/2015
OXEC-211	OXEC-211_10	211	contig_11	6841	circular	plasmid	FALSE	11.32	NZ_CP043543.1	945/1000	0.99731	mobilizable	NA	NA	NA	ColRNAI_1	NA	NA	1	0	NA	NA	16.2	3d136bca-4e5f-4214-a58c-c71620bb3f92	L65853	17/02/2015
OXEC-211	OXEC-211_4	211	contig_12	22584	circular	plasmid	FALSE	1.25	NZ_CP056887.1	169/1000	0.918825	mobilizable	NA	NA	NA	Rep_1_pKPC-2, Rep_1_pKPC-2, Rep_1_pKPC-2, Rep_1_pKPC-2, Rep_1_pKPC-2, Rep_1_pKPC-2	NA	NA	1	0	NA	NA	16.2	3d136bca-4e5f-4214-a58c-c71620bb3f92	L65853	17/02/2015
OXEC-211	OXEC-211_3	211	contig_13	56157	linear	plasmid	FALSE	4.23	NZ_AP025679.1	845/1000	0.992012	conjugative	NA	NA	NA	IncFII(pRSB107)_1_pRSB107	NA	NA	1	0	NA	NA	16.2	3d136bca-4e5f-4214-a58c-c71620bb3f92	L65853	17/02/2015
OXEC-211	OXEC-211_5	211	contig_14	22455	circular	plasmid	FALSE	3.85	NZ_LR898877.1	569/1000	0.973506	mobilizable	NA	NA	NA	Col156_1, Col156_1, Col156_1	NA	NA	1	0	NA	NA	16.2	3d136bca-4e5f-4214-a58c-c71620bb3f92	L65853	17/02/2015
OXEC-211	OXEC-211_7	211	contig_15	17062	circular	plasmid	FALSE	4.02	NZ_CP053240.1	913/1000	0.995675	mobilizable	NA	NA	NA	Col156_1, Col156_1, Col156_1	NA	NA	1	0	NA	NA	16.2	3d136bca-4e5f-4214-a58c-c71620bb3f92	L65853	17/02/2015
OXEC-211	OXEC-211_11	211	contig_2	5931	circular	plasmid	FALSE	2.77	NZ_CP055252.1	675/1000	0.981458	non-mobilizable	NA	NA	NA	NA	NA	NA	1	0	NA	NA	16.2	3d136bca-4e5f-4214-a58c-c71620bb3f92	L65853	17/02/2015
OXEC-211	OXEC-211_6	211	contig_5	22054	linear	plasmid	FALSE	0.96	CP054248.1	721/1000	0.984544	non-mobilizable	NA	NA	NA	NA	NA	NA	1	0	NA	NA	16.2	3d136bca-4e5f-4214-a58c-c71620bb3f92	L65853	17/02/2015
OXEC-211	OXEC-211_12	211	contig_7	4318	linear	plasmid	FALSE	8.87	NZ_CP043543.1	955/1000	0.99781	non-mobilizable	NA	NA	NA	ColRNAI_1	NA	NA	1	0	NA	NA	16.2	3d136bca-4e5f-4214-a58c-c71620bb3f92	L65853	17/02/2015
OXEC-211	OXEC-211_9	211	contig_8	8827	linear	plasmid	FALSE	9.55	CP088798.1	985/1000	0.999281	mobilizable	NA	NA	NA	ColRNAI_1, ColRNAI_1	NA	NA	1	0	NA	NA	16.2	3d136bca-4e5f-4214-a58c-c71620bb3f92	L65853	17/02/2015
OXEC-211	OXEC-211_2	211	contig_9	60711	linear	plasmid	FALSE	3.02	NZ_CP014496.1	999/1000	0.999952	mobilizable	NA	NA	NA	Col156_1, IncFIB(AP001918)_1	NA	NA	1	0	NA	NA	16.2	3d136bca-4e5f-4214-a58c-c71620bb3f92	L65853	17/02/2015
OXEC-529	OXEC-529_1	529	contig_1	4990993	circular	chromosome	TRUE	1	CP054241.1	165/1000	0.917777	NA	B2	131	adk(53), fumC(40), gyrB(47), icd(13), mdh(36), purA(28), recA(29)	NA	pmrB_E123D, blaEC, mdtM, gyrA_D87G, gyrA_S83L, glpT_E448K, parC_E84K, parE_I529L, acrF, uhpT_E350Q, emrD	COLISTIN, BETA-LACTAM, EFFLUX, QUINOLONE/TRICLOSAN, QUINOLONE, FOSFOMYCIN	1	0	TCAACCCTACGTGGCGGACACTGGGCTGGAAGGTCACGACGCGGCTGGTCTTCTCCTGGTTGAATCGATAGTGCCTAAGCAGCGAGTAACCCTATGTAAAGCGGTCTGGGGGGATAAGGCCCAACGAGGCCGTGCTGCTCTATACCGCAA	AGCTCCTAGGG	>32.2	99438935-7bd8-407f-8551-cb228f3007d1	L65863	21/05/2016
OXEC-529	OXEC-529_3	529	contig_2	8663	circular	plasmid	TRUE	3.48	NZ_LR890408.1	819/1000	0.990537	mobilizable	NA	NA	NA	Col8282_1, Col8282_1	NA	NA	1	0	NA	NA	>32.2	99438935-7bd8-407f-8551-cb228f3007d1	L65863	21/05/2016
OXEC-529	OXEC-529_2	529	contig_3	165759	circular	plasmid	TRUE	1.69	NZ_CP041338.1	980/1000	0.999038	conjugative	NA	NA	NA	IncFIC(FII)_1, IncFIA_1, IncFIB(AP001918)_1	mph(A), sul1, aadA5, dfrA17, blaTEMp_G162T, blaTEM-1	MACROLIDE, SULFONAMIDE, AMINOGLYCOSIDE, TRIMETHOPRIM, BETA-LACTAM	1	1	NA	NA	>32.2	99438935-7bd8-407f-8551-cb228f3007d1	L65863	21/05/2016
OXEC-422	OXEC-422_1	422	contig_1	5164342	circular	chromosome	FALSE	1	CP099174.1	146/1000	0.912446	NA	B2	141	adk(13), fumC(52), gyrB(10), icd(14), mdh(17), purA(25), recA(17)	NA	marR_S3N, glpT_E448K, emrD, pmrB_E123D, blaEC	MULTIDRUG, FOSFOMYCIN, EFFLUX, COLISTIN, BETA-LACTAM	1	0	CCAACCCTACGTTACGGGCACTGGGCTGGAAGGTCACGACGCGGCCGGTCTTCTCCTGGTTGAATCGATAGTGCCTAAGCAGCGAGTAACCTTATGTAAGGCGGTCTGGGGGGATAAGGCCCAACGAGGCCGTGCTGCTCTATACCGCAA	GGCTCCTAGGG	4.2	b4e23977-fcd5-40d5-87b1-530e797e44d8	L68015	24/06/2017
OXEC-422	OXEC-422_2	422	contig_2	137792	circular	plasmid	FALSE	1.79	OY754399.1	994/1000	0.999713	conjugative	NA	NA	NA	IncFII_1, IncFIB(AP001918)_1	dfrA5, blaTEM-1	TRIMETHOPRIM, BETA-LACTAM	1	1	NA	NA	4.2	b4e23977-fcd5-40d5-87b1-530e797e44d8	L68015	24/06/2017
OXEC-422	OXEC-422_4	422	contig_3	9028	linear	plasmid	FALSE	2.59	NZ_CP101203.1	524/1000	0.969694	non-mobilizable	NA	NA	NA	NA	NA	NA	1	0	NA	NA	4.2	b4e23977-fcd5-40d5-87b1-530e797e44d8	L68015	24/06/2017
OXEC-422	OXEC-422_3	422	contig_4	29548	linear	plasmid	FALSE	2.61	NZ_CP055603.1	531/1000	0.970307	non-mobilizable	NA	NA	NA	NA	NA	NA	1	0	NA	NA	4.2	b4e23977-fcd5-40d5-87b1-530e797e44d8	L68015	24/06/2017
OXEC-421	OXEC-421_1	421	contig_1	4943165	circular	chromosome	TRUE	1	CP099174.1	207/1000	0.927742	NA	A	10	adk(10), fumC(11), gyrB(4), icd(8), mdh(8), purA(8), recA(2)	NA	acrF, mdtM, blaEC	EFFLUX, BETA-LACTAM	1	0	TCGATCCTACGTGAGGGGCACTGTGCTGGAAGGTCACGATGCGGCTGGTCTTCTCCTGGTTGCATCGACAGCGCTTGTGCAGCGAGTAACCCTATGCGAAGCGGCCTGG-----------------------------------------	GGCTCCTAGGG	4.2	23ada49d-5eb3-40b0-a860-f9becaa9b01a	L68509	26/06/2017
OXEC-421	OXEC-421_3	421	contig_7	131697	circular	plasmid	TRUE	2.28	NZ_CP091535.1	958/1000	0.997959	conjugative	NA	NA	NA	IncFIC(FII)_1, IncFIB(AP001918)_1	NA	NA	1	0	NA	NA	4.2	23ada49d-5eb3-40b0-a860-f9becaa9b01a	L68509	26/06/2017
OXEC-421	OXEC-421_2	421	contig_8	223406	circular	plasmid	TRUE	2.03	NZ_CP045449.1	938/1000	0.996957	conjugative	NA	NA	NA	IncHI2_1, RepA_1_pKPC-CAV1321, IncHI2A_1	aph(6)-Id, aph(3'')-Ib, aph(3')-Ia, blaTEM-1, tet(B)	AMINOGLYCOSIDE, BETA-LACTAM, TETRACYCLINE	1	1	NA	NA	4.2	23ada49d-5eb3-40b0-a860-f9becaa9b01a	L68509	26/06/2017
OXEC-456	OXEC-456_1	456	1	5105441	circular	chromosome	TRUE	1	CP099174.1	173/1000	0.919849	NA	F	648	adk(92), fumC(4), gyrB(87), icd(96), mdh(70), purA(58), recA(2)	NA	acrF, parC_E84G, parC_S80I, glpT_E448K, gyrA_D87N, gyrA_S83L, blaEC, cyaA_S352T	EFFLUX, QUINOLONE, FOSFOMYCIN, BETA-LACTAM, FOSMIDOMYCIN	1	0	TCAACCCTACGTGACGGGCACTGGGCTGGAAGGTCACGACGCGGCTGGTCTTCTCCTGGTTGAATCGATAGTGCCTAAGCAGCGAGTAACATTATGCAAAGCGGTCTGGGGGCATAAGGCCCAACGAGGCCGTGCTGCTCTACGCCGCGA	AGCTCCTAGGG	16.2	1083aa05-2f07-4c22-9184-9c8cdac5e321	L68626	17/12/2016
OXEC-456	OXEC-456_4	456	4	5884	circular	plasmid	TRUE	8.51	CP057080.1	388/1000	0.955918	mobilizable	NA	NA	NA	ColRNAI_1	NA	NA	1	0	NA	NA	16.2	1083aa05-2f07-4c22-9184-9c8cdac5e321	L68626	17/12/2016
OXEC-456	OXEC-456_5	456	5	5163	circular	plasmid	TRUE	8.68	CP048874.1	981/1000	0.999087	mobilizable	NA	NA	NA	Col156_1	NA	NA	1	0	NA	NA	16.2	1083aa05-2f07-4c22-9184-9c8cdac5e321	L68626	17/12/2016
OXEC-456	OXEC-456_2	456	2	85501	circular	plasmid	TRUE	1.98	NZ_AP018799.1	703/1000	0.983359	conjugative	NA	NA	NA	IncFIC(FII)_1	dfrA12, aadA2, sul1, mph(A), aac(3)-IId, blaTEM-1	TRIMETHOPRIM, AMINOGLYCOSIDE, SULFONAMIDE, MACROLIDE, BETA-LACTAM	1	1	NA	NA	16.2	1083aa05-2f07-4c22-9184-9c8cdac5e321	L68626	17/12/2016
OXEC-456	OXEC-456_3	456	3	34185	circular	plasmid	TRUE	4.19	NZ_CP124389.1	925/1000	0.996294	conjugative	NA	NA	NA	IncX1_1	NA	NA	1	0	NA	NA	16.2	1083aa05-2f07-4c22-9184-9c8cdac5e321	L68626	17/12/2016
OXEC-537	OXEC-537_1	537	1	4942392	circular	chromosome	TRUE	1	CP099174.1	210/1000	0.928378	NA	A	10	adk(10), fumC(11), gyrB(4), icd(8), mdh(8), purA(8), recA(2)	NA	blaEC, mdtM, gyrA_D87N, gyrA_S83L, parC_S80I, acrF	BETA-LACTAM, EFFLUX, QUINOLONE	2	0	TCGATCCTACGTGAGGGGCACTGTGCTGGAAGGTCACGATGCGGCTGGTCTTCTCCTGGTTGCATCGACAGCGCTTGTGCAGCGAGTAACCCTATGCGAAGCGGCCTGGGGGGAGAAGGCGCAACGAAGCCGTGCTGCACTACGACGTGA	GGCTCCTAGGG	>32.2	02cb1371-8085-46c0-af8d-075dacbdd5a9	L68657	27/05/2016
OXEC-537	OXEC-537_2	537	2	190671	circular	plasmid	TRUE	2.41	NZ_CP059908.1	979/1000	0.99899	conjugative	NA	NA	NA	IncFIB(AP001918)_1, IncFIC(FII)_1	NA	NA	2	0	NA	NA	>32.2	02cb1371-8085-46c0-af8d-075dacbdd5a9	L68657	27/05/2016
OXEC-537	OXEC-537_3	537	3	92790	circular	plasmid	TRUE	3.69	NZ_CP029058.1	591/1000	0.975266	conjugative	NA	NA	NA	IncFII(pCoo)_1_pCoo	blaTEMp_C32T, blaTEM-1, tet(A), dfrA12, aadA2, cmlA1, aadA1, sul3, mef(B)	BETA-LACTAM, TETRACYCLINE, TRIMETHOPRIM, AMINOGLYCOSIDE, PHENICOL, SULFONAMIDE, MACROLIDE	2	1	NA	NA	>32.2	02cb1371-8085-46c0-af8d-075dacbdd5a9	L68657	27/05/2016
OXEC-537	OXEC-537_4	537	4	8600	circular	plasmid	TRUE	17.62	NC_017654.1	647/1000	0.97948	mobilizable	NA	NA	NA	ColRNAI_1	blaTEMp_C32T, blaTEM-1	BETA-LACTAM	2	1	NA	NA	>32.2	02cb1371-8085-46c0-af8d-075dacbdd5a9	L68657	27/05/2016
OXEC-537	OXEC-537_5	537	5	2313	circular	plasmid	TRUE	31.15	AP026524.1	886/1000	0.994253	non-mobilizable	NA	NA	NA	Col(MG828)_1	NA	NA	2	0	NA	NA	>32.2	02cb1371-8085-46c0-af8d-075dacbdd5a9	L68657	27/05/2016
OXEC-537	OXEC-537_6	537	6	1546	circular	plasmid	TRUE	21.47	NZ_CP112985.1	971/1000	0.9986	mobilizable	NA	NA	NA	Col(MG828)_1	NA	NA	2	0	NA	NA	>32.2	02cb1371-8085-46c0-af8d-075dacbdd5a9	L68657	27/05/2016
OXEC-213	OXEC-213_1	213	1	5167867	circular	chromosome	FALSE	1	CP099174.1	164/1000	0.917512	NA	D	69	adk(21), fumC(35), gyrB(27), icd(6), mdh(5), purA(5), recA(4)	NA	mdtM, blaEC, cyaA_S352T, emrD, acrF, glpT_E448K	EFFLUX, BETA-LACTAM, FOSMIDOMYCIN, FOSFOMYCIN	1	0	TTGATCCTACGAGACGGGCACTGGGCTGGGAGGTCACGATGTCTCTAGTCTTCTCCTGGTTGCATCGCTGGTGCTTGTGCAGCGAGTAACCCTCTGCGAAGCGGCCTGGGGGGATAAGGCGCAATGAGGCCGTGTTGCTCTACACTGCGA	GGCTCCTAGGG	>32.2	5faef3b3-6854-443d-a8ec-682384e640eb	L68739	25/02/2015
OXEC-213	OXEC-213_2	213	2	122809	linear	plasmid	FALSE	1.99	NZ_CP030770.1	989/1000	0.999473	conjugative	NA	NA	NA	IncFII(29)_1_pUTI89, IncFIB(AP001918)_1, Col156_1	aadA5, dfrA17	AMINOGLYCOSIDE, TRIMETHOPRIM	1	0	NA	NA	>32.2	5faef3b3-6854-443d-a8ec-682384e640eb	L68739	25/02/2015
OXEC-213	OXEC-213_3	213	3	12312	circular	plasmid	FALSE	12.8	NZ_CP116195.1	996/1000	0.999809	non-mobilizable	NA	NA	NA	NA	sul2, aph(3'')-Ib, aph(6)-Id, mph(A), blaTEM-1	SULFONAMIDE, AMINOGLYCOSIDE, MACROLIDE, BETA-LACTAM	1	1	NA	NA	>32.2	5faef3b3-6854-443d-a8ec-682384e640eb	L68739	25/02/2015
OXEC-213	OXEC-213_4	213	4	4073	circular	plasmid	FALSE	7.48	NZ_CP107177.1	997/1000	0.999857	mobilizable	NA	NA	NA	NA	NA	NA	1	0	NA	NA	>32.2	5faef3b3-6854-443d-a8ec-682384e640eb	L68739	25/02/2015
OXEC-213	OXEC-213_5	213	5	1546	circular	plasmid	FALSE	9.75	NZ_CP112985.1	934/1000	0.996754	mobilizable	NA	NA	NA	Col(MG828)_1	NA	NA	1	0	NA	NA	>32.2	5faef3b3-6854-443d-a8ec-682384e640eb	L68739	25/02/2015
OXEC-213	OXEC-213_6	213	6	671	linear	plasmid	FALSE	38.26	OW969813.1	651/651	1	non-mobilizable	NA	NA	NA	NA	NA	NA	1	0	NA	NA	>32.2	5faef3b3-6854-443d-a8ec-682384e640eb	L68739	25/02/2015
OXEC-423	OXEC-423_1	423	1	5216131	circular	chromosome	TRUE	1	CP099174.1	159/1000	0.91616	NA	F	62	adk(28), fumC(33), gyrB(25), icd(29), mdh(7), purA(11), recA(24)	NA	emrD, uhpT_E350Q, acrF, glpT_E448K, ompF_Q88STOP, sul2, blaTEM-1, blaEC, cyaA_S352T	EFFLUX, FOSFOMYCIN, BETA-LACTAM, SULFONAMIDE, FOSMIDOMYCIN	1	1	TCAACCCTACGTGACGGGCACTGGGCTGGAAGGTCACGACGCGGCTGGTCTTCTCCTGGTTGAATCGATAGTGCCTAAGCAGCGAGTAACCTTATGCAAAGCGGTCTGGGGGGATAAGGCCCAACGAGGCCGTGCTGCTCTATACCGCAA	GGCTCCTAGGG	<=2.2	97c3c169-1adf-40f4-9e17-aec86420692f	L68809	26/06/2017
OXEC-423	OXEC-423_2	423	2	81882	circular	plasmid	TRUE	2.71	NZ_CP103535.1	943/1000	0.997209	conjugative	NA	NA	NA	IncB/O/K/Z_2	NA	NA	1	0	NA	NA	<=2.2	97c3c169-1adf-40f4-9e17-aec86420692f	L68809	26/06/2017
OXEC-423	OXEC-423_3	423	3	69397	circular	plasmid	TRUE	2.96	CP056803.1	986/1000	0.999329	mobilizable	NA	NA	NA	IncFIB(AP001918)_1, Col156_1, IncFII(29)_1_pUTI89	tet(A)	TETRACYCLINE	1	0	NA	NA	<=2.2	97c3c169-1adf-40f4-9e17-aec86420692f	L68809	26/06/2017
OXEC-423	OXEC-423_4	423	4	6655	circular	plasmid	TRUE	9.95	NZ_CP122726.1	961/1000	0.998107	mobilizable	NA	NA	NA	Col156_1	NA	NA	1	0	NA	NA	<=2.2	97c3c169-1adf-40f4-9e17-aec86420692f	L68809	26/06/2017
OXEC-423	OXEC-423_5	423	5	5954	circular	plasmid	TRUE	13.49	NC_017655.1	992/1000	0.999618	mobilizable	NA	NA	NA	ColRNAI_1	NA	NA	1	0	NA	NA	<=2.2	97c3c169-1adf-40f4-9e17-aec86420692f	L68809	26/06/2017
OXEC-423	OXEC-423_6	423	6	5210	circular	plasmid	TRUE	13.34	NZ_CP095503.1	994/1000	0.999713	mobilizable	NA	NA	NA	ColRNAI_1	NA	NA	1	0	NA	NA	<=2.2	97c3c169-1adf-40f4-9e17-aec86420692f	L68809	26/06/2017
OXEC-423	OXEC-423_7	423	7	5165	circular	plasmid	TRUE	10.06	CP056651.1	996/1000	0.999809	mobilizable	NA	NA	NA	Col156_1	NA	NA	1	0	NA	NA	<=2.2	97c3c169-1adf-40f4-9e17-aec86420692f	L68809	26/06/2017
OXEC-423	OXEC-423_8	423	8	2102	circular	plasmid	TRUE	13.58	NZ_CP054163.1	995/1000	0.999761	non-mobilizable	NA	NA	NA	Col(BS512)_1	NA	NA	1	0	NA	NA	<=2.2	97c3c169-1adf-40f4-9e17-aec86420692f	L68809	26/06/2017
OXEC-423	OXEC-423_9	423	9	1822	circular	plasmid	TRUE	18.77	CP077286.1	914/1000	0.995727	non-mobilizable	NA	NA	NA	Col(MG828)_1	NA	NA	1	0	NA	NA	<=2.2	97c3c169-1adf-40f4-9e17-aec86420692f	L68809	26/06/2017
OXEC-151	OXEC-151_1	151	1	5238165	circular	chromosome	TRUE	1	CP099174.1	161/1000	0.916705	NA	D	69	adk(21), fumC(35), gyrB(27), icd(6), mdh(5), purA(5), recA(4)	NA	emrD, acrF, glpT_E448K, tet(B), blaEC, cyaA_S352T	EFFLUX, FOSFOMYCIN, TETRACYCLINE, BETA-LACTAM, FOSMIDOMYCIN	1	0	TTGATCCTACGAGACGGGCACTGGGCTGGGAGGTCACGATGTCTCTAGTCTTCTCCTGGTTGCATCGCTGGTGCTTGTGCAGCGAGTAACCCTCTGCGAAGCGGCCTGTGGGGATAAGGCGCAATGAGGCCGTGTTGCTCTACACTGCGA	GGCTCCTAGGG	4.2	8af21f43-db4c-4ff5-8813-35e6054c914b	L69097	11/06/2014
OXEC-151	OXEC-151_2	151	2	137508	circular	plasmid	TRUE	2.03	NZ_CP030770.1	987/1000	0.999377	conjugative	NA	NA	NA	IncFIB(AP001918)_1, Col156_1, IncFII(29)_1_pUTI89	dfrA17, aadA5, sul1, blaTEM-1, sul2, aph(3'')-Ib, aph(6)-Id	TRIMETHOPRIM, AMINOGLYCOSIDE, SULFONAMIDE, BETA-LACTAM	1	1	NA	NA	4.2	8af21f43-db4c-4ff5-8813-35e6054c914b	L69097	11/06/2014
OXEC-151	OXEC-151_3	151	3	5631	circular	plasmid	TRUE	18.76	CP088798.1	997/1000	0.999857	mobilizable	NA	NA	NA	ColRNAI_1	NA	NA	1	0	NA	NA	4.2	8af21f43-db4c-4ff5-8813-35e6054c914b	L69097	11/06/2014
OXEC-151	OXEC-151_4	151	4	5163	circular	plasmid	TRUE	12	NZ_CP043409.1	989/1000	0.999473	mobilizable	NA	NA	NA	Col156_1	NA	NA	1	0	NA	NA	4.2	8af21f43-db4c-4ff5-8813-35e6054c914b	L69097	11/06/2014
OXEC-151	OXEC-151_5	151	5	3257	circular	plasmid	TRUE	14.02	CP083386.1	979/1000	0.99899	mobilizable	NA	NA	NA	ColRNAI_1	NA	NA	1	0	NA	NA	4.2	8af21f43-db4c-4ff5-8813-35e6054c914b	L69097	11/06/2014
OXEC-151	OXEC-151_6	151	6	2689	circular	plasmid	TRUE	16.05	NZ_CP119454.1	651/1000	0.979767	mobilizable	NA	NA	NA	ColRNAI_1	NA	NA	1	0	NA	NA	4.2	8af21f43-db4c-4ff5-8813-35e6054c914b	L69097	11/06/2014
OXEC-151	OXEC-151_7	151	7	2101	circular	plasmid	TRUE	12.56	NZ_CP124434.1	982/1000	0.999135	non-mobilizable	NA	NA	NA	Col(BS512)_1	NA	NA	1	0	NA	NA	4.2	8af21f43-db4c-4ff5-8813-35e6054c914b	L69097	11/06/2014
OXEC-522	OXEC-522_1	522	1	4706947	circular	chromosome	TRUE	1	CP099174.1	220/1000	0.930437	NA	A	10	adk(10), fumC(11), gyrB(4), icd(8), mdh(8), purA(8), recA(2)	NA	acrF, mdtM, blaEC	EFFLUX, BETA-LACTAM	2	0	TCGATCCTACGTGAGGGGCACTGTGCTGGAAGGTCACGATGCGGCTGGTCTTCTCCTGGTTGCATCGACAGCGCTTGTGCAGCGAGTAACCCTATGCGAAGCGGCCTGGGGGGAGAAGGCGCAACGAAGCCGTGCTGCACTACGACGTGA	GGCTCCTAGGG	>32.2	9d6ff396-d4f4-40fb-9608-20a54863f753	L69190	28/05/2016
OXEC-522	OXEC-522_2	522	2	98219	circular	plasmid	TRUE	1.31	NZ_CP015997.1	997/1000	0.999857	non-mobilizable	NA	NA	NA	p0111_1	NA	NA	2	0	NA	NA	>32.2	9d6ff396-d4f4-40fb-9608-20a54863f753	L69190	28/05/2016
OXEC-522	OXEC-522_3	522	3	43942	circular	plasmid	TRUE	4.72	NZ_CP122873.1	997/1000	0.999857	conjugative	NA	NA	NA	IncX4_1	aadA1, lnu(G), blaTEM-1	AMINOGLYCOSIDE, LINCOSAMIDE, BETA-LACTAM	2	1	NA	NA	>32.2	9d6ff396-d4f4-40fb-9608-20a54863f753	L69190	28/05/2016
OXEC-522	OXEC-522_4	522	4	22163	circular	plasmid	TRUE	3.65	NZ_CP061104.1	651/1000	0.979767	mobilizable	NA	NA	NA	IncX1_4	blaTEM-1	BETA-LACTAM	2	1	NA	NA	>32.2	9d6ff396-d4f4-40fb-9608-20a54863f753	L69190	28/05/2016
OXEC-522	OXEC-522_5	522	5	1506	circular	plasmid	TRUE	10.03	NZ_CP080154.1	954/1000	0.99776	non-mobilizable	NA	NA	NA	Col(MG828)_1	NA	NA	2	0	NA	NA	>32.2	9d6ff396-d4f4-40fb-9608-20a54863f753	L69190	28/05/2016
OXEC-518	OXEC-518_1	518	1	4943275	circular	chromosome	TRUE	1	CP099174.1	210/1000	0.928378	NA	A	10	adk(10), fumC(11), gyrB(4), icd(8), mdh(8), purA(8), recA(2)	NA	blaEC, mdtM, gyrA_D87N, gyrA_S83L, parC_S80I, acrF	BETA-LACTAM, EFFLUX, QUINOLONE	2	0	TCGATCCTACGTGAGGGGCACTGTGCTGGAAGGTCACGATGCGGCTGGTCTTCTCCTGGTTGCATCGACAGCGCTTGTGCAGCGAGTAACCCTATGCGAAGCGGCCTGGGGGGAGAAGGCGCAACGAAGCCGTGCTGCACTACGACGTGA	GGCTCCTAGGG	>32.2	ba492b80-e8f6-440c-8159-020988ac9869	L69225	28/05/2016
OXEC-518	OXEC-518_2	518	2	190671	circular	plasmid	TRUE	2.43	NZ_CP059908.1	978/1000	0.998941	conjugative	NA	NA	NA	IncFIB(AP001918)_1, IncFIC(FII)_1	NA	NA	2	0	NA	NA	>32.2	ba492b80-e8f6-440c-8159-020988ac9869	L69225	28/05/2016
OXEC-518	OXEC-518_3	518	3	92790	circular	plasmid	TRUE	3.79	NZ_CP029058.1	591/1000	0.975266	conjugative	NA	NA	NA	IncFII(pCoo)_1_pCoo	blaTEMp_C32T, blaTEM-1, tet(A), dfrA12, aadA2, cmlA1, aadA1, sul3, mef(B)	BETA-LACTAM, TETRACYCLINE, TRIMETHOPRIM, AMINOGLYCOSIDE, PHENICOL, SULFONAMIDE, MACROLIDE	2	1	NA	NA	>32.2	ba492b80-e8f6-440c-8159-020988ac9869	L69225	28/05/2016
OXEC-518	OXEC-518_4	518	4	8600	circular	plasmid	TRUE	17.86	NC_017654.1	646/1000	0.979408	mobilizable	NA	NA	NA	ColRNAI_1	blaTEMp_C32T, blaTEM-1	BETA-LACTAM	2	1	NA	NA	>32.2	ba492b80-e8f6-440c-8159-020988ac9869	L69225	28/05/2016
OXEC-518	OXEC-518_5	518	5	2313	circular	plasmid	TRUE	39.73	AP026524.1	887/1000	0.994306	non-mobilizable	NA	NA	NA	Col(MG828)_1	NA	NA	2	0	NA	NA	>32.2	ba492b80-e8f6-440c-8159-020988ac9869	L69225	28/05/2016
OXEC-518	OXEC-518_6	518	6	1546	circular	plasmid	TRUE	23.9	NZ_CP112985.1	971/1000	0.9986	mobilizable	NA	NA	NA	Col(MG828)_1	NA	NA	2	0	NA	NA	>32.2	ba492b80-e8f6-440c-8159-020988ac9869	L69225	28/05/2016
OXEC-525	OXEC-525_2	525	contig_2	161307	circular	plasmid	TRUE	1.62	NZ_CP041338.1	996/1000	0.999809	conjugative	NA	NA	NA	IncFIB(AP001918)_1, IncFIC(FII)_1	dfrA17, aadA5, sul1, mph(A), blaTEMp_G162T, blaTEM-1	TRIMETHOPRIM, AMINOGLYCOSIDE, SULFONAMIDE, MACROLIDE, BETA-LACTAM	1	1	NA	NA	>32.2	3da66e11-7893-4148-afad-f72b3340397d	L69278	28/05/2016
OXEC-525	OXEC-525_1	525	contig_1	5134682	circular	chromosome	TRUE	1	CP054241.1	166/1000	0.918041	NA	B2	131	adk(53), fumC(40), gyrB(47), icd(13), mdh(36), purA(28), recA(29)	NA	glpT_E448K, parE_I529L, uhpT_E350Q, emrD, pmrB_E123D, blaEC, mdtM	FOSFOMYCIN, QUINOLONE, EFFLUX, COLISTIN, BETA-LACTAM	1	0	TCAACCCTACGTGGCGGACACTGGGCTGGAAGGTCACGACGCGGCTGGTCTTCTCCTGGTTGAATCGATAGTGCCTAAGCAGCGAGTAACCCTATGTAAAGCGGTCTGGGGGGATAAGGCCCAACGAGGCCGTGCTGCTCTATACCGCAA	AGCTCCTAGGG	>32.2	3da66e11-7893-4148-afad-f72b3340397d	L69278	28/05/2016
OXEC-525	OXEC-525_3	525	contig_3	15119	circular	plasmid	TRUE	2.69	NZ_CP041342.1	798/1000	0.989312	mobilizable	NA	NA	NA	ColRNAI_1, ColRNAI_1, ColRNAI_1	NA	NA	1	0	NA	NA	>32.2	3da66e11-7893-4148-afad-f72b3340397d	L69278	28/05/2016
OXEC-457	OXEC-457_1	457	contig_1	5112419	circular	chromosome	TRUE	1	CP099174.1	146/1000	0.912446	NA	B2	12	adk(13), fumC(13), gyrB(9), icd(13), mdh(16), purA(10), recA(9)	NA	blaEC, pmrB_E123D, aadA1, sul1, blaTEMp_C32T, blaTEM-1, aadA1, sat2, dfrA1, emrD, glpT_E448K	BETA-LACTAM, COLISTIN, AMINOGLYCOSIDE, SULFONAMIDE, STREPTOTHRICIN, TRIMETHOPRIM, EFFLUX, FOSFOMYCIN	1	1	CCAACCCTACGTGACGGGCACTGGGCTGGAAGGTCACGACGCGGCTGGTCTTCTCCTGGTTGAATCGATAGTGCCTAAGCAGCGAGTAACCCTATGCAAAGCGGTCTGGGGGGATAAGGCCCAACGAGGCCGTGCTGCTCCACGCCGCGA	GGCTCCTAGGG	>32.2	d8630117-551d-4368-a5b0-932eb30afe51	L69307	18/12/2016
OXEC-214	OXEC-214_1	214	1	5293989	circular	chromosome	TRUE	1	CP099174.1	157/1000	0.915608	NA	F	62	adk(28), fumC(33), gyrB(25), icd(29), mdh(7), purA(11), recA(24)	NA	emrD, uhpT_E350Q, acrF, glpT_E448K, blaTEM-1, blaEC, cyaA_S352T	EFFLUX, FOSFOMYCIN, BETA-LACTAM, FOSMIDOMYCIN	4	1	TCAACCCTACGTGACGGGCACTGGGCTGGAAGGTCACGACGCGGCTGGTCTTCTCCTGGTTGAATCGATAGTGCCTAAGCAGCGAGTAACCTTATGCAAAGCGGTCTGGGGGGATAAGGCCCAACGAGGCCGTGCTGCTCTATACCGCAA	GGCTCCTAGGG	>32.2	2094c45a-ad91-4ef9-b423-45c7507869bf	L69422	26/02/2015
OXEC-214	OXEC-214_10	214	10	1549	circular	plasmid	TRUE	11.03	NZ_CP124397.1	1000/1000	1	mobilizable	NA	NA	NA	Col(MG828)_1	NA	NA	4	0	NA	NA	>32.2	2094c45a-ad91-4ef9-b423-45c7507869bf	L69422	26/02/2015
OXEC-214	OXEC-214_2	214	2	71126	circular	plasmid	TRUE	4.87	NZ_CP135659.1	810/1000	0.990016	conjugative	NA	NA	NA	IncFIC(FII)_1	blaTEM-1	BETA-LACTAM	4	1	NA	NA	>32.2	2094c45a-ad91-4ef9-b423-45c7507869bf	L69422	26/02/2015
OXEC-214	OXEC-214_3	214	3	55209	circular	plasmid	TRUE	3.31	NC_017647.1	970/1000	0.998551	non-mobilizable	NA	NA	NA	IncFIB(AP001918)_1, IncFII(29)_1_pUTI89, Col156_1	NA	NA	4	0	NA	NA	>32.2	2094c45a-ad91-4ef9-b423-45c7507869bf	L69422	26/02/2015
OXEC-214	OXEC-214_4	214	4	11842	circular	plasmid	TRUE	20.55	NZ_CP120552.1	598/1000	0.975813	mobilizable	NA	NA	NA	ColRNAI_1	blaTEM-1	BETA-LACTAM	4	1	NA	NA	>32.2	2094c45a-ad91-4ef9-b423-45c7507869bf	L69422	26/02/2015
OXEC-214	OXEC-214_5	214	5	10120	circular	plasmid	TRUE	21.36	NZ_LR890406.1	518/1000	0.969163	mobilizable	NA	NA	NA	Col156_1	blaTEM-1	BETA-LACTAM	4	1	NA	NA	>32.2	2094c45a-ad91-4ef9-b423-45c7507869bf	L69422	26/02/2015
OXEC-214	OXEC-214_6	214	6	5631	circular	plasmid	TRUE	18.1	CP088798.1	990/1000	0.999522	mobilizable	NA	NA	NA	ColRNAI_1	NA	NA	4	0	NA	NA	>32.2	2094c45a-ad91-4ef9-b423-45c7507869bf	L69422	26/02/2015
OXEC-214	OXEC-214_7	214	7	4197	circular	plasmid	TRUE	10.67	NC_017649.1	995/1000	0.999761	mobilizable	NA	NA	NA	ColRNAI_1	NA	NA	4	0	NA	NA	>32.2	2094c45a-ad91-4ef9-b423-45c7507869bf	L69422	26/02/2015
OXEC-214	OXEC-214_8	214	8	3126	circular	plasmid	TRUE	8.68	NZ_CP080232.1	817/1000	0.990422	mobilizable	NA	NA	NA	Col440I_1	NA	NA	4	0	NA	NA	>32.2	2094c45a-ad91-4ef9-b423-45c7507869bf	L69422	26/02/2015
OXEC-214	OXEC-214_9	214	9	2519	circular	plasmid	TRUE	12.06	NZ_CP030213.1	929/1000	0.996499	mobilizable	NA	NA	NA	ColpVC_1	NA	NA	4	0	NA	NA	>32.2	2094c45a-ad91-4ef9-b423-45c7507869bf	L69422	26/02/2015
OXEC-543	OXEC-543_1	543	1	5055139	circular	chromosome	TRUE	1	CP099174.1	144/1000	0.911847	NA	B2	127	adk(13), fumC(14), gyrB(19), icd(36), mdh(23), purA(11), recA(10)	NA	blaEC, marR_S3N, glpT_E448K, acrF, emrD	BETA-LACTAM, MULTIDRUG, FOSFOMYCIN, EFFLUX	1	0	CCAACCCTACGTGACGGGCACTGGGCTGGAAGGTCACGACGCGGCTGGTCTTCTCCTGGTTGAATCGATAGTGCCTAAGCAGCGAGTAACCCTATGCAAAGCGGTCTGGGGGGATAAGGCCCAACGAGGCCGTGCTGCTCCACGCCGCGA	GGCTCCTAGGG	8.2	25769f92-0939-4820-99a2-45bad11db27d	L69527	29/05/2016
OXEC-543	OXEC-543_2	543	2	110786	circular	plasmid	TRUE	2.01	CP056877.1	999/1000	0.999952	conjugative	NA	NA	NA	IncFIB(pB171)_1_pB171, IncFII(pRSB107)_1_pRSB107, IncFIA_1	dfrA1, aadA1, sul1, blaTEM-1	TRIMETHOPRIM, AMINOGLYCOSIDE, SULFONAMIDE, BETA-LACTAM	1	1	NA	NA	8.2	25769f92-0939-4820-99a2-45bad11db27d	L69527	29/05/2016
OXEC-149	OXEC-149_1	149	1	4947835	circular	chromosome	TRUE	1	CP099174.1	168/1000	0.918565	NA	D	69	adk(21), fumC(35), gyrB(27), icd(6), mdh(5), purA(5), recA(4)	NA	blaEC, cyaA_S352T, emrD, acrF, glpT_E448K	BETA-LACTAM, FOSMIDOMYCIN, EFFLUX, FOSFOMYCIN	1	0	TTGATCCTACGAGACGGGCACTGGGCTGGGAGGTCACGATGTCTCTAGTCTTCTCCTGGTTGCATCGCTGGTGCTTGTGCAGCGAGTAACCCTCTGCGAAGCGGCCTGGGGGGATAAGGCGCAATGAGGCCGTGTTGCTCTACACTGCGA	GGCTCCTAGGG	8.2	aeb9d5e7-a1a8-47eb-aead-822723e612d0	L69635	13/06/2014
OXEC-149	OXEC-149_2	149	2	206524	circular	plasmid	TRUE	2.13	NZ_CP097727.1	981/1000	0.999087	conjugative	NA	NA	NA	IncFIB(AP001918)_1, IncFIC(FII)_1	tet(A)	TETRACYCLINE	1	0	NA	NA	8.2	aeb9d5e7-a1a8-47eb-aead-822723e612d0	L69635	13/06/2014
OXEC-149	OXEC-149_3	149	3	93785	circular	plasmid	TRUE	1.48	NZ_CP103469.1	693/1000	0.982688	non-mobilizable	NA	NA	NA	IncY_1	NA	NA	1	0	NA	NA	8.2	aeb9d5e7-a1a8-47eb-aead-822723e612d0	L69635	13/06/2014
OXEC-149	OXEC-149_4	149	4	48515	circular	plasmid	TRUE	3.87	CP073109.1	944/1000	0.99726	conjugative	NA	NA	NA	IncX1_1	NA	NA	1	0	NA	NA	8.2	aeb9d5e7-a1a8-47eb-aead-822723e612d0	L69635	13/06/2014
OXEC-149	OXEC-149_5	149	5	36207	circular	plasmid	TRUE	4.37	CP052790.1	909/1000	0.995467	conjugative	NA	NA	NA	IncX4_1	blaTEM-1	BETA-LACTAM	1	1	NA	NA	8.2	aeb9d5e7-a1a8-47eb-aead-822723e612d0	L69635	13/06/2014
OXEC-148	OXEC-148_1	148	1	5182679	circular	chromosome	TRUE	1	CP099174.1	164/1000	0.917512	NA	D	69	adk(21), fumC(35), gyrB(27), icd(6), mdh(5), purA(5), recA(4)	NA	blaEC, mdtM, glpT_E448K, acrF, emrD, cyaA_S352T	BETA-LACTAM, EFFLUX, FOSFOMYCIN, FOSMIDOMYCIN	1	0	TTGATCCTACGAGACGGGCACTGGGCTGGGAGGTCACGATGTCTCTAGTCTTCTCCTGGTTGCATCGCTGGTGCTTGTGCAGCGAGTAACCCTCTGCGAAGCGGCCTGGGGGGATAAGGCGCAATGAGGCCGTGTTGCTCTACACTGCGA	GGCTCCTAGGG	8.2	60e75cf9-7121-4b07-80a6-bba27f8722dd	L70566	15/06/2014
OXEC-148	OXEC-148_2	148	2	142702	circular	plasmid	TRUE	1.85	NZ_CP030770.1	993/1000	0.999666	conjugative	NA	NA	NA	IncFIB(AP001918)_1, Col156_1, IncFII(29)_1_pUTI89	sul1, aadA5, dfrA17, mph(A), blaTEM-1, sul2, aph(3'')-Ib, aph(6)-Id	SULFONAMIDE, AMINOGLYCOSIDE, TRIMETHOPRIM, MACROLIDE, BETA-LACTAM	1	1	NA	NA	8.2	60e75cf9-7121-4b07-80a6-bba27f8722dd	L70566	15/06/2014
OXEC-313	OXEC-313_1	313	contig_1	5094653	circular	chromosome	TRUE	1	CP099174.1	145/1000	0.912148	NA	B2	12	adk(13), fumC(13), gyrB(9), icd(13), mdh(16), purA(10), recA(9)	NA	pmrB_E123D, blaEC, glpT_E448K, acrF, blaTEM-1, sul2, aph(3'')-Ib, aph(6)-Id, aph(3')-Ia, tet(A), emrD	COLISTIN, BETA-LACTAM, FOSFOMYCIN, EFFLUX, SULFONAMIDE, AMINOGLYCOSIDE, TETRACYCLINE	1	1	CCAACCCTACGTGACGGGCACTGGGCTGGAAGGTCACGACGCGGCTGGTCTTCTCCTGGTTGAATCGATAGTGCCTAAGCAGCGAGTAACCCTATGCAAAGCGGTCTGGGGGGATAAGGCCCAACGAGGCCGTGCTGCTCCACGCCGCGA	GGCTCCTAGGG	16.2	269b2d27-fe11-4411-99ae-ccf3e704c3f2	L7142	15/09/2017
OXEC-313	OXEC-313_2	313	contig_4	114187	circular	plasmid	TRUE	1.75	NZ_LR130563.1	991/1000	0.99957	conjugative	NA	NA	NA	IncFIB(AP001918)_1, Col156_1, IncFII(29)_1_pUTI89	NA	NA	1	0	NA	NA	16.2	269b2d27-fe11-4411-99ae-ccf3e704c3f2	L7142	15/09/2017
OXEC-216	OXEC-216_1	216	contig_1	5094252	circular	chromosome	FALSE	1	CP099174.1	168/1000	0.918565	NA	D	69	adk(21), fumC(35), gyrB(27), icd(6), mdh(5), purA(5), recA(4)	NA	cyaA_S352T, emrD, acrF, glpT_E448K, mdtM, blaEC	FOSMIDOMYCIN, EFFLUX, FOSFOMYCIN, BETA-LACTAM	3	0	TTGATCCTACGAGACGGGCACTGGGCTGGGAGGTCACGATGTCTCTAGTCTTCTCCTGGTTGCATCGCTGGTGCTTGTGCAGCGAGTAACCCTCTGCGAAGCGGCCTGGGGGGATAAGGCGCAATGAGGCCGTGTTGCTCTACACTGCGA	GGCTCCTAGGG	>32.2	a0f077e1-0a70-45ce-b2c4-d99a0f948ab8	L71492	04/03/2015
OXEC-216	OXEC-216_2	216	contig_4	173393	linear	plasmid	FALSE	1.93	CP063726.1	994/1000	0.999713	conjugative	NA	NA	NA	IncFIB(AP001918)_1, IncFII_1	dfrA5, tet(A), aph(3')-Ia, aph(6)-Id, aph(3'')-Ib, sul2, blaTEM-1, aph(6)-Id, aph(3'')-Ib, sul2, blaTEM-1, aph(6)-Id, aph(3'')-Ib, sul2, blaTEM-1	TRIMETHOPRIM, TETRACYCLINE, AMINOGLYCOSIDE, SULFONAMIDE, BETA-LACTAM	3	3	NA	NA	>32.2	a0f077e1-0a70-45ce-b2c4-d99a0f948ab8	L71492	04/03/2015
OXEC-532	OXEC-532_1	532	contig_1	5065184	circular	chromosome	TRUE	1	CP054241.1	167/1000	0.918304	NA	B2	131	adk(53), fumC(40), gyrB(47), icd(13), mdh(36), purA(28), recA(29)	NA	mdtM, blaEC, pmrB_E123D, emrD, uhpT_E350Q, acrF, parE_I529L, parC_E84V, parC_S80I, glpT_E448K, gyrA_D87N, gyrA_S83L	EFFLUX, BETA-LACTAM, COLISTIN, FOSFOMYCIN, QUINOLONE	1	0	TCAACCCTACGTGGCGGACACTGGGCTGGAAGGTCACGACGCGGCTGGTCTTCTCCTGGTTGAATCGATAGTGCCTAAGCAGCGAGTAACCCTATGTAAAGCGGTCTGGGGGGATAAGGCCCAACGAGGCCGTGCTGCTCTATACCGCAA	AGCTCCTAGGG	>32.2	4e311c12-368f-4f0d-a1ba-8eb4423db6dd	L71776	03/06/2016
OXEC-532	OXEC-532_2	532	contig_2	133693	circular	plasmid	TRUE	1.91	NZ_LS992169.1	998/1000	0.999905	conjugative	NA	NA	NA	IncFII(pRSB107)_1_pRSB107, Col156_1, IncFIB(AP001918)_1, IncFIA_1	blaTEMp_C32T, blaTEM-1	BETA-LACTAM	1	1	NA	NA	>32.2	4e311c12-368f-4f0d-a1ba-8eb4423db6dd	L71776	03/06/2016
OXEC-532	OXEC-532_3	532	contig_3	14615	circular	plasmid	TRUE	3.79	NZ_CP030334.1	984/1000	0.999232	mobilizable	NA	NA	NA	Col156_1, Col156_1, Col156_1	NA	NA	1	0	NA	NA	>32.2	4e311c12-368f-4f0d-a1ba-8eb4423db6dd	L71776	03/06/2016
OXEC-145	OXEC-145_1	145	contig_1	5160685	circular	chromosome	TRUE	1	CP099174.1	161/1000	0.916705	NA	D	69	adk(21), fumC(35), gyrB(27), icd(6), mdh(5), purA(5), recA(4)	NA	mdtM, blaEC, cyaA_S352T, emrD, acrF, glpT_E448K	EFFLUX, BETA-LACTAM, FOSMIDOMYCIN, FOSFOMYCIN	1	0	TTGATCCTACGAGACGGGCACTGGGCTGGGAGGTCACGATGTCTCTAGTCTTCTCCTGGTTGCATCGCTGGTGCTTGTGCAGCGAGTAACCCTCTGCGAAGCGGCCTGGGGGGATAAGGCGCAATGAGGCCGTGTTGCTCTACACTGCGA	GGCTCCTAGGG	8.2	d2a88368-592b-40c1-ad95-7b901358d55a	L71884	19/06/2014
OXEC-145	OXEC-145_2	145	contig_4	133467	circular	plasmid	TRUE	1.88	NZ_CP030770.1	973/1000	0.998697	conjugative	NA	NA	NA	IncFIB(AP001918)_1, IncFII(29)_1_pUTI89, Col156_1	dfrA17, aadA5, sul1, mph(A), blaTEM-1, tet(B)	TRIMETHOPRIM, AMINOGLYCOSIDE, SULFONAMIDE, MACROLIDE, BETA-LACTAM, TETRACYCLINE	1	1	NA	NA	8.2	d2a88368-592b-40c1-ad95-7b901358d55a	L71884	19/06/2014
OXEC-145	OXEC-145_3	145	contig_5	4058	circular	plasmid	TRUE	7.73	NZ_CP018941.1	895/1000	0.994731	mobilizable	NA	NA	NA	Col8282_1	NA	NA	1	0	NA	NA	8.2	d2a88368-592b-40c1-ad95-7b901358d55a	L71884	19/06/2014
OXEC-459	OXEC-459_1	459	contig_1	5026642	circular	chromosome	TRUE	1	CP099174.1	147/1000	0.912743	NA	B2	95	adk(37), fumC(38), gyrB(19), icd(37), mdh(17), purA(11), recA(26)	NA	marR_S3N, glpT_E448K, emrD, pmrB_E123D, blaEC, mdtM	MULTIDRUG, FOSFOMYCIN, EFFLUX, COLISTIN, BETA-LACTAM	1	0	TCAACACTACGTGACGGACACTGGGCTGGAAGGTCACGACGCGGCTGGTCTTCTCCTGGTTGAATCGATAGTGCCTAAGCAGCGAGTAACCTTATGTAAGGCGGTCTGGGGGGATAAGGCCCAACGAGGCCGTGCTGCTCTATACCGCAA	AGCTTCTAGGG	8.2	2da76a28-cf9e-4d9d-98fe-b16c2e9314f2	L71927	22/12/2016
OXEC-459	OXEC-459_2	459	contig_2	148904	circular	plasmid	TRUE	1.57	NZ_CP095535.1	994/1000	0.999713	conjugative	NA	NA	NA	IncFIB(AP001918)_1, IncFII_1	dfrA5, blaTEM-1, sul2, aph(3'')-Ib, aph(6)-Id, aph(3')-Ia	TRIMETHOPRIM, BETA-LACTAM, SULFONAMIDE, AMINOGLYCOSIDE	1	1	NA	NA	8.2	2da76a28-cf9e-4d9d-98fe-b16c2e9314f2	L71927	22/12/2016
OXEC-363	OXEC-363_1	363	1	5147762	circular	chromosome	FALSE	1	CP099174.1	166/1000	0.918041	NA	D	69	adk(21), fumC(35), gyrB(27), icd(6), mdh(5), purA(5), recA(4)	NA	emrD, acrF, glpT_E448K, mdtM, blaEC, cyaA_S352T	EFFLUX, FOSFOMYCIN, BETA-LACTAM, FOSMIDOMYCIN	2	0	TTGATCCTACGAGACGGGCACTGGGCTGGGAGGTCACGATGTCTCTAGTCTTCTCCTGGTTGCATCGCTGGTGCTTGTGCAGCGAGTAACCCTCTGCGAAGCGGCCTGGGGGGATAAGGCGCAATGAGGCCGTGTTGCTCTACACTGCGA	GGCTCCTAGGG	>32.2	f6ca950e-bdb3-4664-b81e-a657730cd7f5	L72080	28/01/2018
OXEC-363	OXEC-363_10	363	10	215	linear	plasmid	FALSE	1.82	NZ_CP132624.1	195/195	1	non-mobilizable	NA	NA	NA	NA	NA	NA	2	0	NA	NA	>32.2	f6ca950e-bdb3-4664-b81e-a657730cd7f5	L72080	28/01/2018
OXEC-363	OXEC-363_11	363	11	161	linear	plasmid	FALSE	1.97	NZ_CP132703.1	120/141	0.99235	non-mobilizable	NA	NA	NA	NA	NA	NA	2	0	NA	NA	>32.2	f6ca950e-bdb3-4664-b81e-a657730cd7f5	L72080	28/01/2018
OXEC-363	OXEC-363_12	363	12	157	linear	plasmid	FALSE	16.68	NZ_CP116153.1	137/137	1	non-mobilizable	NA	NA	NA	NA	NA	NA	2	0	NA	NA	>32.2	f6ca950e-bdb3-4664-b81e-a657730cd7f5	L72080	28/01/2018
OXEC-363	OXEC-363_13	363	13	156	linear	plasmid	FALSE	18.75	NZ_CP123964.1	136/136	1	non-mobilizable	NA	NA	NA	NA	NA	NA	2	0	NA	NA	>32.2	f6ca950e-bdb3-4664-b81e-a657730cd7f5	L72080	28/01/2018
OXEC-363	OXEC-363_14	363	14	153	linear	plasmid	FALSE	27.79	OX030699.1	133/133	1	non-mobilizable	NA	NA	NA	NA	NA	NA	2	0	NA	NA	>32.2	f6ca950e-bdb3-4664-b81e-a657730cd7f5	L72080	28/01/2018
OXEC-363	OXEC-363_15	363	15	149	linear	plasmid	FALSE	28.82	OX030699.1	129/129	1	non-mobilizable	NA	NA	NA	NA	NA	NA	2	0	NA	NA	>32.2	f6ca950e-bdb3-4664-b81e-a657730cd7f5	L72080	28/01/2018
OXEC-363	OXEC-363_16	363	16	138	linear	plasmid	FALSE	2.69	NZ_CP059340.1	118/118	1	non-mobilizable	NA	NA	NA	NA	NA	NA	2	0	NA	NA	>32.2	f6ca950e-bdb3-4664-b81e-a657730cd7f5	L72080	28/01/2018
OXEC-363	OXEC-363_17	363	17	105	linear	plasmid	FALSE	17.02	NZ_CP123964.1	85/85	1	non-mobilizable	NA	NA	NA	NA	NA	NA	2	0	NA	NA	>32.2	f6ca950e-bdb3-4664-b81e-a657730cd7f5	L72080	28/01/2018
OXEC-363	OXEC-363_2	363	2	104059	linear	plasmid	FALSE	2.44	NZ_LS992169.1	999/1000	0.999952	conjugative	NA	NA	NA	IncFII(pRSB107)_1_pRSB107, IncFIA_1, IncFIB(AP001918)_1, Col156_1	NA	NA	2	0	NA	NA	>32.2	f6ca950e-bdb3-4664-b81e-a657730cd7f5	L72080	28/01/2018
OXEC-363	OXEC-363_3	363	3	90627	circular	plasmid	FALSE	3.09	CP088750.1	890/1000	0.994466	conjugative	NA	NA	NA	IncB/O/K/Z_1	NA	NA	2	0	NA	NA	>32.2	f6ca950e-bdb3-4664-b81e-a657730cd7f5	L72080	28/01/2018
OXEC-363	OXEC-363_4	363	4	33076	circular	plasmid	FALSE	4.68	NZ_CP029728.1	892/1000	0.994572	conjugative	NA	NA	NA	IncX4_1	NA	NA	2	0	NA	NA	>32.2	f6ca950e-bdb3-4664-b81e-a657730cd7f5	L72080	28/01/2018
OXEC-363	OXEC-363_5	363	5	20188	circular	plasmid	FALSE	7.39	NZ_LS992169.1	1000/1000	1	non-mobilizable	NA	NA	NA	NA	dfrA17, aadA5, sul1, mph(A), sul2, aph(3'')-Ib, aph(6)-Id, tet(A), blaTEM-1	TRIMETHOPRIM, AMINOGLYCOSIDE, SULFONAMIDE, MACROLIDE, TETRACYCLINE, BETA-LACTAM	2	1	NA	NA	>32.2	f6ca950e-bdb3-4664-b81e-a657730cd7f5	L72080	28/01/2018
OXEC-363	OXEC-363_6	363	6	4072	circular	plasmid	FALSE	7.92	CP114350.1	1000/1000	1	mobilizable	NA	NA	NA	Col8282_1	NA	NA	2	0	NA	NA	>32.2	f6ca950e-bdb3-4664-b81e-a657730cd7f5	L72080	28/01/2018
OXEC-363	OXEC-363_9	363	9	282	linear	plasmid	FALSE	16.52	NZ_CP135647.1	262/262	1	non-mobilizable	NA	NA	NA	NA	NA	NA	2	0	NA	NA	>32.2	f6ca950e-bdb3-4664-b81e-a657730cd7f5	L72080	28/01/2018
OXEC-363	OXEC-363_7	363	7	1105	linear	plasmid	FALSE	8.94	NZ_CP083791.1	1000/1000	1	non-mobilizable	NA	NA	NA	NA	blaTEM-1	BETA-LACTAM	2	1	NA	NA	>32.2	f6ca950e-bdb3-4664-b81e-a657730cd7f5	L72080	28/01/2018
OXEC-363	OXEC-363_8	363	8	458	linear	plasmid	FALSE	25.74	OW969813.1	438/438	1	non-mobilizable	NA	NA	NA	NA	NA	NA	2	0	NA	NA	>32.2	f6ca950e-bdb3-4664-b81e-a657730cd7f5	L72080	28/01/2018
OXEC-460	OXEC-460_2	460	2	115165	circular	plasmid	TRUE	1.88	NZ_CP051689.1	691/1000	0.982553	conjugative	NA	NA	NA	IncFIB(AP001918)_1, IncFIC(FII)_1	NA	NA	2	0	NA	NA	>32.2	4335d3e5-b312-4f33-9ddb-c9021a80da3a	L72228	23/12/2016
OXEC-460	OXEC-460_3	460	3	10909	circular	plasmid	TRUE	10.46	NC_017654.1	647/1000	0.97948	mobilizable	NA	NA	NA	ColRNAI_1	blaTEM-1	BETA-LACTAM	2	1	NA	NA	>32.2	4335d3e5-b312-4f33-9ddb-c9021a80da3a	L72228	23/12/2016
OXEC-460	OXEC-460_4	460	4	10069	circular	plasmid	TRUE	11.02	NZ_CP110407.1	516/1000	0.968984	mobilizable	NA	NA	NA	Col156_1	blaTEM-1	BETA-LACTAM	2	1	NA	NA	>32.2	4335d3e5-b312-4f33-9ddb-c9021a80da3a	L72228	23/12/2016
OXEC-460	OXEC-460_5	460	5	2113	circular	plasmid	TRUE	3.19	NZ_CP054163.1	1000/1000	1	non-mobilizable	NA	NA	NA	Col(BS512)_1	NA	NA	2	0	NA	NA	>32.2	4335d3e5-b312-4f33-9ddb-c9021a80da3a	L72228	23/12/2016
OXEC-460	OXEC-460_1	460	1	5183506	circular	chromosome	TRUE	1	CP099174.1	142/1000	0.91124	NA	B2	421	adk(37), fumC(38), gyrB(19), icd(37), mdh(17), purA(8), recA(26)	NA	emrD, acrF, glpT_E448K, marR_S3N, mdtM, blaEC, pmrB_E123D	EFFLUX, FOSFOMYCIN, MULTIDRUG, BETA-LACTAM, COLISTIN	2	0	TCAACACTACGTGACGGACACTGGGCTGGAAGGTCACGACGCGGCTGGTCTTCTCCTGGTTGAATCGATAGTGCCTAAGCAGCGAGTAACCTTATGTAAGGCGGTCTGGGGGGATAAGGCCCAACGAGGCCGTGCTGCTCTATACCGCAA	AGCTTCTAGGG	>32.2	4335d3e5-b312-4f33-9ddb-c9021a80da3a	L72228	23/12/2016
OXEC-144	OXEC-144_1	144	contig_1	5395635	circular	chromosome	TRUE	1	CP099174.1	157/1000	0.915608	NA	D	-	adk(715), fumC(37), gyrB(29), icd(~25), mdh(4), purA(5), recA(73)	NA	blaEC, mdtM, glpT_E448K, acrF, emrD, cyaA_S352T	BETA-LACTAM, EFFLUX, FOSFOMYCIN, FOSMIDOMYCIN	1	0	TTGATCCTACGTGACGGGCACTGGACTGTGGGGTCATGGCGCCTCTGGTCTTCTCCTGGTTGCATCCCTGGTGCTTGAGCAGCGAGTAACCCTCTGCGAAGCGACGCT------------------------------------------	GGCTCTGTGAG	16.2	d8950102-a52d-4ba0-bcab-2a531713b94f	L72445	20/06/2014
OXEC-144	OXEC-144_3	144	contig_2	88913	circular	plasmid	TRUE	2.93	CP097366.1	898/1000	0.99489	conjugative	NA	NA	NA	IncB/O/K/Z_2	blaTEM-1	BETA-LACTAM	1	1	NA	NA	16.2	d8950102-a52d-4ba0-bcab-2a531713b94f	L72445	20/06/2014
OXEC-144	OXEC-144_2	144	contig_3	113843	circular	plasmid	TRUE	2.18	NZ_LR130563.1	976/1000	0.998844	conjugative	NA	NA	NA	IncFII(29)_1_pUTI89, IncFIB(AP001918)_1, Col156_1	NA	NA	1	0	NA	NA	16.2	d8950102-a52d-4ba0-bcab-2a531713b94f	L72445	20/06/2014
OXEC-144	OXEC-144_4	144	contig_5	10904	circular	plasmid	TRUE	6.28	NZ_CP041340.1	970/1000	0.998551	mobilizable	NA	NA	NA	ColRNAI_1, ColRNAI_1	NA	NA	1	0	NA	NA	16.2	d8950102-a52d-4ba0-bcab-2a531713b94f	L72445	20/06/2014
OXEC-143	OXEC-143_1	143	contig_1	4817815	circular	chromosome	TRUE	1	CP099174.1	236/1000	0.933552	NA	B1	58	adk(6), fumC(4), gyrB(4), icd(16), mdh(24), purA(8), recA(14)	NA	acrF, pmrB_Y358N, blaEC, mdtM, glpT_E448K	EFFLUX, COLISTIN, BETA-LACTAM, FOSFOMYCIN	1	0	TCGATCCTACGTGACGGGCACTGGGCTGGAAGGTCACGATGCGGCTGGGCTTCTCCTGGTTGCAACGACAGCGCTCTAGCAATAGGAGTCCCGACCCAGAGCGGCCTGGGGGGAGAGGACGCAACGAAACCGTGCTGATCTACGCCGCGA	GATTCCTAGGG	8.2	9c63d5ae-964a-4dee-9cad-12101aa8914a	L72649	21/06/2014
OXEC-143	OXEC-143_2	143	contig_2	155122	circular	plasmid	TRUE	1.7	OY754399.1	994/1000	0.999713	conjugative	NA	NA	NA	IncFII_1, IncFIB(AP001918)_1	tet(A), dfrA5, blaTEM-1, sul2, aph(3'')-Ib, aph(6)-Id	TETRACYCLINE, TRIMETHOPRIM, BETA-LACTAM, SULFONAMIDE, AMINOGLYCOSIDE	1	1	NA	NA	8.2	9c63d5ae-964a-4dee-9cad-12101aa8914a	L72649	21/06/2014
OXEC-485	OXEC-485_1	485	contig_1	5109670	circular	chromosome	TRUE	1	CP099174.1	145/1000	0.912148	NA	B2	998	adk(13), fumC(52), gyrB(156), icd(14), mdh(17), purA(25), recA(17)	NA	blaTEMp_C32T, blaTEM-1, aadA1, sat2, dfrA1, emrD, acrF, glpT_E448K, marR_S3N, blaEC, pmrB_E123D	BETA-LACTAM, AMINOGLYCOSIDE, STREPTOTHRICIN, TRIMETHOPRIM, EFFLUX, FOSFOMYCIN, MULTIDRUG, COLISTIN	1	1	CCAACCCTACGTTACGGGCACTGGGCTGGAAGGTCACGACGCGGCCGGTCTTCTCCTGGTTGAATCGATAGTGCCTAAGCAGCGAGTAACCTTATGTAAGGCGGTCTGGGGGGATAAGGCCCAACGAGGCCGTGCTGCTCTATACCGCAA	GGCTCCTAGGG	>32.2	d2af31d8-ade2-4d1e-8739-a6b3644029fd	L72861	05/06/2016
OXEC-485	OXEC-485_2	485	contig_2	96636	circular	plasmid	TRUE	1.33	CP088508.1	709/1000	0.983757	non-mobilizable	NA	NA	NA	p0111_1	NA	NA	1	0	NA	NA	>32.2	d2af31d8-ade2-4d1e-8739-a6b3644029fd	L72861	05/06/2016
OXEC-279	OXEC-279_1	279	contig_1	5161075	circular	chromosome	FALSE	1	CP099174.1	145/1000	0.912148	NA	B2	-	adk(13), fumC(43), gyrB(13), icd(14), mdh(~923), purA(94), recA(92)	NA	parE_D475E, acrF, catA1, aadA1, sul1, blaTEM-1, emrD, blaEC, glpT_E448K	QUINOLONE, EFFLUX, PHENICOL, AMINOGLYCOSIDE, SULFONAMIDE, BETA-LACTAM, FOSFOMYCIN	1	1	CCAACCCTACGTTACGGGCACTGGGCTGGAAGGTCACGACGCGGCTGGTCTTCTCCTGGTTGAATCGATAGTGCCTAAGCAGCGAGTAACCTTATGTAAGGCGGTCTGGGGGGATAAGGCCCAACGAGGCCGTGCTGCTCTATACCGCAA	GGCTCCTAGGG	8.2	5e6d332e-2c0b-4ff7-923a-e6272f22e4e7	L72981	01/11/2015
OXEC-279	OXEC-279_2	279	contig_3	7992	linear	plasmid	FALSE	1.34	CP088398.1	217/1000	0.929828	non-mobilizable	NA	NA	NA	NA	NA	NA	1	0	NA	NA	8.2	5e6d332e-2c0b-4ff7-923a-e6272f22e4e7	L72981	01/11/2015
OXEC-461	OXEC-461_1	461	contig_1	5017907	circular	chromosome	FALSE	1	CP099174.1	147/1000	0.912743	NA	B2	95	adk(37), fumC(38), gyrB(19), icd(37), mdh(17), purA(11), recA(26)	NA	pmrB_E123D, blaEC, mdtM, marR_S3N, glpT_E448K, acrF, emrD	COLISTIN, BETA-LACTAM, EFFLUX, MULTIDRUG, FOSFOMYCIN	1	0	TCAACACTACGTGACGGACACTGGGCTGGAAGGTCACGACGCGGCTGGTCTTCTCCTGGTTGAATCGATAGTGCCTAAGCAGCGAGTAACCTTATGTAAGGCGGTCTGGGGGGATAAGGCCCAACGAGGCCGTGCTGCTCTATACCGCAA	AGCTTCTAGGG	8.2	912f87a5-a0d5-4558-811e-d184cc369e07	L73122	25/12/2016
OXEC-461	OXEC-461_7	461	contig_2	6351	linear	plasmid	FALSE	1.56	CP088430.1	691/1000	0.982553	non-mobilizable	NA	NA	NA	NA	NA	NA	1	0	NA	NA	8.2	912f87a5-a0d5-4558-811e-d184cc369e07	L73122	25/12/2016
OXEC-461	OXEC-461_6	461	contig_3	6755	linear	plasmid	FALSE	1.53	NZ_CP082081.1	991/1000	0.99957	non-mobilizable	NA	NA	NA	NA	NA	NA	1	0	NA	NA	8.2	912f87a5-a0d5-4558-811e-d184cc369e07	L73122	25/12/2016
OXEC-461	OXEC-461_5	461	contig_4	6909	linear	plasmid	FALSE	1.29	NZ_CP082081.1	983/1000	0.999184	non-mobilizable	NA	NA	NA	NA	NA	NA	1	0	NA	NA	8.2	912f87a5-a0d5-4558-811e-d184cc369e07	L73122	25/12/2016
OXEC-461	OXEC-461_4	461	contig_5	11236	linear	plasmid	FALSE	1.18	AP026904.1	984/1000	0.999232	non-mobilizable	NA	NA	NA	NA	NA	NA	1	0	NA	NA	8.2	912f87a5-a0d5-4558-811e-d184cc369e07	L73122	25/12/2016
OXEC-461	OXEC-461_3	461	contig_6	95988	circular	plasmid	FALSE	1.15	NZ_CP059290.1	717/1000	0.984283	non-mobilizable	NA	NA	NA	p0111_1	blaTEM-1	BETA-LACTAM	1	1	NA	NA	8.2	912f87a5-a0d5-4558-811e-d184cc369e07	L73122	25/12/2016
OXEC-461	OXEC-461_2	461	contig_7	114202	circular	plasmid	FALSE	1.63	NZ_LR130563.1	996/1000	0.999809	conjugative	NA	NA	NA	IncFIB(AP001918)_1, Col156_1, IncFII(29)_1_pUTI89	NA	NA	1	0	NA	NA	8.2	912f87a5-a0d5-4558-811e-d184cc369e07	L73122	25/12/2016
OXEC-217	OXEC-217_1	217	contig_1	5303310	circular	chromosome	FALSE	1	CP099174.1	160/1000	0.916433	NA	D	69	adk(21), fumC(35), gyrB(27), icd(6), mdh(5), purA(5), recA(4)	NA	mdtM, blaEC, cyaA_S352T, emrD, acrF, glpT_E448K	EFFLUX, BETA-LACTAM, FOSMIDOMYCIN, FOSFOMYCIN	2	0	TTGATCCTACGAGACGGGCACTGGGCTGGGAGGTCACGATGTCTCTAGTCTTCTCCTGGTTGCATCGCTGGTGCTTGTGCAGCGAGTAACCCTCTGCGAAGCGGCCTGGGGGGATAAGGCGCAATGAGGCCGTGTTGCTCTACACTGCGA	GGCTCCTAGGG	16.2	0efc7b1e-fdd3-4c54-83b3-8acfe49c67f4	L73581	09/03/2015
OXEC-217	OXEC-217_13	217	contig_11	4030	linear	plasmid	FALSE	4.72	NZ_CP095511.1	934/1000	0.996754	non-mobilizable	NA	NA	NA	NA	NA	NA	2	0	NA	NA	16.2	0efc7b1e-fdd3-4c54-83b3-8acfe49c67f4	L73581	09/03/2015
OXEC-217	OXEC-217_10	217	contig_12	7884	linear	plasmid	FALSE	8.08	NZ_CP093069.1	755/1000	0.986706	non-mobilizable	NA	NA	NA	NA	NA	NA	2	0	NA	NA	16.2	0efc7b1e-fdd3-4c54-83b3-8acfe49c67f4	L73581	09/03/2015
OXEC-217	OXEC-217_3	217	contig_15	87609	linear	plasmid	FALSE	3.81	NZ_CP075699.1	833/1000	0.991337	conjugative	NA	NA	NA	IncB/O/K/Z_1	NA	NA	2	0	NA	NA	16.2	0efc7b1e-fdd3-4c54-83b3-8acfe49c67f4	L73581	09/03/2015
OXEC-217	OXEC-217_2	217	contig_16	144002	linear	plasmid	FALSE	3.28	NZ_CP030770.1	977/1000	0.998893	conjugative	NA	NA	NA	IncFIB(AP001918)_1, Col156_1, IncFII(29)_1_pUTI89	mph(A), blaTEM-1, sul1, aadA5, dfrA17, sul2, aph(3'')-Ib, aph(6)-Id	MACROLIDE, BETA-LACTAM, SULFONAMIDE, AMINOGLYCOSIDE, TRIMETHOPRIM	2	1	NA	NA	16.2	0efc7b1e-fdd3-4c54-83b3-8acfe49c67f4	L73581	09/03/2015
OXEC-217	OXEC-217_11	217	contig_18	6673	circular	plasmid	FALSE	9.66	CP057426.1	973/1000	0.998697	mobilizable	NA	NA	NA	NA	NA	NA	2	0	NA	NA	16.2	0efc7b1e-fdd3-4c54-83b3-8acfe49c67f4	L73581	09/03/2015
OXEC-217	OXEC-217_6	217	contig_19	34167	circular	plasmid	FALSE	3.05	NZ_CP124389.1	921/1000	0.996089	conjugative	NA	NA	NA	IncX1_1	NA	NA	2	0	NA	NA	16.2	0efc7b1e-fdd3-4c54-83b3-8acfe49c67f4	L73581	09/03/2015
OXEC-217	OXEC-217_9	217	contig_2	14378	linear	plasmid	FALSE	1.24	CP088669.1	998/1000	0.999905	non-mobilizable	NA	NA	NA	NA	NA	NA	2	0	NA	NA	16.2	0efc7b1e-fdd3-4c54-83b3-8acfe49c67f4	L73581	09/03/2015
OXEC-217	OXEC-217_8	217	contig_20	15487	circular	plasmid	FALSE	4.76	NZ_CP069870.1	933/1000	0.996703	mobilizable	NA	NA	NA	Col156_1, Col156_1, Col156_1	NA	NA	2	0	NA	NA	16.2	0efc7b1e-fdd3-4c54-83b3-8acfe49c67f4	L73581	09/03/2015
OXEC-217	OXEC-217_12	217	contig_21	4071	circular	plasmid	FALSE	9.2	CP114350.1	997/1000	0.999857	mobilizable	NA	NA	NA	Col8282_1	NA	NA	2	0	NA	NA	16.2	0efc7b1e-fdd3-4c54-83b3-8acfe49c67f4	L73581	09/03/2015
OXEC-217	OXEC-217_7	217	contig_3	15536	linear	plasmid	FALSE	1.23	CP061260.1	598/1000	0.975813	non-mobilizable	NA	NA	NA	NA	NA	NA	2	0	NA	NA	16.2	0efc7b1e-fdd3-4c54-83b3-8acfe49c67f4	L73581	09/03/2015
OXEC-217	OXEC-217_4	217	contig_7	83380	linear	plasmid	FALSE	2.62	NZ_CP103522.1	877/1000	0.99377	conjugative	NA	NA	NA	IncI1_1_Alpha	NA	NA	2	0	NA	NA	16.2	0efc7b1e-fdd3-4c54-83b3-8acfe49c67f4	L73581	09/03/2015
OXEC-217	OXEC-217_5	217	contig_9	61947	linear	plasmid	FALSE	4.06	CP056571.1	961/1000	0.998107	conjugative	NA	NA	NA	IncFII(pCoo)_1_pCoo	blaTEM-1	BETA-LACTAM	2	1	NA	NA	16.2	0efc7b1e-fdd3-4c54-83b3-8acfe49c67f4	L73581	09/03/2015
OXEC-462	OXEC-462_1	462	contig_1	4780344	circular	chromosome	TRUE	1	CP099174.1	159/1000	0.91616	NA	B2	538	adk(13), fumC(40), gyrB(19), icd(13), mdh(36), purA(28), recA(30)	pENTAS02_1	pmrB_E123D, blaEC, glpT_E448K, parE_D475E, acrF, uhpT_E350Q, emrD	COLISTIN, BETA-LACTAM, FOSFOMYCIN, QUINOLONE, EFFLUX	1	0	TCAACCCTACGTGGCGGACACTGGGCTGGAAGGTCACGACGCGGCTGGTCTTCTCCTGGTTGAATCGATAGTGCCTAAGCAGCGAGTAACCCTATGCAAAGCGGTCTGGGGGGATAAGGCCCAACAAGGCCGTGCTGCTCTATACCGCGA	AGCTCCTAGGG	16.2	d11ab108-deaf-45c9-b45d-dc7ae62ed9b3	L73635	26/12/2016
OXEC-462	OXEC-462_2	462	contig_2	103253	circular	plasmid	TRUE	1.68	LR890662.1	613/1000	0.976965	conjugative	NA	NA	NA	IncFIC(FII)_1	aph(6)-Id, aph(3'')-Ib, tet(A), blaTEM-1, dfrA12, aadA2, sul1, mph(A)	AMINOGLYCOSIDE, TETRACYCLINE, BETA-LACTAM, TRIMETHOPRIM, SULFONAMIDE, MACROLIDE	1	1	NA	NA	16.2	d11ab108-deaf-45c9-b45d-dc7ae62ed9b3	L73635	26/12/2016
OXEC-462	OXEC-462_3	462	contig_3	17013	circular	plasmid	TRUE	3.83	NZ_OW967798.1	981/1000	0.999087	mobilizable	NA	NA	NA	ColRNAI_1, ColRNAI_1	NA	NA	1	0	NA	NA	16.2	d11ab108-deaf-45c9-b45d-dc7ae62ed9b3	L73635	26/12/2016
OXEC-424	OXEC-424_1	424	1	5040831	circular	chromosome	TRUE	1	CP099174.1	169/1000	0.918825	NA	D	69	adk(21), fumC(35), gyrB(27), icd(6), mdh(5), purA(5), recA(4)	NA	emrD, acrF, parC_S80I, glpT_E448K, gyrA_S83L, mdtM, blaEC, cyaA_S352T	EFFLUX, QUINOLONE, FOSFOMYCIN, BETA-LACTAM, FOSMIDOMYCIN	1	0	TTGATCCTACGAGACGGGCACTGGGCTGGGAGGTCACGATGTCTCTAGTCTTCTCCTGGTTGCATCGCTGGTGCTTGTGCAGCGAGTAACCCTCTGCGAAGCGGCCTGGGGGGATAAGGCGCAATGAGGCCGTGTTGCTCTACACTGCGA	GGCTCCTAGGG	16.2	e0175aa0-d085-4a5c-94fd-7ff076f863a4	L73696	06/07/2017
OXEC-424	OXEC-424_2	424	2	134770	circular	plasmid	TRUE	3.04	NZ_CP071075.1	955/1000	0.99781	mobilizable	NA	NA	NA	IncFIB(AP001918)_1, Col156_1, IncY_1, IncFIA(HI1)_1_HI1	tet(B), dfrA14, mph(A), sul2, aph(3'')-Ib, aph(6)-Id, blaTEM-1	TETRACYCLINE, TRIMETHOPRIM, MACROLIDE, SULFONAMIDE, AMINOGLYCOSIDE, BETA-LACTAM	1	1	NA	NA	16.2	e0175aa0-d085-4a5c-94fd-7ff076f863a4	L73696	06/07/2017
OXEC-424	OXEC-424_3	424	3	5167	circular	plasmid	TRUE	17.87	NZ_CP071078.1	1000/1000	1	mobilizable	NA	NA	NA	Col156_1	NA	NA	1	0	NA	NA	16.2	e0175aa0-d085-4a5c-94fd-7ff076f863a4	L73696	06/07/2017
OXEC-280	OXEC-280_17	280	17	148	linear	plasmid	FALSE	3.49	NZ_CP135659.1	128/128	1	non-mobilizable	NA	NA	NA	NA	NA	NA	1	0	NA	NA	8.2	67b188c5-3087-4967-aadd-54960c2c8b08	L74177	04/11/2015
OXEC-280	OXEC-280_16	280	16	150	linear	plasmid	FALSE	3.72	NZ_LS992191.1	130/130	1	non-mobilizable	NA	NA	NA	NA	NA	NA	1	0	NA	NA	8.2	67b188c5-3087-4967-aadd-54960c2c8b08	L74177	04/11/2015
OXEC-280	OXEC-280_5	280	5	7073	linear	plasmid	FALSE	3.97	NZ_CP100545.1	814/1000	0.990248	mobilizable	NA	NA	NA	NA	NA	NA	1	0	NA	NA	8.2	67b188c5-3087-4967-aadd-54960c2c8b08	L74177	04/11/2015
OXEC-280	OXEC-280_1	280	1	5011878	circular	chromosome	FALSE	1	CP099174.1	145/1000	0.912148	NA	B2	131	adk(53), fumC(40), gyrB(47), icd(13), mdh(36), purA(28), recA(29)	NA	emrD, uhpT_E350Q, acrF, parE_I529L, ptsI_V25I, glpT_E448K, mdtM, blaEC, pmrB_E123D	EFFLUX, FOSFOMYCIN, QUINOLONE, BETA-LACTAM, COLISTIN	1	0	TCAACCCTACGTGGCGGACACTGGGCTGGAAGGTCACGACGCGGCTGGTCTTCTCCTGGTTGAATCGATAGTGCCTAAGCAGCGAGTAACCCTATGTAAAGCGGTCTGGGGGGATAAGGCCCAACGAGGCCGTGCTGCTCTATACCGCAA	AGCTCCTAGGG	8.2	67b188c5-3087-4967-aadd-54960c2c8b08	L74177	04/11/2015
OXEC-280	OXEC-280_9	280	9	364	linear	plasmid	FALSE	3.64	NZ_LS992191.1	344/344	1	non-mobilizable	NA	NA	NA	NA	NA	NA	1	0	NA	NA	8.2	67b188c5-3087-4967-aadd-54960c2c8b08	L74177	04/11/2015
OXEC-280	OXEC-280_8	280	8	838	linear	plasmid	FALSE	2.77	NZ_LR130565.1	818/818	1	non-mobilizable	NA	NA	NA	IncFII(29)_1_pUTI89	NA	NA	1	0	NA	NA	8.2	67b188c5-3087-4967-aadd-54960c2c8b08	L74177	04/11/2015
OXEC-280	OXEC-280_12	280	12	317	linear	plasmid	FALSE	3.63	NZ_CP021937.1	297/297	1	non-mobilizable	NA	NA	NA	NA	NA	NA	1	0	NA	NA	8.2	67b188c5-3087-4967-aadd-54960c2c8b08	L74177	04/11/2015
OXEC-280	OXEC-280_7	280	7	1269	linear	plasmid	FALSE	3.29	NZ_LS992191.1	984/1000	0.999232	non-mobilizable	NA	NA	NA	NA	NA	NA	1	0	NA	NA	8.2	67b188c5-3087-4967-aadd-54960c2c8b08	L74177	04/11/2015
OXEC-280	OXEC-280_18	280	18	127	linear	plasmid	FALSE	3.49	NZ_LS992191.1	107/107	1	non-mobilizable	NA	NA	NA	NA	NA	NA	1	0	NA	NA	8.2	67b188c5-3087-4967-aadd-54960c2c8b08	L74177	04/11/2015
OXEC-280	OXEC-280_15	280	15	161	linear	plasmid	FALSE	3.86	NZ_LS992191.1	141/141	1	non-mobilizable	NA	NA	NA	NA	NA	NA	1	0	NA	NA	8.2	67b188c5-3087-4967-aadd-54960c2c8b08	L74177	04/11/2015
OXEC-280	OXEC-280_14	280	14	276	linear	plasmid	FALSE	3.76	NZ_CP080234.1	256/256	1	non-mobilizable	NA	NA	NA	NA	NA	NA	1	0	NA	NA	8.2	67b188c5-3087-4967-aadd-54960c2c8b08	L74177	04/11/2015
OXEC-280	OXEC-280_4	280	4	13097	linear	plasmid	FALSE	3.65	NZ_AP022208.1	971/1000	0.9986	mobilizable	NA	NA	NA	NA	NA	NA	1	0	NA	NA	8.2	67b188c5-3087-4967-aadd-54960c2c8b08	L74177	04/11/2015
OXEC-280	OXEC-280_3	280	3	16372	linear	plasmid	FALSE	3.71	NZ_CP047713.1	908/1000	0.995415	non-mobilizable	NA	NA	NA	NA	NA	NA	1	0	NA	NA	8.2	67b188c5-3087-4967-aadd-54960c2c8b08	L74177	04/11/2015
OXEC-280	OXEC-280_11	280	11	336	linear	plasmid	FALSE	3.63	NZ_AP022172.1	316/316	1	non-mobilizable	NA	NA	NA	NA	NA	NA	1	0	NA	NA	8.2	67b188c5-3087-4967-aadd-54960c2c8b08	L74177	04/11/2015
OXEC-280	OXEC-280_6	280	6	2532	linear	plasmid	FALSE	8.95	NC_013655.1	1000/1000	1	non-mobilizable	NA	NA	NA	NA	NA	NA	1	0	NA	NA	8.2	67b188c5-3087-4967-aadd-54960c2c8b08	L74177	04/11/2015
OXEC-280	OXEC-280_10	280	10	341	linear	plasmid	FALSE	3.34	NZ_LR130565.1	321/321	1	non-mobilizable	NA	NA	NA	NA	NA	NA	1	0	NA	NA	8.2	67b188c5-3087-4967-aadd-54960c2c8b08	L74177	04/11/2015
OXEC-280	OXEC-280_13	280	13	315	linear	plasmid	FALSE	3.38	NZ_CP099869.1	295/295	1	non-mobilizable	NA	NA	NA	NA	NA	NA	1	0	NA	NA	8.2	67b188c5-3087-4967-aadd-54960c2c8b08	L74177	04/11/2015
OXEC-280	OXEC-280_2	280	2	163902	linear	plasmid	FALSE	2.51	NZ_CP015160.1	915/1000	0.995779	conjugative	NA	NA	NA	Col156_1, IncFIB(AP001918)_1, IncFII(pRSB107)_1_pRSB107	blaTEM-1, tet(A), aph(6)-Id, aph(3'')-Ib, sul2, mph(A), sul1, aadA5, dfrA17	BETA-LACTAM, TETRACYCLINE, AMINOGLYCOSIDE, SULFONAMIDE, MACROLIDE, TRIMETHOPRIM	1	1	NA	NA	8.2	67b188c5-3087-4967-aadd-54960c2c8b08	L74177	04/11/2015
OXEC-490	OXEC-490_1	490	1	5211834	circular	chromosome	TRUE	1	CP099174.1	139/1000	0.910314	NA	B2	127	adk(13), fumC(14), gyrB(19), icd(36), mdh(23), purA(11), recA(10)	NA	emrD, aph(6)-Id, aph(3'')-Ib, sul2, blaTEMp_C32T, blaTEM-1, sul1, dfrA7, catA1, acrF, glpT_E448K, marR_S3N, blaEC	EFFLUX, AMINOGLYCOSIDE, SULFONAMIDE, BETA-LACTAM, TRIMETHOPRIM, PHENICOL, FOSFOMYCIN, MULTIDRUG	1	1	CCAACCCTACGTGACGGGCACTGGGCTGGAAGGTCACGACGCGGCTGGTCTTCTCCTGGTTGAATCGATAGTGCCTAAGCAGCGAGTAACCCTATGCAAAGCGGTCTGGGGGGATAAGGCCCAACGAGGCCGTGCTGCTCCACGCCGCGA	GGCTCCTAGAG	>32.2	64a59454-3bcb-45a8-9999-4d72b9cecb53	L74632	08/06/2016
OXEC-490	OXEC-490_2	490	2	96895	circular	plasmid	TRUE	1.34	NZ_LR882977.1	918/1000	0.995934	non-mobilizable	NA	NA	NA	IncY_1	NA	NA	1	0	NA	NA	>32.2	64a59454-3bcb-45a8-9999-4d72b9cecb53	L74632	08/06/2016
OXEC-463	OXEC-463_2	463	2	148949	circular	plasmid	TRUE	1.54	NZ_CP095535.1	1000/1000	1	conjugative	NA	NA	NA	IncFIB(AP001918)_1, IncFII_1	dfrA5, blaTEM-1, sul2, aph(3'')-Ib, aph(6)-Id, aph(3')-Ia	TRIMETHOPRIM, BETA-LACTAM, SULFONAMIDE, AMINOGLYCOSIDE	1	1	NA	NA	8.2	883d2bda-9e61-4b43-a274-9f93cd444662	L74864	28/12/2016
OXEC-463	OXEC-463_3	463	3	4773	circular	plasmid	TRUE	6.72	NZ_CP045765.1	979/1000	0.99899	mobilizable	NA	NA	NA	Col440II_1, ColRNAI_1	NA	NA	1	0	NA	NA	8.2	883d2bda-9e61-4b43-a274-9f93cd444662	L74864	28/12/2016
OXEC-463	OXEC-463_4	463	4	3373	circular	plasmid	TRUE	9.58	NZ_CP104490.1	997/1000	0.999857	mobilizable	NA	NA	NA	NA	NA	NA	1	0	NA	NA	8.2	883d2bda-9e61-4b43-a274-9f93cd444662	L74864	28/12/2016
OXEC-463	OXEC-463_5	463	5	3191	circular	plasmid	TRUE	9.06	CP080516.1	1000/1000	1	mobilizable	NA	NA	NA	Col440I_1	qnrB19	QUINOLONE	1	0	NA	NA	8.2	883d2bda-9e61-4b43-a274-9f93cd444662	L74864	28/12/2016
OXEC-463	OXEC-463_1	463	1	4976042	circular	chromosome	TRUE	1	CP099174.1	148/1000	0.913038	NA	B2	95	adk(37), fumC(38), gyrB(19), icd(37), mdh(17), purA(11), recA(26)	NA	marR_S3N, mdtM, blaEC, pmrB_E123D, emrD, acrF, glpT_E448K	MULTIDRUG, EFFLUX, BETA-LACTAM, COLISTIN, FOSFOMYCIN	1	0	TCAACACTACGTGACGGACACTGGGCTGGAAGGTCACGACGCGGCTGGTCTTCTCCTGGTTGAATCGATAGTGCCTAAGCAGCGAGTAACCTTATGTAAGGCGGTCTGGGGGGATAAGGCCCAACGAGGCCGTGCTGCTCTATACCGCAA	AGCTTCTAGGG	8.2	883d2bda-9e61-4b43-a274-9f93cd444662	L74864	28/12/2016
OXEC-425	OXEC-425_1	425	1	5038538	circular	chromosome	TRUE	1	CP099174.1	147/1000	0.912743	NA	B2	95	adk(37), fumC(38), gyrB(19), icd(37), mdh(17), purA(11), recA(26)	NA	emrD, acrF, glpT_E448K, marR_S3N, mdtM, blaEC, pmrB_E123D	EFFLUX, FOSFOMYCIN, MULTIDRUG, BETA-LACTAM, COLISTIN	1	0	TCAACACTACGTGACGGACACTGGGCTGGAAGGTCACGACGCGGCTGGTCTTCTCCTGGTTGAATCGATAGTGCCTAAGCAGCGAGTAACCTTATGTAAGGCGGTCTGGGGGGATAAGGCCCAACGAGGCCGTGCTGCTCTATACCGCAA	AGCTTCTAGGG	16.2	7ca56ec6-5206-4f19-98fd-a1d0c445dec9	L75003	08/07/2017
OXEC-425	OXEC-425_2	425	2	114229	circular	plasmid	TRUE	1.84	NZ_LR130563.1	998/1000	0.999905	conjugative	NA	NA	NA	IncFIB(AP001918)_1, Col156_1, IncFII(29)_1_pUTI89	NA	NA	1	0	NA	NA	16.2	7ca56ec6-5206-4f19-98fd-a1d0c445dec9	L75003	08/07/2017
OXEC-425	OXEC-425_3	425	3	91915	circular	plasmid	TRUE	2.28	NZ_CP058363.1	991/1000	0.99957	conjugative	NA	NA	NA	IncB/O/K/Z_2	aph(6)-Id, blaTEM-1, aph(3'')-Ib, sul2	AMINOGLYCOSIDE, BETA-LACTAM, SULFONAMIDE	1	1	NA	NA	16.2	7ca56ec6-5206-4f19-98fd-a1d0c445dec9	L75003	08/07/2017
OXEC-425	OXEC-425_4	425	4	5891	circular	plasmid	TRUE	13.99	NZ_CP051709.1	803/1000	0.989607	mobilizable	NA	NA	NA	ColRNAI_1	NA	NA	1	0	NA	NA	16.2	7ca56ec6-5206-4f19-98fd-a1d0c445dec9	L75003	08/07/2017
OXEC-425	OXEC-425_5	425	5	1822	circular	plasmid	TRUE	16.48	NZ_CP124384.1	974/1000	0.998746	non-mobilizable	NA	NA	NA	Col(MG828)_1	NA	NA	1	0	NA	NA	16.2	7ca56ec6-5206-4f19-98fd-a1d0c445dec9	L75003	08/07/2017
OXEC-142	OXEC-142_1	142	1	5272604	circular	chromosome	TRUE	1	CP099174.1	142/1000	0.91124	NA	B2	12	adk(13), fumC(13), gyrB(9), icd(13), mdh(16), purA(10), recA(9)	NA	emrD, tet(A), sul2, aph(3'')-Ib, aph(6)-Id, blaTEM-1, acrF, glpT_E448K, gyrA_S83L, mdtM, blaEC, pmrB_E123D	EFFLUX, TETRACYCLINE, SULFONAMIDE, AMINOGLYCOSIDE, BETA-LACTAM, FOSFOMYCIN, QUINOLONE, COLISTIN	1	1	CCAACCCTACGTGACGGGCACTGGGCTGGAAGGTCACGACGCGGCTGGTCTTCTCCTGGTTGAATCGATAGTGCCTAAGCAGCGAGTAACCCTATGCAAAGCGGTCTGGGGGGATAAGGCCCAACGAGGCCGTGCTGCTCCACGCCGCGA	GGCTCCTAGGG	16.2	4bb8e94c-088e-4a42-ae5d-ad33269c2c3e	L75079	28/06/2014
OXEC-142	OXEC-142_2	142	2	126942	circular	plasmid	TRUE	2.71	CP048854.1	916/1000	0.995831	conjugative	NA	NA	NA	IncFIB(AP001918)_1, IncFIC(FII)_1	NA	NA	1	0	NA	NA	16.2	4bb8e94c-088e-4a42-ae5d-ad33269c2c3e	L75079	28/06/2014
OXEC-479	OXEC-479_1	479	1	5054246	circular	chromosome	TRUE	1	CP099174.1	147/1000	0.912743	NA	B2	95	adk(37), fumC(38), gyrB(19), icd(37), mdh(17), purA(11), recA(26)	NA	emrD, acrF, glpT_E448K, marR_S3N, blaEC, pmrB_E123D	EFFLUX, FOSFOMYCIN, MULTIDRUG, BETA-LACTAM, COLISTIN	1	0	TCAACACTACGTGACGGACACTGGGCTGGAAGGTCACGACGCGGCTGGTCTTCTCCTGGTTGAATCGATAGTGCCTAAGCAGCGAGTAACCTTATGTAAGGCGGTCTGGGGGGATAAGGCCCAACGAGGCCGTGCTGCTCTATACCGCAA	AGCTTCTAGGG	8.2	a374fd1d-684c-4e14-a943-a6b07eaea008	L75184	08/06/2016
OXEC-479	OXEC-479_2	479	2	148336	circular	plasmid	TRUE	1.76	OY754399.1	997/1000	0.999857	conjugative	NA	NA	NA	IncFIB(AP001918)_1, IncFII_1	dfrA5, blaTEM-1, aph(6)-Id, aph(3'')-Ib, sul2	TRIMETHOPRIM, BETA-LACTAM, AMINOGLYCOSIDE, SULFONAMIDE	1	1	NA	NA	8.2	a374fd1d-684c-4e14-a943-a6b07eaea008	L75184	08/06/2016
OXEC-479	OXEC-479_3	479	3	89245	circular	plasmid	TRUE	2.34	NZ_CP136142.1	691/1000	0.982553	conjugative	NA	NA	NA	IncB/O/K/Z_3	NA	NA	1	0	NA	NA	8.2	a374fd1d-684c-4e14-a943-a6b07eaea008	L75184	08/06/2016
OXEC-479	OXEC-479_4	479	4	5153	circular	plasmid	TRUE	5.28	NZ_CP082070.1	1000/1000	1	mobilizable	NA	NA	NA	ColRNAI_1	NA	NA	1	0	NA	NA	8.2	a374fd1d-684c-4e14-a943-a6b07eaea008	L75184	08/06/2016
OXEC-479	OXEC-479_5	479	5	4082	circular	plasmid	TRUE	7.43	NZ_CP082102.1	993/1000	0.999666	mobilizable	NA	NA	NA	Col8282_1	NA	NA	1	0	NA	NA	8.2	a374fd1d-684c-4e14-a943-a6b07eaea008	L75184	08/06/2016
OXEC-479	OXEC-479_6	479	6	4078	circular	plasmid	TRUE	5.52	CP057407.1	980/1000	0.999038	mobilizable	NA	NA	NA	ColRNAI_1	NA	NA	1	0	NA	NA	8.2	a374fd1d-684c-4e14-a943-a6b07eaea008	L75184	08/06/2016
OXEC-479	OXEC-479_7	479	7	1538	circular	plasmid	TRUE	6.6	NZ_CP095159.1	978/1000	0.998941	mobilizable	NA	NA	NA	Col(MG828)_1	NA	NA	1	0	NA	NA	8.2	a374fd1d-684c-4e14-a943-a6b07eaea008	L75184	08/06/2016
OXEC-281	OXEC-281_2	281	2	160456	circular	plasmid	TRUE	2.18	CP056877.1	923/1000	0.996192	conjugative	NA	NA	NA	IncFIB(pB171)_1_pB171, Col156_1, IncFII(pRSB107)_1_pRSB107, IncFIA_1	tet(B), blaTEM-1, blaTEM-1, blaTEM-1	TETRACYCLINE, BETA-LACTAM	3	3	NA	NA	>32.2	a4425be5-448f-4149-bc50-5b2f802090c8	L75374	06/11/2015
OXEC-281	OXEC-281_1	281	1	4932654	circular	chromosome	TRUE	1	CP099174.1	148/1000	0.913038	NA	B2	131	adk(53), fumC(40), gyrB(47), icd(13), mdh(36), purA(28), recA(29)	NA	emrD, uhpT_E350Q, acrF, parE_I529L, ptsI_V25I, glpT_E448K, mdtM, blaEC, pmrB_E123D	EFFLUX, FOSFOMYCIN, QUINOLONE, BETA-LACTAM, COLISTIN	3	0	TCAACCCTACGTGGCGGACACTGGGCTGGAAGGTCACGACGCGGCTGGTCTTCTCCTGGTTGAATCGATAGTGCCTAAGCAGCGAGTAACCCTATGTAAAGCGGTCTGGGGGGATAAGGCCCAACGAGGCCGTGCTGCTCTATACCGCAA	AGCTCCTAGGG	>32.2	a4425be5-448f-4149-bc50-5b2f802090c8	L75374	06/11/2015
OXEC-464	OXEC-464_1	464	1	4982444	circular	chromosome	TRUE	1	CP099174.1	167/1000	0.918304	NA	D	69	adk(21), fumC(35), gyrB(27), icd(6), mdh(5), purA(5), recA(4)	NA	blaEC, glpT_E448K, acrF, emrD, cyaA_S352T	BETA-LACTAM, FOSFOMYCIN, EFFLUX, FOSMIDOMYCIN	1	0	TTGATCCTACGAGACGGGCACTGGGCTGGGAGGTCACGATGTCTCTAGTCTTCTCCTGGTTGCATCGCTGGTGCTTGTGCAGCGAGTAACCCTCTGCGAAGCGGCCTGGGGGGATAAGGCGCAATGAGGCCGTGTTGCTCTACACTGCGA	GGCTCCTAGGG	8.2	3ac597cd-1b67-4f2f-bce3-9e9a5fd1e706	L76195	31/12/2016
OXEC-464	OXEC-464_2	464	2	158291	circular	plasmid	TRUE	2.47	NZ_CP074681.1	1000/1000	1	conjugative	NA	NA	NA	IncFIB(AP001918)_1, IncFIC(FII)_1, IncFIA_1	blaTEM-1	BETA-LACTAM	1	1	NA	NA	8.2	3ac597cd-1b67-4f2f-bce3-9e9a5fd1e706	L76195	31/12/2016
OXEC-464	OXEC-464_3	464	3	74280	circular	plasmid	TRUE	3.04	NZ_CP082076.1	656/1000	0.980124	conjugative	NA	NA	NA	IncFIC(FII)_1	NA	NA	1	0	NA	NA	8.2	3ac597cd-1b67-4f2f-bce3-9e9a5fd1e706	L76195	31/12/2016
OXEC-464	OXEC-464_4	464	4	1551	circular	plasmid	TRUE	15.59	NZ_CP069699.1	1000/1000	1	mobilizable	NA	NA	NA	Col(MG828)_1	NA	NA	1	0	NA	NA	8.2	3ac597cd-1b67-4f2f-bce3-9e9a5fd1e706	L76195	31/12/2016
OXEC-426	OXEC-426_1	426	1	5127868	circular	chromosome	TRUE	1	CP099174.1	164/1000	0.917512	NA	D	69	adk(21), fumC(35), gyrB(27), icd(6), mdh(5), purA(5), recA(4)	NA	blaEC, mdtM, glpT_E448K, acrF, emrD, cyaA_S352T	BETA-LACTAM, EFFLUX, FOSFOMYCIN, FOSMIDOMYCIN	1	0	TTGATCCTACGAGACGGGCACTGGGCTGGGAGGTCACGATGTCTCTAGTCTTCTCCTGGTTGCATCGCTGGTGCTTGTGCAGCGAGTAACCCTCTGCGAAGCGGCCTGGGGGGATAAGGCGCAATGAGGCCGTGTTGCTCTACACTGCGA	GGCTCCTAGGG	8.2	ea24fb60-3113-4da3-93aa-52715f816143	L77023	12/07/2017
OXEC-426	OXEC-426_2	426	2	142282	circular	plasmid	TRUE	2.64	NZ_CP030770.1	984/1000	0.999232	conjugative	NA	NA	NA	IncFIB(AP001918)_1, Col156_1, IncFII(29)_1_pUTI89	blaTEM-1, aph(6)-Id, aph(3'')-Ib, sul2, dfrA17, aadA5, sul1	BETA-LACTAM, AMINOGLYCOSIDE, SULFONAMIDE, TRIMETHOPRIM	1	1	NA	NA	8.2	ea24fb60-3113-4da3-93aa-52715f816143	L77023	12/07/2017
OXEC-426	OXEC-426_3	426	3	66337	circular	plasmid	TRUE	3.61	NZ_CP012632.1	835/1000	0.99145	conjugative	NA	NA	NA	IncFII_1	NA	NA	1	0	NA	NA	8.2	ea24fb60-3113-4da3-93aa-52715f816143	L77023	12/07/2017
OXEC-426	OXEC-426_4	426	4	5631	circular	plasmid	TRUE	22.09	NZ_CP051709.1	991/1000	0.99957	mobilizable	NA	NA	NA	ColRNAI_1	NA	NA	1	0	NA	NA	8.2	ea24fb60-3113-4da3-93aa-52715f816143	L77023	12/07/2017
OXEC-426	OXEC-426_5	426	5	4082	circular	plasmid	TRUE	9.51	NZ_CP115380.1	996/1000	0.999809	mobilizable	NA	NA	NA	Col8282_1	NA	NA	1	0	NA	NA	8.2	ea24fb60-3113-4da3-93aa-52715f816143	L77023	12/07/2017
OXEC-282	OXEC-282_1	282	contig_1	4965727	circular	chromosome	TRUE	1	CP054241.1	166/1000	0.918041	NA	B2	131	adk(53), fumC(40), gyrB(47), icd(13), mdh(36), purA(28), recA(29)	NA	glpT_E448K, gyrA_D87N, gyrA_S83L, mdtM, blaEC, pmrB_E123D, emrD, uhpT_E350Q, parE_I529L, parC_E84V, parC_S80I	FOSFOMYCIN, QUINOLONE, EFFLUX, BETA-LACTAM, COLISTIN	1	0	TCAACCCTACGTGGCGGACACTGGGCTGGAAGGTCACGACGCGGCTGGTCTTCTCCTGGTTGAATCGATAGTGCCTAAGCAGCGAGTAACCCTATGTAAAGCGGTCTGGGGGGATAAGGCCCAACGAGGCCGTGCTGCTCTATACCGCAA	AGCTCCTAGGG	8.2	ef92ffcc-47a1-4640-9d0e-195e06fe9d74	L77140	10/11/2015
OXEC-282	OXEC-282_4	282	contig_2	17094	circular	plasmid	TRUE	4.98	NZ_OW967798.1	981/1000	0.999087	mobilizable	NA	NA	NA	ColRNAI_1, ColRNAI_1	NA	NA	1	0	NA	NA	8.2	ef92ffcc-47a1-4640-9d0e-195e06fe9d74	L77140	10/11/2015
OXEC-282	OXEC-282_2	282	contig_3	78177	circular	plasmid	TRUE	1.75	NZ_LS992169.1	995/1000	0.999761	non-mobilizable	NA	NA	NA	Col156_1, IncFIA_1	sul2, aph(3'')-Ib, aph(6)-Id, sul1, aadA5, dfrA17, blaTEM-1, aac(3)-IId	SULFONAMIDE, AMINOGLYCOSIDE, TRIMETHOPRIM, BETA-LACTAM	1	1	NA	NA	8.2	ef92ffcc-47a1-4640-9d0e-195e06fe9d74	L77140	10/11/2015
OXEC-282	OXEC-282_3	282	contig_5	33819	circular	plasmid	TRUE	2.77	CP114757.1	960/1000	0.998058	conjugative	NA	NA	NA	IncX1_1	NA	NA	1	0	NA	NA	8.2	ef92ffcc-47a1-4640-9d0e-195e06fe9d74	L77140	10/11/2015
OXEC-282	OXEC-282_6	282	contig_6	3880	circular	plasmid	TRUE	8.88	NZ_CP107177.1	987/1000	0.999377	mobilizable	NA	NA	NA	NA	NA	NA	1	0	NA	NA	8.2	ef92ffcc-47a1-4640-9d0e-195e06fe9d74	L77140	10/11/2015
OXEC-282	OXEC-282_5	282	contig_7	5216	circular	plasmid	TRUE	11.99	NZ_CP030334.1	971/1000	0.9986	mobilizable	NA	NA	NA	Col156_1	NA	NA	1	0	NA	NA	8.2	ef92ffcc-47a1-4640-9d0e-195e06fe9d74	L77140	10/11/2015
OXEC-427	OXEC-427_1	427	contig_1	4955782	circular	chromosome	TRUE	1	CP054241.1	156/1000	0.915329	NA	B2	131	adk(53), fumC(40), gyrB(47), icd(13), mdh(36), purA(28), recA(29)	Col156_1	gyrA_D87N, gyrA_S83L, glpT_E448K, ptsI_V25I, parC_E84V, parC_S80I, parE_I529L, acrF, uhpT_E350Q, emrD, pmrB_E123D, blaEC, mdtM	QUINOLONE, FOSFOMYCIN, EFFLUX, COLISTIN, BETA-LACTAM	1	0	TCAACCCTACGTGGCGGACACTGGGCTGGAAGGTCACGACGCGGCTGGTCTTCTCCTGGTTGAATCGATAGTGCCTAAGCAGCGAGTAACCCTATGTAAAGCGGTCTGGGGGGATAAGGCCCAACGAGGCCGTGCTGCTCTATACCGCAA	AGCTCCTAGGG	16.2	7be7096d-79c7-471e-ba24-173b201f4165	L77777	14/07/2017
OXEC-427	OXEC-427_2	427	contig_2	107378	circular	plasmid	TRUE	2.01	CP054250.1	977/1000	0.998893	conjugative	NA	NA	NA	IncFIA_1, IncFIB(AP001918)_1, IncFII(pRSB107)_1_pRSB107	aac(3)-IId, blaTEM-1	AMINOGLYCOSIDE, BETA-LACTAM	1	1	NA	NA	16.2	7be7096d-79c7-471e-ba24-173b201f4165	L77777	14/07/2017
OXEC-283	OXEC-283_17	283	17	548	linear	plasmid	FALSE	2.12	NZ_CP082081.1	528/528	1	non-mobilizable	NA	NA	NA	NA	NA	NA	1	0	NA	NA	8.2	b6b06466-9130-4a78-a1f0-9b1c00ec7030	L77812	12/11/2015
OXEC-283	OXEC-283_11	283	11	1066	linear	plasmid	FALSE	1.35	NZ_CP082081.1	1000/1000	1	non-mobilizable	NA	NA	NA	NA	NA	NA	1	0	NA	NA	8.2	b6b06466-9130-4a78-a1f0-9b1c00ec7030	L77812	12/11/2015
OXEC-283	OXEC-283_18	283	18	527	linear	plasmid	FALSE	1.93	NZ_CP082081.1	507/507	1	non-mobilizable	NA	NA	NA	NA	NA	NA	1	0	NA	NA	8.2	b6b06466-9130-4a78-a1f0-9b1c00ec7030	L77812	12/11/2015
OXEC-283	OXEC-283_28	283	28	109	linear	plasmid	FALSE	1.84	NZ_CP124741.1	89/89	1	non-mobilizable	NA	NA	NA	NA	NA	NA	1	0	NA	NA	8.2	b6b06466-9130-4a78-a1f0-9b1c00ec7030	L77812	12/11/2015
OXEC-283	OXEC-283_15	283	15	766	linear	plasmid	FALSE	1.26	NZ_CP082081.1	725/746	0.998641	non-mobilizable	NA	NA	NA	NA	NA	NA	1	0	NA	NA	8.2	b6b06466-9130-4a78-a1f0-9b1c00ec7030	L77812	12/11/2015
OXEC-283	OXEC-283_29	283	29	108	linear	plasmid	FALSE	1.72	NZ_CP082081.1	88/88	1	non-mobilizable	NA	NA	NA	NA	NA	NA	1	0	NA	NA	8.2	b6b06466-9130-4a78-a1f0-9b1c00ec7030	L77812	12/11/2015
OXEC-283	OXEC-283_20	283	20	435	linear	plasmid	FALSE	1.12	NZ_AP018785.1	412/412	1	non-mobilizable	NA	NA	NA	NA	NA	NA	1	0	NA	NA	8.2	b6b06466-9130-4a78-a1f0-9b1c00ec7030	L77812	12/11/2015
OXEC-283	OXEC-283_10	283	10	3748	linear	plasmid	FALSE	0.81	AP026904.1	440/1000	0.96166	non-mobilizable	NA	NA	NA	NA	NA	NA	1	0	NA	NA	8.2	b6b06466-9130-4a78-a1f0-9b1c00ec7030	L77812	12/11/2015
OXEC-283	OXEC-283_27	283	27	119	linear	plasmid	FALSE	1.93	NZ_CP114132.1	99/99	1	non-mobilizable	NA	NA	NA	NA	NA	NA	1	0	NA	NA	8.2	b6b06466-9130-4a78-a1f0-9b1c00ec7030	L77812	12/11/2015
OXEC-283	OXEC-283_4	283	4	21567	linear	plasmid	FALSE	0.67	AP026904.1	979/1000	0.99899	non-mobilizable	NA	NA	NA	NA	NA	NA	1	0	NA	NA	8.2	b6b06466-9130-4a78-a1f0-9b1c00ec7030	L77812	12/11/2015
OXEC-283	OXEC-283_5	283	5	11744	circular	plasmid	FALSE	2.85	NZ_CP061102.1	773/1000	0.987814	mobilizable	NA	NA	NA	ColRNAI_1	blaTEM-1, aph(6)-Id, dfrA14, aph(3'')-Ib, sul2	BETA-LACTAM, AMINOGLYCOSIDE, TRIMETHOPRIM, SULFONAMIDE	1	1	NA	NA	8.2	b6b06466-9130-4a78-a1f0-9b1c00ec7030	L77812	12/11/2015
OXEC-283	OXEC-283_19	283	19	485	linear	plasmid	FALSE	1.81	AP026904.1	201/465	0.960847	non-mobilizable	NA	NA	NA	NA	NA	NA	1	0	NA	NA	8.2	b6b06466-9130-4a78-a1f0-9b1c00ec7030	L77812	12/11/2015
OXEC-283	OXEC-283_32	283	32	100	linear	plasmid	FALSE	1.84	NZ_CP082081.1	80/80	1	non-mobilizable	NA	NA	NA	NA	NA	NA	1	0	NA	NA	8.2	b6b06466-9130-4a78-a1f0-9b1c00ec7030	L77812	12/11/2015
OXEC-283	OXEC-283_8	283	8	5157	linear	plasmid	FALSE	0.74	AP026904.1	995/1000	0.999761	non-mobilizable	NA	NA	NA	NA	NA	NA	1	0	NA	NA	8.2	b6b06466-9130-4a78-a1f0-9b1c00ec7030	L77812	12/11/2015
OXEC-283	OXEC-283_16	283	16	746	linear	plasmid	FALSE	1.35	AP026904.1	726/726	1	non-mobilizable	NA	NA	NA	NA	NA	NA	1	0	NA	NA	8.2	b6b06466-9130-4a78-a1f0-9b1c00ec7030	L77812	12/11/2015
OXEC-283	OXEC-283_2	283	2	75467	linear	plasmid	FALSE	0.43	NZ_LR130563.1	999/1000	0.999952	conjugative	NA	NA	NA	IncFII(29)_1_pUTI89, Col156_1	NA	NA	1	0	NA	NA	8.2	b6b06466-9130-4a78-a1f0-9b1c00ec7030	L77812	12/11/2015
OXEC-283	OXEC-283_26	283	26	145	linear	plasmid	FALSE	1.84	NZ_CP082081.1	125/125	1	non-mobilizable	NA	NA	NA	NA	NA	NA	1	0	NA	NA	8.2	b6b06466-9130-4a78-a1f0-9b1c00ec7030	L77812	12/11/2015
OXEC-283	OXEC-283_1	283	1	5041328	circular	chromosome	FALSE	1	CP099174.1	147/1000	0.912743	NA	B2	95	adk(37), fumC(38), gyrB(19), icd(37), mdh(17), purA(11), recA(26)	NA	emrD, acrF, glpT_E448K, marR_S3N, mdtM, blaEC, pmrB_E123D	EFFLUX, FOSFOMYCIN, MULTIDRUG, BETA-LACTAM, COLISTIN	1	0	TCAACACTACGTGACGGACACTGGGCTGGAAGGTCACGACGCGGCTGGTCTTCTCCTGGTTGAATCGATAGTGCCTAAGCAGCGAGTAACCTTATGTAAGGCGGTCTGGGGGGATAAGGCCCAACGAGGCCGTGCTGCTCTATACCGCAA	AGCTTCTAGGG	8.2	b6b06466-9130-4a78-a1f0-9b1c00ec7030	L77812	12/11/2015
OXEC-283	OXEC-283_14	283	14	792	linear	plasmid	FALSE	0.77	AP026904.1	772/772	1	non-mobilizable	NA	NA	NA	NA	NA	NA	1	0	NA	NA	8.2	b6b06466-9130-4a78-a1f0-9b1c00ec7030	L77812	12/11/2015
OXEC-283	OXEC-283_3	283	3	25329	linear	plasmid	FALSE	0.49	NZ_CP095515.1	999/1000	0.999952	non-mobilizable	NA	NA	NA	IncFIB(AP001918)_1	NA	NA	1	0	NA	NA	8.2	b6b06466-9130-4a78-a1f0-9b1c00ec7030	L77812	12/11/2015
OXEC-283	OXEC-283_31	283	31	101	linear	plasmid	FALSE	0.89	NZ_LR882998.1	81/81	1	non-mobilizable	NA	NA	NA	NA	NA	NA	1	0	NA	NA	8.2	b6b06466-9130-4a78-a1f0-9b1c00ec7030	L77812	12/11/2015
OXEC-283	OXEC-283_13	283	13	823	linear	plasmid	FALSE	0.77	CP088875.1	258/803	0.947369	non-mobilizable	NA	NA	NA	NA	NA	NA	1	0	NA	NA	8.2	b6b06466-9130-4a78-a1f0-9b1c00ec7030	L77812	12/11/2015
OXEC-283	OXEC-283_23	283	23	222	linear	plasmid	FALSE	1.97	NZ_CP082081.1	202/202	1	non-mobilizable	NA	NA	NA	NA	NA	NA	1	0	NA	NA	8.2	b6b06466-9130-4a78-a1f0-9b1c00ec7030	L77812	12/11/2015
OXEC-283	OXEC-283_21	283	21	319	linear	plasmid	FALSE	1.17	CP054241.1	262/299	0.993729	non-mobilizable	NA	NA	NA	NA	NA	NA	1	0	NA	NA	8.2	b6b06466-9130-4a78-a1f0-9b1c00ec7030	L77812	12/11/2015
OXEC-283	OXEC-283_12	283	12	904	linear	plasmid	FALSE	1.68	CP054241.1	721/884	0.990341	non-mobilizable	NA	NA	NA	NA	NA	NA	1	0	NA	NA	8.2	b6b06466-9130-4a78-a1f0-9b1c00ec7030	L77812	12/11/2015
OXEC-283	OXEC-283_30	283	30	107	linear	plasmid	FALSE	1.82	AP026904.1	87/87	1	non-mobilizable	NA	NA	NA	NA	NA	NA	1	0	NA	NA	8.2	b6b06466-9130-4a78-a1f0-9b1c00ec7030	L77812	12/11/2015
OXEC-283	OXEC-283_25	283	25	190	linear	plasmid	FALSE	1.2	AP026904.1	170/170	1	non-mobilizable	NA	NA	NA	NA	NA	NA	1	0	NA	NA	8.2	b6b06466-9130-4a78-a1f0-9b1c00ec7030	L77812	12/11/2015
OXEC-283	OXEC-283_9	283	9	3982	linear	plasmid	FALSE	0.65	CP054243.1	1000/1000	1	non-mobilizable	NA	NA	NA	NA	NA	NA	1	0	NA	NA	8.2	b6b06466-9130-4a78-a1f0-9b1c00ec7030	L77812	12/11/2015
OXEC-283	OXEC-283_22	283	22	258	linear	plasmid	FALSE	1.77	NZ_CP082081.1	238/238	1	non-mobilizable	NA	NA	NA	NA	NA	NA	1	0	NA	NA	8.2	b6b06466-9130-4a78-a1f0-9b1c00ec7030	L77812	12/11/2015
OXEC-283	OXEC-283_24	283	24	191	linear	plasmid	FALSE	1.88	NZ_CP082081.1	171/171	1	non-mobilizable	NA	NA	NA	NA	NA	NA	1	0	NA	NA	8.2	b6b06466-9130-4a78-a1f0-9b1c00ec7030	L77812	12/11/2015
OXEC-283	OXEC-283_7	283	7	8688	linear	plasmid	FALSE	0.49	NZ_CP114307.1	1000/1000	1	non-mobilizable	NA	NA	NA	NA	NA	NA	1	0	NA	NA	8.2	b6b06466-9130-4a78-a1f0-9b1c00ec7030	L77812	12/11/2015
OXEC-283	OXEC-283_6	283	6	10609	linear	plasmid	FALSE	0.89	AP026904.1	962/1000	0.998157	non-mobilizable	NA	NA	NA	NA	NA	NA	1	0	NA	NA	8.2	b6b06466-9130-4a78-a1f0-9b1c00ec7030	L77812	12/11/2015
OXEC-466	OXEC-466_1	466	contig_1	5054102	circular	chromosome	FALSE	1	CP099174.1	140/1000	0.910625	NA	B2	127	adk(13), fumC(14), gyrB(19), icd(36), mdh(23), purA(11), recA(10)	NA	blaEC, marR_S3N, glpT_E448K, acrF, emrD	BETA-LACTAM, MULTIDRUG, FOSFOMYCIN, EFFLUX	1	0	CCAACCCTACGTGACGGGCACTGGGCTGGAAGGTCACGACGCGGCTGGTCTTCTCCTGGTTGAATCGATAGTGCCTAAGCAGCGAGTAACCCTATGCAAAGCGGTCTGGGGGGATAAGGCCCAACGAGGCCGTGCTGCTCCACGCCGCGA	GGCTCCTAGGG	16.2	fd6b1bba-1184-44ce-8f6b-06fd2c549f5c	L77890	03/01/2017
OXEC-466	OXEC-466_4	466	contig_2	46227	linear	plasmid	FALSE	1.47	CP088648.1	252/1000	0.936473	non-mobilizable	NA	NA	NA	NA	NA	NA	1	0	NA	NA	16.2	fd6b1bba-1184-44ce-8f6b-06fd2c549f5c	L77890	03/01/2017
OXEC-466	OXEC-466_5	466	contig_3	17616	linear	plasmid	FALSE	1.14	NZ_CP119444.1	269/1000	0.939389	non-mobilizable	NA	NA	NA	NA	NA	NA	1	0	NA	NA	16.2	fd6b1bba-1184-44ce-8f6b-06fd2c549f5c	L77890	03/01/2017
OXEC-466	OXEC-466_3	466	contig_4	93242	circular	plasmid	FALSE	1.74	NZ_CP104505.1	517/1000	0.969073	non-mobilizable	NA	NA	NA	NA	NA	NA	1	0	NA	NA	16.2	fd6b1bba-1184-44ce-8f6b-06fd2c549f5c	L77890	03/01/2017
OXEC-466	OXEC-466_6	466	contig_5	5652	circular	plasmid	FALSE	1.92	NZ_CP050856.1	2/1000	0.743837	non-mobilizable	NA	NA	NA	NA	NA	NA	1	0	NA	NA	16.2	fd6b1bba-1184-44ce-8f6b-06fd2c549f5c	L77890	03/01/2017
OXEC-466	OXEC-466_2	466	contig_7	135217	circular	plasmid	FALSE	2.29	CP056877.1	946/1000	0.99736	conjugative	NA	NA	NA	IncFII(pRSB107)_1_pRSB107, IncFIA_1, IncFIB(pB171)_1_pB171, Col156_1	blaTEM-1, tet(B), sul1, aadA1, dfrA1	BETA-LACTAM, TETRACYCLINE, SULFONAMIDE, AMINOGLYCOSIDE, TRIMETHOPRIM	1	1	NA	NA	16.2	fd6b1bba-1184-44ce-8f6b-06fd2c549f5c	L77890	03/01/2017
[truncated: 488 more rows]
